# Supplementary material for: Proteome Differences in Smooth Muscle Cells from Diabetic and Non-Diabetic Abdominal Aortic Aneurysm Patients Reveal Metformin-Induced Mechanisms
Source: Med Sci (Basel). 2025 Sep 10;13(3):184. doi: 10.3390/medsci13030184 (PMC12452731; doi:10.3390/medsci13030184)
Supplement: Supplementary file 1 [file medsci-13-00184-s001.zip]

Archive with 3 entries (3 files):
- medsci-3786036-supplementary.pdf
- Table S3. SMC protein report.xlsx
- Table S8. Tissue protein report.xlsx
