# Supplementary material for: Proteome Differences in Smooth Muscle Cells from Diabetic and Non-Diabetic Abdominal Aortic Aneurysm Patients Reveal Metformin-Induced Mechanisms
Source: Med Sci (Basel). 2025 Sep 10;13(3):184. doi: 10.3390/medsci13030184 (PMC12452731; doi:10.3390/medsci13030184)
Supplement: Supplementary file 1 [file medsci-13-00184-s001.zip › Table S3. SMC protein report.xlsx]

## Sheet: Table S2. Protein report
MaxQuant pgID	Protein IDs short	Proteins count	Peptides count	Razor+unique peptides count	Unique peptides count	First accession	Percentage sequence coverage	Mol. weight [kDa]	Protein names	Kinase Names	MaxQuant Gene Names	Raw count (AH) Lysate_AAA__p6 (ND-AAA-SMC 4)	Raw count (AI) Lysate_AAA__P1 (ND-AAA-SMC 5)	Raw count (AJ) Lysate_AAA__p5 (ND-AAA-SMC 3)	Raw count (AK) Lysate_Healthy_Control_p4 (C-SMC 8)	Raw count (AL) Lysate_AAA__p7 (ND-AAA-SMC 10)	Raw count (AM) Lysate_AAA__p2 (ND-AAA-SMC 12)	Raw count (AN) Lysate_AAA__p10 (ND-AAA-SMC 7)	Raw count (AO) Lysate_Healthy_Control_p12 (C-SMC 3)	Raw count (AP) Lysate_AAA__p8 (ND-AAA-SMC 6)	Raw count (AQ) Lysate_AAA__p3 (ND-AAA-SMC 9)	Raw count (AR) Lysate_AAA__p14 (ND-AAA-SMC 11)	Raw count (AS) Lysate_Healthy_Control_p15 (C-SMC 4)	Raw count (AT) Lysate_AAA__p11 (D-AAA-SMC 3)	Raw count (AU) Lysate_AAA__p9 (ND-AAA-SMC 8)	Raw count (AV) Lysate_AAA__p18 (D-AAA-SMC 2)	Raw count (AW) Lysate_Healthy_Control_p16 (C-SMC 5)	Raw count (AX) Lysate_AAA__p17 (ND-AAA-SMC 1)	Raw count (AY) Lysate_AAA__p13 (ND-AAA-SMC 18)	Raw count (AZ) Lysate_AAA__p31 (ND-AAA-SMC 13)	Raw count (BA) Lysate_Healthy_Control_p20 (C-SMC 6)	Raw count (BB) Lysate_AAA__p24 (ND-AAA-SMC 19)	Raw count (BC) Lysate_AAA__p19 (ND-AAA-SMC 14)	Raw count (BD) Lysate_AAA__p32 (D-AAA-SMC 5) (D-AAA-SMC 5)	Raw count (BE) Lysate_Healthy_Control_p26 (C-SMC 1)	Raw count (BF) Lysate_AAA__p25 (ND-AAA-SMC 17)	Raw count (BG) Lysate_AAA__p21 (D-AAA-SMC 1)	Raw count (BH) Lysate_Healthy_Control_p27 (C-SMC 7)	Raw count (BI) Lysate_AAA__p29 (D-AAA-SMC 4)	Raw count (BJ) Lysate_AAA__p22 (ND-AAA-SMC 15)	Raw count (BK) Lysate_Healthy_Control_p28 (C-SMC 2)	Raw count (BL) Lysate_AAA__p23 (ND-AAA-SMC 16)	Raw count (BM) Lysate_AAA__p30 (ND-AAA-SMC 2)	Raw count (BN) Lysate_HCT116	Raw intensity (AH) Lysate_AAA__p6 (ND-AAA-SMC 4)	Raw intensity (AI) Lysate_AAA__P1 (ND-AAA-SMC 5)	Raw intensity (AJ) Lysate_AAA__p5 (ND-AAA-SMC 3)	Raw intensity (AK) Lysate_Healthy_Control_p4 (C-SMC 8)	Raw intensity (AL) Lysate_AAA__p7 (ND-AAA-SMC 10)
0	P0DPI2;A0A0B4J2D5;P0DPI2-2;A0A0B4J2D5-2	4	9	9	9	P0DPI2	49.6	28.17				4	4	4	4	4	5	4	5	3	3	2	6	5	5	3	5	2	4	5	2	5	3	7	4	2	2	2	1	3	4	3	2	6	38876000	72368000	44403000	56046000	70140000
1	A0AV96-2;A0AV96	2	3	3	3	A0AV96-2	8.4	56.919	RNA-binding protein 47		RBM47	0	0	0	0	0	0	0	0	0	0	0	0	0	0	0	0	0	0	0	0	0	0	0	0	0	0	0	0	0	0	0	0	3	0	0	0	0	0
2	A0AVT1;A0AVT1-2;A0AVT1-3;A0AVT1-4	4	30	30	30	A0AVT1	34.8	117.97	Ubiquitin-like modifier-activating enzyme 6		UBA6	10	9	8	7	7	7	9	12	8	8	10	10	7	8	13	6	10	8	4	7	8	8	4	5	5	10	11	8	8	9	11	10	17	67829000	76863000	68680000	82935000	59217000
3	A0FGR8-2;A0FGR8;A0FGR8-6;A0FGR8-4;A0FGR8-5	5	24	24	24	A0FGR8-2	35.9	98.9	Extended synaptotagmin-2		ESYT2	7	9	9	6	7	11	10	7	11	11	11	11	11	10	8	11	7	10	13	14	9	9	13	4	7	4	9	3	6	4	3	10	0	122780000	132460000	311180000	97170000	127950000
4	A0MZ66-6;A0MZ66;A0MZ66-3;A0MZ66-4;A0MZ66-5;A0MZ66-2;A0MZ66-8;A0MZ66-7	8	11	11	11	A0MZ66-6	26.3	68.198	Shootin-1		KIAA1598	0	0	0	0	0	0	0	0	0	0	0	0	0	0	0	0	0	0	0	0	0	0	0	0	0	0	0	0	0	0	0	0	7	0	0	0	0	0
5	A1A4S6	1	3	3	3	A1A4S6	5	89.374	Rho GTPase-activating protein 10		ARHGAP10	0	0	0	0	0	0	0	1	0	1	0	0	1	1	0	0	0	0	0	0	0	0	1	0	1	0	1	0	0	0	0	0	0	0	0	0	0	0
6	A1L0T0	1	9	9	9	A1L0T0	18	67.867	Acetolactate synthase-like protein		ILVBL	5	4	3	3	3	3	4	4	3	3	6	3	3	3	5	5	2	4	4	6	3	5	3	4	3	4	3	2	4	5	4	4	4	49854000	55470000	43544000	20533000	18562000
7	A1X283	1	3	2	2	A1X283	7.2	101.58	SH3 and PX domain-containing protein 2B		SH3PXD2B	0	1	0	0	2	1	0	0	0	0	0	0	0	1	1	0	0	1	0	0	1	0	0	0	1	0	0	0	1	1	0	0	0	0	12442000	0	0	19909000
8	A1XBS5;A1XBS5-2;A1XBS5-4;A1XBS5-3;A1XBS5-5	5	3	3	3	A1XBS5	13.1	33.43	Protein FAM92A1		FAM92A1	0	0	0	0	0	0	0	0	0	0	0	0	0	0	0	0	0	0	0	0	0	1	0	0	0	0	0	0	0	0	1	0	1	0	0	0	0	0
9	A4D1E9	1	1	1	1	A4D1E9	2.8	42.932	GTP-binding protein 10		GTPBP10	0	0	0	0	0	0	0	0	0	0	0	0	0	0	0	0	0	0	0	0	0	0	0	0	0	0	0	0	0	0	0	0	1	0	0	0	0	0
10	A5YKK6-2;A5YKK6;A5YKK6-3;A5YKK6-4	4	17	17	17	A5YKK6-2	7.8	266.38	CCR4-NOT transcription complex subunit 1		CNOT1	0	4	2	5	2	3	1	2	4	2	0	1	3	2	2	0	3	0	1	1	0	0	0	0	1	0	1	0	2	1	0	0	5	0	15835000	3715400	25541000	1601500
11	Q9GZQ8;A6NCE7	2	4	4	2	Q9GZQ8	27.2	14.688	Microtubule-associated proteins 1A/1B light chain 3B;Microtubule-associated proteins 1A/1B light chain 3 beta 2		MAP1LC3B;MAP1LC3B2	2	2	2	2	2	2	4	3	4	2	3	2	2	3	2	2	4	3	2	5	3	3	2	2	3	4	3	2	4	2	2	2	1	50634000	52441000	32555000	71352000	39586000
12	A6NDG6	1	8	8	8	A6NDG6	29.3	34.006	Phosphoglycolate phosphatase		PGP	0	0	0	1	0	0	0	1	0	0	0	1	0	0	1	0	0	0	0	0	0	0	0	1	0	0	0	0	0	0	0	0	8	0	0	0	3840200	0
13	A6NDU8	1	4	4	4	A6NDU8	26.5	33.62	UPF0600 protein C5orf51		C5orf51	1	2	1	0	0	1	0	3	1	0	2	2	3	2	2	2	2	1	2	2	2	0	2	1	1	2	1	0	3	2	1	2	1	8722400	16272000	11287000	0	0
14	A6NHR9;A6NHR9-2;A6NHR9-3	3	3	3	3	A6NHR9	2.3	226.37	Structural maintenance of chromosomes flexible hinge domain-containing protein 1		SMCHD1	0	0	0	0	0	1	0	0	0	0	0	1	0	0	0	0	0	0	0	0	0	0	0	1	0	0	0	0	0	0	1	0	1	0	0	0	0	0
15	A6NIH7	1	4	4	4	A6NIH7	29.1	28.136	Protein unc-119 homolog B		UNC119B	0	0	0	0	1	0	0	0	0	0	0	1	0	0	1	0	0	0	0	0	0	0	0	1	0	0	1	0	0	0	1	0	0	0	0	0	0	285710000
16	A6ZKI3	1	1	1	1	A6ZKI3	10.6	13.171	Protein FAM127A		FAM127A	0	0	0	0	0	0	0	0	0	0	0	0	0	0	0	0	0	0	0	0	0	1	0	0	0	0	0	1	0	0	0	0	0	0	0	0	0	0
17	C4AMC7;Q6VEQ5;A8K0Z3;A8MWX3	4	3	3	1	C4AMC7	6.5	49.994	Putative WAS protein family homolog 3;WAS protein family homolog 2;WAS protein family homolog 1;Putative WAS protein family homolog 4		WASH3P;WASH2P;WASH1;WASH4P	0	0	0	0	1	0	0	0	1	0	1	0	0	0	0	0	0	0	0	0	0	0	0	0	0	1	1	0	1	0	0	0	0	1083400	0	0	0	8414900
18	A8MT33	1	1	1	1	A8MT33	4.5	27.397	Synaptonemal complex central element protein 1-like		SYCE1L	0	0	0	0	0	0	0	0	1	0	0	0	0	0	0	0	0	0	0	0	0	0	0	0	0	0	0	0	0	0	0	0	0	0	0	0	0	0
19	P62308;A8MWD9	2	3	3	3	P62308	35.5	8.496	Small nuclear ribonucleoprotein G;Putative small nuclear ribonucleoprotein G-like protein 15		SNRPG;SNRPGP15	0	1	1	1	0	1	1	0	0	1	0	0	0	0	0	0	0	0	1	0	0	0	2	0	0	0	1	0	0	1	1	0	1	0	26678000	6918900	32162000	0
20	A8MWY0;A8MWY0-2;A8MWY0-3	3	10	10	10	A8MWY0	13.7	113.84	UPF0577 protein KIAA1324-like		KIAA1324L	0	0	0	1	0	0	0	0	0	0	0	1	0	2	1	0	1	0	2	2	1	0	0	8	0	2	0	0	1	2	0	1	0	0	0	0	1537400	0
21	A8MXV4	1	3	3	3	A8MXV4	10.7	42.233	Nucleoside diphosphate-linked moiety X motif 19, mitochondrial		NUDT19	0	0	0	0	0	0	0	0	0	0	0	0	1	0	1	0	0	0	0	0	0	0	0	0	0	1	0	0	0	1	0	0	2	0	0	0	0	0
22	A8MZA4	1	1	1	1	A8MZA4	1.9	90.952	Putative golgin subfamily A member 6-like protein 6		GOLGA6L6	0	0	0	0	0	0	0	0	0	0	0	0	0	0	0	0	0	0	0	0	0	1	1	0	0	0	0	0	0	0	0	0	0	0	0	0	0	0
23	A9UHW6;A9UHW6-2;A9UHW6-3	3	2	2	2	A9UHW6	17.6	25.423	MIF4G domain-containing protein		MIF4GD	0	0	0	0	0	0	0	0	0	0	0	0	0	0	0	0	0	1	1	0	0	0	0	1	1	0	0	0	1	1	1	0	0	0	0	0	0	0
24	B7ZAQ6-2;B7ZAQ6-3;P0CG08;B7ZAQ6	4	1	1	1	B7ZAQ6-2	3.9	38.484	Golgi pH regulator A;Golgi pH regulator B		GPR89A;GPR89B	0	0	0	0	0	0	0	0	0	0	0	0	0	0	0	0	0	0	0	0	0	0	0	0	0	0	0	0	1	0	0	0	0	0	0	0	0	0
25	C9JLW8	1	3	3	3	C9JLW8	46.4	10.92	Protein FAM195B		FAM195B	0	0	0	0	0	2	0	0	1	0	0	1	1	0	1	1	0	0	0	1	0	1	0	0	0	0	0	1	1	1	1	0	0	0	0	0	0	0
26	CON__A2I7N0	1	13	13	3	CON__A2I7N0	28.7	46.311				3	2	4	3	4	4	8	3	2	9	6	5	4	2	3	3	4	5	9	3	5	4	5	6	2	5	4	20	5	6	6	7	12	51698000	45160000	51547000	96734000	96592000
27	CON__A2I7N1	1	11	3	2	CON__A2I7N1	22.9	46.397				2	1	1	1	1	1	2	1	1	3	2	2	1	1	1	1	2	1	2	1	2	2	1	2	1	2	2	6	2	2	2	2	4	56913000	60219000	57007000	85876000	54759000
28	CON__A2I7N3	1	8	6	2	CON__A2I7N3	22.5	46.941				0	0	1	0	1	0	1	0	0	3	1	0	1	0	0	0	1	0	1	0	1	1	3	1	0	2	2	6	2	2	2	2	2	0	0	9078500	0	11344000
29	CON__ENSEMBL:ENSBTAP00000001528;Q15811-13;Q15811-6;Q15811-5;Q15811-12;Q15811-11;Q15811-3;Q15811-10;Q15811-7;Q15811-2;Q15811-4;Q15811-9;Q15811-8;Q15811	14	4	4	4	CON__ENSEMBL:ENSBTAP00000001528	4.5	137.98	Intersectin-1		ITSN1	0	1	1	0	0	2	0	1	0	1	1	0	1	3	2	1	0	0	1	1	2	0	3	1	0	1	0	2	0	1	0	0	0	0	15790000	6083900	0	7627900
30	CON__ENSEMBL:ENSBTAP00000006074;P49747-2;P49747	3	5	5	5	CON__ENSEMBL:ENSBTAP00000006074	11.5	80.674				0	0	0	0	0	0	0	0	0	0	0	0	0	0	0	0	0	0	0	0	0	0	0	0	0	0	0	3	0	0	0	0	0	0	0	0	0	0
31	CON__ENSEMBL:ENSBTAP00000007350	1	51	51	8	CON__ENSEMBL:ENSBTAP00000007350	32.4	192.99				17	25	21	12	20	13	11	8	15	30	17	9	9	12	11	9	13	6	11	11	15	10	10	7	21	18	21	35	20	10	19	12	2	331380000	816150000	451640000	329740000	522330000
32	CON__ENSEMBL:ENSBTAP00000013050	1	3	3	3	CON__ENSEMBL:ENSBTAP00000013050	9.7	51.988				0	1	0	0	0	0	1	0	0	0	0	0	0	0	0	0	0	0	0	0	0	0	0	0	0	0	0	2	0	0	1	0	0	0	1465400	0	0	0
33	CON__ENSEMBL:ENSBTAP00000014147	1	6	5	5	CON__ENSEMBL:ENSBTAP00000014147	53.1	11.756				0	0	0	1	0	0	1	0	0	2	1	1	0	0	0	0	0	0	1	0	1	1	1	0	0	0	0	3	0	1	1	3	11	0	0	0	0	0
34	CON__ENSEMBL:ENSBTAP00000016046	1	25	25	13	CON__ENSEMBL:ENSBTAP00000016046	45.6	77.456				21	26	29	34	41	26	30	27	28	25	16	20	25	33	22	19	29	23	30	24	22	26	19	25	29	27	23	26	42	21	26	19	1	711620000	1171600000	1448800000	2495000000	3290000000
35	CON__ENSEMBL:ENSBTAP00000016285	1	1	1	1	CON__ENSEMBL:ENSBTAP00000016285	3.6	63.485				0	0	0	0	0	0	0	0	0	0	0	0	0	0	0	0	0	0	0	0	0	0	0	0	0	0	0	1	0	0	0	0	0	0	0	0	0	0
36	CON__ENSEMBL:ENSBTAP00000018229;P02774;P02774-3;P02774-2	4	30	1	1	CON__ENSEMBL:ENSBTAP00000018229	57.7	53.661				0	0	0	0	0	0	0	0	0	0	0	0	0	0	0	0	0	0	0	0	0	0	0	0	0	0	0	4	0	0	0	2	0	0	0	0	0	0
37	CON__ENSEMBL:ENSBTAP00000018574	1	14	14	14	CON__ENSEMBL:ENSBTAP00000018574	33.9	55.207				3	4	4	4	3	4	5	3	4	6	4	5	3	4	4	4	5	4	3	4	3	4	5	2	4	5	4	17	4	2	2	2	3	21298000	38756000	40807000	46122000	29069000
38	CON__ENSEMBL:ENSBTAP00000023055;Q04756	2	4	4	4	CON__ENSEMBL:ENSBTAP00000023055	7.7	67.703	Hepatocyte growth factor activator;Hepatocyte growth factor activator short chain;Hepatocyte growth factor activator long chain		HGFAC	0	0	0	0	0	0	0	0	0	0	0	0	0	0	0	0	0	0	0	0	0	0	0	0	0	0	0	3	0	0	0	0	0	0	0	0	0	0
39	CON__ENSEMBL:ENSBTAP00000023402	1	4	4	4	CON__ENSEMBL:ENSBTAP00000023402	13.4	46.017				0	0	0	0	0	0	0	0	0	1	0	0	0	0	0	0	0	0	0	0	0	0	0	0	0	0	0	4	0	1	0	0	0	0	0	0	0	0
40	CON__ENSEMBL:ENSBTAP00000024146;P20742;P20742-2	3	79	79	73	CON__ENSEMBL:ENSBTAP00000024146	66.4	164.34				157	89	75	133	69	76	73	47	109	175	69	58	53	51	33	64	63	54	77	53	87	67	72	59	66	67	85	200	90	83	85	80	79	20584000000	9026700000	3628600000	20057000000	4363000000
41	CON__ENSEMBL:ENSBTAP00000024462	1	17	17	4	CON__ENSEMBL:ENSBTAP00000024462	50.1	46.543				2	0	1	2	2	3	2	2	1	3	5	1	3	2	0	1	3	2	5	0	3	4	4	4	0	3	3	25	2	5	5	4	90	13005000	0	1750800	16104000	9411100
42	CON__ENSEMBL:ENSBTAP00000024466	1	16	3	3	CON__ENSEMBL:ENSBTAP00000024466	57.6	43.9				0	0	0	0	0	0	0	0	0	1	0	0	0	0	0	0	0	0	0	0	0	0	1	1	0	1	0	4	0	1	0	1	32	0	0	0	0	0
43	CON__ENSEMBL:ENSBTAP00000031360	1	6	6	6	CON__ENSEMBL:ENSBTAP00000031360	29.5	54.678				0	0	0	0	0	0	0	0	0	0	0	0	0	0	0	0	0	0	0	0	0	0	0	0	0	0	0	1	0	0	0	0	6	0	0	0	0	0
44	CON__ENSEMBL:ENSBTAP00000031900	1	14	14	14	CON__ENSEMBL:ENSBTAP00000031900	19.5	121.45				0	0	0	0	0	0	0	0	0	0	0	1	0	0	0	0	1	0	0	0	0	0	0	0	0	0	0	1	0	0	0	0	9	0	0	0	0	0
45	CON__ENSEMBL:ENSBTAP00000032840	1	26	26	25	CON__ENSEMBL:ENSBTAP00000032840	37.8	92.273				8	8	8	6	7	4	7	3	1	13	5	5	3	6	4	8	9	1	4	3	6	6	6	4	6	5	10	20	3	3	6	10	1	92113000	135640000	60252000	98094000	52680000
46	CON__ENSEMBL:ENSBTAP00000033053	1	3	2	2	CON__ENSEMBL:ENSBTAP00000033053	34.5	14.759				0	0	0	0	0	0	0	0	0	1	0	0	0	0	0	0	0	0	1	0	1	0	1	0	0	0	0	1	0	1	0	1	3	0	0	0	0	0
47	CON__ENSEMBL:ENSBTAP00000034412	1	9	9	9	CON__ENSEMBL:ENSBTAP00000034412	52.3	22.336				1	0	0	0	0	0	0	0	0	4	0	0	0	0	0	0	0	0	0	0	0	0	2	2	1	2	0	4	0	1	2	1	6	5568800	4060500	0	2696300	4681400
48	CON__ENSEMBL:ENSBTAP00000037665	1	16	16	16	CON__ENSEMBL:ENSBTAP00000037665	34.9	65.19				13	11	17	9	10	7	4	5	6	12	7	4	3	3	5	6	6	2	2	4	9	6	0	3	7	9	6	17	7	5	10	5	5	388000000	285000000	537490000	292580000	364270000
49	CON__ENSEMBL:ENSBTAP00000038329	1	2	1	1	CON__ENSEMBL:ENSBTAP00000038329	27.5	8.5787				1	0	0	1	0	1	1	0	0	1	1	0	0	0	0	0	0	1	1	0	1	1	0	1	0	1	1	3	0	1	1	1	1	1432200	0	0	3259000	0
50	CON__H-INV:HIT000292931	1	24	1	1	CON__H-INV:HIT000292931	45.4	49.448				0	0	0	0	0	0	0	0	0	0	0	0	0	0	0	0	0	0	0	0	0	0	0	0	0	0	0	0	1	0	0	0	0	0	0	0	0	0
51	CON__P00735;P00734	2	24	24	24	CON__P00735	47.4	70.505				4	1	5	3	3	2	1	2	6	8	8	5	2	4	5	6	4	2	4	5	2	7	9	10	2	1	2	18	3	8	3	6	7	75614000	36350000	109590000	93969000	46227000
52	CON__P00761	1	7	7	7	CON__P00761	43.3	24.409				10	12	12	12	12	10	9	9	12	10	10	9	10	9	12	10	11	12	10	10	10	11	13	9	10	11	9	11	11	10	11	10	9	1807200000	2222200000	1948000000	2102300000	1732500000
53	CON__P00978;P02760	2	12	12	12	CON__P00978	32.4	39.234				4	3	3	2	3	3	7	2	2	8	5	2	2	2	2	3	4	3	6	3	6	4	4	7	2	4	6	19	3	5	3	5	2	54950000	59002000	48668000	42131000	35239000
54	CON__P01030	1	45	3	3	CON__P01030	27.3	192.79				0	0	0	0	0	0	0	0	0	0	0	0	0	0	0	0	0	0	0	0	0	0	0	0	0	0	0	1	0	0	0	0	0	0	0	0	0	0
55	CON__P01044-1;P01042-3;P01042-2;P01042	4	24	1	0	CON__P01044-1	41.5	68.889				0	0	0	0	0	0	0	0	0	1	0	0	0	0	0	0	0	0	0	0	1	0	0	1	0	0	0	1	0	1	0	0	0	0	0	0	0	0
56	CON__P01045-1	1	20	3	3	CON__P01045-1	36.7	68.709				0	0	0	0	0	0	0	0	0	0	0	0	0	0	0	0	0	0	0	0	0	0	0	0	0	0	0	3	0	0	0	0	1	0	0	0	0	0
57	CON__P01966;P69905;P02008	3	9	9	9	CON__P01966	85.9	15.184				8	15	16	10	16	10	14	12	9	21	16	14	13	15	13	20	15	12	19	15	12	18	23	17	11	14	13	31	13	26	13	16	15	303750000	843080000	770830000	524630000	839020000
58	CON__P02070	1	6	2	2	CON__P02070	39.3	15.954				0	0	0	0	0	0	0	0	0	0	0	0	0	0	0	0	0	0	0	0	0	0	0	0	0	0	0	0	0	0	0	0	2	0	0	0	0	0
59	CON__P02533;P02533;CON__Q6IFX2;CON__P19012;CON__A2A4G1;P19012;CON__Q61782;CON__P35900;CON__Q9D312;P19012-2;P35900	11	37	36	14	CON__P02533	68	51.621	Keratin, type I cytoskeletal 14		KRT14	1	1	11	0	1	0	1	1	0	1	0	0	0	3	2	7	0	39	0	13	4	1	1	1	42	1	2	0	2	2	1	0	2	25476000	19090000	448900000	10080000	8761400
60	CON__P48668;CON__P02538;P48668;P02538;CON__P12035;P12035;Q01546	7	18	1	1	CON__P48668	36.3	60.024	Keratin, type II cytoskeletal 6C;Keratin, type II cytoskeletal 6A		KRT6C;KRT6A	0	0	1	0	0	0	0	0	0	0	0	0	0	0	0	0	0	0	0	0	0	0	0	0	0	0	0	0	0	0	0	0	0	0	0	46731000	0	0
61	CON__P02662	1	2	2	2	CON__P02662	13.1	22.975				0	0	0	0	0	0	0	0	1	0	0	0	0	0	0	0	0	0	0	0	0	0	0	0	0	0	0	0	0	1	0	0	0	0	0	0	0	0
62	CON__P02663	1	1	1	1	CON__P02663	5.3	24.348				0	0	0	0	0	0	0	0	0	0	0	0	0	0	0	0	0	0	0	0	1	0	0	0	0	0	1	1	0	0	0	1	0	0	0	0	0	0
63	CON__P02672	1	8	8	8	CON__P02672	16.9	67.011				0	2	1	1	1	0	1	0	0	3	1	1	1	1	0	1	0	0	1	0	1	1	2	1	0	1	0	8	0	1	1	1	0	0	6496200	2354300	8185700	3092800
64	CON__P02676	1	2	2	2	CON__P02676	5.7	56.44				0	0	0	0	0	0	0	0	0	0	0	0	0	0	0	0	0	0	0	0	0	0	0	0	0	0	0	2	0	0	0	0	0	0	0	0	0	0
65	CON__P02768-1;P02768;P02768-3;P02768-2	4	42	36	36	CON__P02768-1	65.4	69.366	Serum albumin		ALB	0	0	0	2	0	0	61	2	0	0	14	0	9	0	0	0	0	0	0	0	0	0	0	0	0	0	0	0	0	0	0	0	0	0	0	0	17162000	0
66	CON__P02769	1	81	81	75	CON__P02769	86.7	69.293				277	266	247	300	244	277	362	239	256	487	358	275	271	255	152	242	292	287	365	254	345	348	339	337	215	305	349	964	275	406	331	405	319	44009000000	51135000000	40140000000	72580000000	42679000000
67	CON__P02777	1	6	6	6	CON__P02777	19.6	24.241				4	7	7	6	9	5	5	2	4	7	5	5	7	5	4	5	5	4	4	4	4	5	4	4	3	4	4	4	3	4	5	4	6	82010000	145170000	216400000	217480000	185670000
68	CON__P04258	1	18	3	3	CON__P04258	18.3	138.44				2	3	2	2	2	2	2	1	2	3	1	0	2	2	0	0	2	0	1	0	2	2	0	1	0	1	2	2	0	0	0	1	0	40082000	34773000	23837000	160830000	35284000
69	CON__P04259	1	18	13	0	CON__P04259	36.3	59.998				0	0	12	0	0	0	0	0	0	0	0	0	0	0	0	0	0	0	0	0	0	0	0	0	0	0	0	0	0	0	0	0	0	0	0	512320000	0	0
70	CON__P05787;P05787;P05787-2;CON__Q9H552;CON__H-INV:HIT000016045;CON__REFSEQ:XP_092267	6	48	45	19	CON__P05787	68.9	53.704	Keratin, type II cytoskeletal 8		KRT8	1	2	5	5	0	1	1	2	0	3	1	1	1	16	3	17	2	89	6	32	39	3	2	6	65	5	4	0	20	26	3	1	84	4897600	32399000	95896000	53624000	0
71	CON__P06868;P00747;Q15195;Q02325	4	44	44	44	CON__P06868	69.2	91.215				3	0	3	3	4	2	7	0	2	15	9	1	1	1	0	0	3	3	8	3	7	6	6	7	0	6	4	58	3	8	5	9	16	23135000	0	12169000	27586000	15050000
72	CON__P07224	1	11	11	11	CON__P07224	21.6	75.132				0	0	0	0	0	0	0	0	0	2	0	0	0	0	0	0	0	0	0	0	0	0	1	1	0	0	0	9	0	1	0	0	0	0	0	0	0	0
73	CON__P08727;CON__Q99456;Q99456;CON__Q8N1A0;Q8N1A0-2;Q8N1A0	6	28	21	1	CON__P08727	74.8	44.091				0	0	0	0	0	0	0	0	0	0	0	0	0	2	0	1	0	23	1	2	1	0	0	3	15	1	0	0	0	4	0	0	42	0	0	0	0	0
74	CON__P08729;Q14CN4-2;Q14CN4;CON__Q6ISB0;Q9NSB2;CON__Q9NSB2;Q14CN4-3;CON__Q6IME9;CON__Q14CN4-1;CON__Q01546;Q3SY84;Q7RTS7;CON__Q3SY84;CON__Q7RTS7;CON__Q32MB2;Q86Y46;Q86Y46-2;Q6KB66-3;Q6KB66-2;CON__Q0VBK2;CON__Q6KB66-1;Q6KB66	22	40	1	1	CON__P08729	62.5	51.417				0	0	0	0	0	0	0	0	0	0	0	0	0	0	0	0	0	0	0	0	0	0	0	1	0	0	0	0	0	0	0	0	0	0	0	0	0	0
75	CON__P08730-1	1	7	1	1	CON__P08730-1	11.7	47.754				0	0	0	0	0	0	0	0	0	0	0	0	0	0	0	0	0	1	0	0	0	0	0	0	0	0	0	0	0	0	0	0	0	0	0	0	0	0
76	CON__P08779;P08779;CON__Q9Z2K1;CON__Q3ZAW8	4	29	14	14	CON__P08779	60	51.267	Keratin, type I cytoskeletal 16		KRT16	0	0	18	0	0	0	0	0	0	1	0	0	0	1	0	0	0	5	0	1	3	0	0	0	10	0	0	0	2	2	0	0	0	0	0	382680000	0	0
77	CON__P12763;P02765	2	18	18	18	CON__P12763	52.9	38.418				55	83	67	73	58	68	94	51	74	112	87	77	67	62	52	67	75	65	85	64	97	80	116	92	58	68	90	236	102	124	89	109	59	9818800000	22184000000	9399100000	18048000000	8887300000
78	CON__P13645;P13645;CON__P02535-1;CON__Q7Z3Y7;Q7Z3Y7;CON__Q7Z3Z0;CON__Q7Z3Y8;Q7Z3Z0;Q7Z3Y8;CON__Q7Z3Y9;Q7Z3Y9	11	15	11	9	CON__P13645	27.3	59.51	Keratin, type I cytoskeletal 10		KRT10	2	1	6	1	1	0	2	3	0	8	0	2	2	0	2	1	2	1	1	4	1	2	2	2	0	0	4	1	2	2	2	3	0	10059000	15738000	118680000	24855000	5764800
79	CON__P13647;P13647	2	10	2	1	CON__P13647	13.6	62.378	Keratin, type II cytoskeletal 5		KRT5	0	0	2	0	0	0	0	0	0	0	0	0	0	0	0	0	0	0	0	0	0	0	0	0	0	0	0	0	0	0	0	0	0	0	0	35063000	0	0
80	CON__P15497	1	32	32	32	CON__P15497	77	30.276				11	12	10	11	10	15	21	12	12	25	24	14	14	13	11	17	17	19	17	14	25	20	20	20	9	12	17	61	12	30	18	27	43	328760000	506660000	225370000	550380000	347450000
81	CON__P17690;P02749	2	15	15	15	CON__P17690	58.6	38.252				3	6	3	4	4	4	11	2	5	12	7	4	5	4	4	6	5	5	7	4	10	7	9	10	3	3	3	34	3	9	7	11	9	46299000	93818000	38779000	81633000	44117000
82	CON__P17697	1	11	11	11	CON__P17697	29.6	51.113				0	0	1	0	0	1	1	0	2	4	3	1	1	1	1	4	2	1	2	2	2	4	4	4	1	2	1	15	1	5	1	4	0	4379000	5431300	11807000	0	0
83	CON__P20930;P20930	2	19	19	19	CON__P20930	13.6	435.16	Filaggrin		FLG	0	0	0	0	0	1	9	0	0	0	1	1	0	0	0	2	0	1	1	7	6	1	0	0	0	13	0	0	23	0	8	0	0	0	0	0	0	0
84	CON__P28800;P08697-2;P08697	3	15	15	15	CON__P28800	34.8	54.71				3	5	2	6	3	7	7	1	5	14	8	6	4	3	0	5	6	6	8	5	8	6	9	6	1	5	8	30	4	9	7	10	5	6490500	23503000	6533900	34728000	15683000
85	CON__P34955	1	32	32	32	CON__P34955	55.8	46.103				52	47	47	53	41	57	64	38	42	88	56	45	46	39	31	45	56	49	68	45	60	60	60	55	36	51	57	197	53	69	48	71	43	4487600000	4999500000	3961200000	7313700000	3861500000
86	CON__P35908;CON__P35908v2;P35908	3	9	4	3	CON__P35908	12.7	65.865	Keratin, type II cytoskeletal 2 epidermal		KRT2	0	0	1	0	0	0	0	0	0	1	0	0	0	0	1	0	0	0	0	1	0	0	0	0	0	0	1	0	1	0	0	0	0	0	0	5418000	0	0
87	CON__P41361;P01008	2	20	20	20	CON__P41361	35.5	52.347				5	3	4	4	5	5	6	2	9	13	9	2	3	3	3	3	5	4	5	5	4	7	5	3	1	5	6	28	5	7	7	7	7	39867000	76446000	58084000	61859000	104940000
88	CON__P50448	1	9	9	8	CON__P50448	22.6	51.723				0	0	1	0	0	0	0	1	0	1	2	0	0	0	0	0	1	1	2	1	1	0	0	0	0	0	1	12	1	2	0	0	0	0	0	23266000	0	0
89	CON__P81644	1	4	4	4	CON__P81644	22	11.202				4	4	4	3	3	3	5	3	3	6	6	4	4	3	2	3	4	3	7	2	5	5	6	6	3	6	5	10	3	6	4	5	3	87034000	185280000	98735000	139320000	99525000
90	CON__Q03247	1	11	11	9	CON__Q03247	39.9	35.979				1	2	1	1	2	3	2	0	2	5	4	3	2	2	2	3	2	2	1	0	1	5	6	4	1	3	2	9	1	6	2	3	1	1742000	11145000	19856000	22380000	25698000
91	CON__Q04695;Q04695;CON__Q9C075;CON__Q99PS0;Q9C075	5	18	2	1	CON__Q04695	30.8	48.105	Keratin, type I cytoskeletal 17		KRT17	0	0	2	0	0	0	0	0	0	0	0	0	0	0	0	0	0	0	0	0	0	0	0	0	0	0	0	0	0	0	0	0	0	0	0	10534000	0	0
92	CON__Q05443	1	6	6	3	CON__Q05443	18.4	38.756				0	0	0	0	0	0	0	0	0	1	0	0	0	0	0	0	0	0	0	0	0	0	0	2	0	0	0	5	0	0	0	0	0	0	0	0	0	0
93	CON__Q05B55	1	8	8	8	CON__Q05B55	30	26.59				0	0	0	1	0	0	0	0	0	2	0	0	0	0	0	0	0	0	0	0	0	0	0	0	0	0	0	7	0	1	0	0	20	0	0	0	0	0
94	CON__Q0IIK2;CON__Q29443;P02788-2;P02788	4	73	73	68	CON__Q0IIK2	87.2	77.738				85	79	83	95	82	95	111	73	92	163	124	84	81	77	46	80	94	95	111	80	109	109	92	98	63	105	109	294	89	136	101	124	140	3987000000	3934700000	3884100000	6308300000	3813900000
95	CON__Q0V8M9;Q06033-2;Q06033	3	25	25	25	CON__Q0V8M9	37.4	99.536				11	9	10	8	10	6	8	4	7	15	7	6	5	5	6	7	5	7	10	5	9	9	8	6	7	9	11	30	10	7	8	11	0	205500000	191500000	200750000	166950000	212340000
96	CON__Q0VCM5	1	12	12	10	CON__Q0VCM5	15.9	101.24				0	0	0	0	0	0	0	0	0	2	0	0	0	0	0	0	0	0	1	0	0	0	0	0	0	0	0	12	0	2	1	1	0	0	0	0	0	0
97	CON__Q1A7A4;P01031	2	18	18	18	CON__Q1A7A4	12.8	188.74				0	0	0	0	0	0	1	0	0	1	1	0	0	0	0	0	0	0	0	0	0	0	0	0	0	0	0	14	0	0	0	0	3	0	0	0	0	0
98	CON__Q1RMK2;CON__ENSEMBL:ENSBTAP00000011227	2	15	15	14	CON__Q1RMK2	34	65.056				0	0	1	1	1	1	1	0	0	4	2	2	1	0	0	2	0	1	1	0	1	2	3	1	0	1	1	4	1	0	1	1	29	0	0	8245400	0	0
99	CON__Q1RMN8;A0A075B6J9;P0DOX8;P01721;P01700;P01699;P01709;P01703;P01706	9	8	8	7	CON__Q1RMN8	38	24.536				2	3	2	3	2	3	4	2	2	3	2	3	2	2	2	2	3	3	3	2	3	3	3	3	2	2	2	14	3	3	3	4	46	12599000	29319000	18087000	35339000	13062000
100	CON__Q28065	1	11	11	11	CON__Q28065	24.3	68.886				0	0	0	0	0	0	1	0	0	2	0	0	0	0	0	0	0	0	2	0	1	0	1	1	0	1	1	10	0	1	0	0	4	0	0	0	0	0
101	CON__Q28085	1	26	26	26	CON__Q28085	32.1	140.37				0	0	0	0	0	0	0	0	0	2	1	1	0	0	0	0	0	2	1	0	0	2	0	0	0	0	0	29	0	0	0	0	5	0	0	0	0	0
102	CON__Q28107;P12259	2	26	26	26	CON__Q28107	17.3	248.98				5	1	11	1	4	1	4	1	6	7	4	1	1	1	2	4	3	2	5	4	2	4	12	15	3	2	2	13	2	6	2	5	2	26269000	15677000	63048000	16499000	41348000
103	CON__Q28194;P49746-2;P49746	3	60	14	14	CON__Q28194	55.3	129.39				7	3	9	5	4	5	3	0	7	8	2	2	0	2	5	2	6	1	0	1	0	5	3	1	0	2	1	4	2	1	1	1	3	74094000	17081000	118810000	49039000	29820000
104	CON__Q29RQ1	1	9	9	9	CON__Q29RQ1	13.4	93.089				0	0	0	0	0	0	0	0	0	0	0	0	0	0	0	0	0	0	0	0	0	0	0	0	0	0	0	8	0	0	0	0	0	0	0	0	0	0
105	CON__Q2HJF0	1	13	10	10	CON__Q2HJF0	29.9	69.182				0	0	0	0	0	0	0	0	0	0	0	1	0	0	0	0	0	0	0	0	0	0	0	0	0	0	0	7	0	0	0	0	0	0	0	0	0	0
106	CON__Q2KIF2	1	7	7	7	CON__Q2KIF2	19.4	38.348				0	0	0	0	0	0	1	0	0	1	1	0	0	0	0	0	0	0	0	0	0	0	0	0	0	0	0	6	0	1	0	1	4	0	0	0	0	0
107	CON__Q2KIG3	1	4	4	4	CON__Q2KIG3	9	48.821				0	0	0	0	0	0	0	0	0	0	0	0	0	0	0	0	0	0	0	0	0	0	0	0	0	0	0	2	0	0	0	0	0	0	0	0	0	0
108	CON__Q2KIS7;P05452	2	6	6	6	CON__Q2KIS7	40.1	22.144	Tetranectin		CLEC3B	3	2	2	3	2	3	3	1	3	4	3	2	2	2	2	2	4	2	2	1	3	3	2	1	1	1	3	6	2	3	2	3	0	17109000	17765000	11954000	26397000	9077500
109	CON__Q2KIT0	1	6	6	6	CON__Q2KIT0	39.3	20.646				0	0	0	0	0	0	0	0	0	1	0	0	0	0	0	0	0	0	1	0	0	0	0	0	0	0	0	6	0	0	0	0	6	0	0	0	0	0
110	CON__Q2KIU3	1	2	2	2	CON__Q2KIU3	14	22.911				0	0	0	0	0	0	1	0	0	1	0	0	0	0	0	0	1	0	1	0	1	1	0	1	0	0	1	2	0	1	1	1	2	0	0	0	0	0
111	CON__Q2KJ62	1	25	25	1	CON__Q2KJ62	43.2	68.964				3	8	4	7	3	9	7	5	5	16	10	7	8	8	5	8	9	11	10	7	9	13	13	5	3	7	7	39	6	11	7	14	9	36991000	140450000	36416000	89176000	31934000
112	CON__Q2KJC7	1	12	2	2	CON__Q2KJC7	24.1	86.858				0	0	0	0	0	0	0	0	0	1	0	0	0	0	0	0	0	0	0	0	0	0	0	0	0	0	0	2	0	0	0	0	0	0	0	0	0	0
113	CON__Q2KJF1;P04217-2;P04217	3	21	21	21	CON__Q2KJF1	49.7	53.553				6	7	5	5	5	7	11	4	7	15	10	5	4	6	2	6	8	6	10	6	9	8	8	10	4	8	8	37	7	11	6	13	14	96781000	115380000	69380000	166000000	101570000
114	CON__Q2TBQ1	1	2	2	2	CON__Q2TBQ1	4.1	75.166				0	0	0	0	0	0	0	0	0	1	0	0	0	0	0	0	0	0	0	0	0	0	1	0	0	0	0	2	0	0	0	0	0	0	2688300	0	0	0
115	CON__Q2UVX4;P01024	2	86	86	86	CON__Q2UVX4	53	187.37				9	11	12	14	7	11	19	4	12	46	21	16	11	10	3	16	14	14	21	13	21	24	27	24	7	15	18	121	12	33	19	31	44	104850000	199790000	110830000	208250000	101410000
116	CON__Q32PI4	1	14	14	13	CON__Q32PI4	28.5	68.932				1	1	0	1	1	0	1	0	0	3	1	1	1	1	0	0	1	0	2	1	1	1	2	1	0	1	1	14	0	2	0	4	1	0	4471900	0	0	0
117	CON__Q32PJ2;P06727	2	10	10	10	CON__Q32PJ2	34.2	43.017				0	0	0	0	0	0	0	0	0	0	0	0	0	0	0	0	0	0	0	0	0	0	0	0	0	0	0	4	0	0	0	0	7	0	0	0	0	0
118	CON__Q3KNV1;P08729	2	43	37	5	CON__Q3KNV1	64.8	51.385	Keratin, type II cytoskeletal 7		KRT7	15	13	9	0	0	1	17	7	0	0	0	3	5	26	21	19	2	0	14	3	8	23	26	73	22	27	23	1	19	23	20	3	1	432050000	385920000	217400000	0	0
119	CON__Q3KUS7	1	25	25	25	CON__Q3KUS7	38.9	85.411				0	0	0	0	0	0	2	0	0	6	1	0	0	0	0	0	0	0	1	0	3	0	3	2	0	2	1	26	0	5	2	5	6	0	0	0	0	0
120	CON__Q3MHH8	1	5	5	4	CON__Q3MHH8	16.8	57.407				0	0	0	0	0	0	0	0	0	0	0	0	0	0	0	0	0	0	0	0	0	0	0	0	0	0	0	4	0	0	0	0	0	0	0	0	0	0
121	CON__Q3MHN2;P02748	2	4	4	4	CON__Q3MHN2	11.9	61.998	Complement component C9;Complement component C9a;Complement component C9b		C9	0	0	0	0	0	0	0	0	0	1	1	0	0	0	0	0	0	0	1	0	0	0	0	0	0	0	0	2	0	1	0	0	2	0	0	0	0	0
122	CON__Q3MHN5	1	31	31	2	CON__Q3MHN5	59.7	53.341				18	16	14	21	15	18	26	11	18	36	26	17	16	15	5	15	19	18	26	15	23	23	27	22	11	19	20	75	18	29	19	30	14	311750000	315480000	267760000	554810000	332990000
123	CON__Q3SX09;P68871;P02042;P69892;P69891;P02100	6	15	15	11	CON__Q3SX09	55.2	22.06				16	20	19	17	17	18	17	16	16	22	19	20	16	17	16	20	18	15	22	20	16	18	29	23	16	17	19	35	18	26	17	24	16	433590000	1053600000	666350000	663170000	661510000
124	CON__Q3SX14	1	22	3	3	CON__Q3SX14	24.8	85.686				1	1	1	1	0	1	1	0	1	1	1	1	0	1	1	1	1	1	1	1	1	1	1	0	0	1	1	4	1	1	1	1	0	3738400	5022000	4108300	6421800	0
125	CON__Q3SZ57;P02771	2	47	47	47	CON__Q3SZ57	76.6	68.587				30	23	27	36	28	33	53	25	29	69	43	32	31	28	10	26	37	36	43	28	45	41	39	44	21	37	38	158	28	47	40	48	0	931950000	875380000	790470000	1509100000	814340000
126	CON__Q3SZH5	1	9	9	9	CON__Q3SZH5	30	45.456				1	1	2	2	1	1	3	2	2	5	2	1	2	1	0	1	3	3	2	2	2	2	3	2	0	1	2	13	2	4	2	4	1	18869000	22315000	16739000	29160000	17813000
127	CON__Q3SZR3	1	16	16	16	CON__Q3SZR3	54	23.182				14	14	12	15	12	16	21	12	15	29	19	14	14	15	9	13	18	15	21	15	19	17	18	15	12	18	17	53	15	25	16	22	26	456710000	480980000	368290000	1010500000	518690000
128	CON__Q3SZV7	1	19	19	19	CON__Q3SZV7	48	52.295				14	10	13	13	13	12	10	7	13	19	14	7	9	9	8	11	11	8	10	8	14	11	14	8	10	11	12	31	10	11	11	13	14	249510000	288580000	293650000	451400000	277840000
129	CON__Q3T052;Q14624-4;Q14624-3;Q14624-2;Q14624	5	31	31	31	CON__Q3T052	34.3	101.51				8	9	5	6	3	6	9	3	8	21	9	11	4	5	2	6	9	10	13	6	12	10	13	8	3	5	8	41	8	16	9	12	18	134470000	136420000	35932000	107870000	22206000
130	CON__Q3Y5Z3	1	8	8	8	CON__Q3Y5Z3	30	26.133				6	6	10	8	13	8	8	2	10	10	9	10	7	12	6	11	11	14	12	9	11	7	11	15	13	10	10	9	9	11	9	12	4	425170000	455880000	1110800000	888180000	1134900000
131	CON__Q3ZBD7	1	6	1	1	CON__Q3ZBD7	17.1	62.87				0	0	0	0	0	0	0	0	0	0	0	0	1	0	0	0	0	0	0	0	0	0	0	0	0	0	0	0	0	0	0	0	0	0	0	0	0	0
132	CON__Q3ZBS7;P04004	2	10	10	10	CON__Q3ZBS7	22.9	54.099				5	5	6	7	4	9	9	2	8	12	10	12	6	5	5	8	8	9	8	7	6	9	11	5	3	3	5	15	6	8	5	7	8	159290000	128790000	181290000	190560000	124560000
133	CON__Q58D62	1	15	15	15	CON__Q58D62	42.4	42.663				10	10	10	11	7	10	13	7	10	23	14	12	11	10	2	9	12	10	15	10	13	16	14	12	6	10	13	45	9	19	10	16	4	424590000	479460000	356020000	688430000	294410000
134	CON__Q8IUT8;O76011;CON__Q6NTB9;CON__O76009;O76009	5	8	8	0	CON__Q8IUT8	27.1	49.411	Keratin, type I cuticular Ha4;Keratin, type I cuticular Ha3-I		KRT34;KRT33A	0	0	0	0	0	0	0	0	0	0	0	0	0	0	0	0	0	6	0	0	0	0	0	2	0	1	0	0	0	0	0	0	0	0	0	0	0	0
135	CON__Q95121;P36955	2	9	9	9	CON__Q95121	26.9	46.228				0	0	0	1	1	0	1	0	1	3	2	0	0	0	0	0	1	1	2	0	1	1	1	2	1	1	0	10	0	1	1	1	0	0	0	0	7915200	0
136	CON__Q95M17	1	3	3	3	CON__Q95M17	8.3	52.129				0	0	0	0	0	0	0	0	0	1	0	0	0	0	0	0	0	0	0	0	0	0	0	0	0	0	0	2	0	0	0	0	0	0	0	0	0	5729500
137	CON__Q9BYR9;Q9BYT5;Q9BYU5;Q9BYR9;P0C7H8	5	1	1	1	CON__Q9BYR9	18	13.48	Keratin-associated protein 2-2;Keratin-associated protein 2-1;Keratin-associated protein 2-4;Keratin-associated protein 2-3		KRTAP2-2;KRTAP2-1;KRTAP2-4;KRTAP2-3	0	0	0	0	0	0	0	0	0	0	0	0	0	0	0	0	0	0	0	0	0	0	0	0	0	0	0	0	0	0	0	0	1	0	0	0	0	0
138	CON__Q9N2I2	1	7	7	7	CON__Q9N2I2	24	45.296				1	1	1	1	0	1	1	0	1	1	1	1	1	0	0	1	1	1	1	1	1	1	1	1	0	1	1	6	1	2	0	1	0	5174100	7566400	7145200	7362100	0
139	CON__Q9TRI1	1	36	36	24	CON__Q9TRI1	35.5	106.19				16	19	18	12	17	19	31	10	15	33	23	19	27	21	11	16	28	18	35	15	22	27	30	27	12	22	25	68	16	30	21	32	4	324070000	476720000	343290000	444520000	423000000
140	CON__Q9TT36;P05543	2	9	9	9	CON__Q9TT36	28	46.017				0	0	0	1	0	0	3	0	1	4	2	0	0	0	0	0	1	0	3	0	2	1	0	2	0	1	2	7	0	3	2	3	0	0	0	0	4262400	0
141	CON__Q9TTE1	1	10	2	2	CON__Q9TTE1	20.4	46.203				0	0	0	1	0	1	1	1	0	1	1	1	1	1	0	0	1	1	1	1	1	1	1	1	0	1	1	5	1	1	1	1	1	0	0	0	7371200	0
142	CON__REFSEQ:XP_001252647	1	8	2	1	CON__REFSEQ:XP_001252647	25.7	46.897				1	0	0	0	1	1	0	0	0	1	0	1	1	1	0	1	1	1	1	0	0	1	1	1	1	1	1	3	0	1	1	1	2	19976000	0	18398000	0	22086000
143	CON__REFSEQ:XP_585019;P43652	2	12	12	12	CON__REFSEQ:XP_585019	23.5	69.561				0	0	0	0	0	0	0	0	0	0	0	0	0	0	0	0	0	0	0	0	0	0	1	0	0	0	0	13	0	0	0	0	0	0	0	0	0	0
144	E7EU14	1	1	1	1	E7EU14	15.2	19.623	Protein PPP5D1		PPP5D1	0	0	0	0	0	0	0	0	0	0	0	0	0	1	0	0	0	0	0	0	0	0	0	0	0	0	0	0	0	0	0	0	0	0	0	0	0	0
145	Q13765;E9PAV3-2;E9PAV3;Q9BZK3	4	7	7	7	Q13765	29.8	23.384	Nascent polypeptide-associated complex subunit alpha;Nascent polypeptide-associated complex subunit alpha, muscle-specific form		NACA	8	11	10	11	8	10	8	11	12	8	10	9	9	10	9	10	8	9	6	8	12	8	6	7	9	8	9	7	9	9	7	9	13	338930000	426240000	274670000	551030000	331800000
146	E9PRG8	1	3	3	3	E9PRG8	28.5	14.234	Uncharacterized protein C11orf98		C11orf98	0	0	0	1	1	0	0	0	1	1	1	1	1	0	1	1	1	1	0	1	1	0	0	1	1	1	1	0	1	0	1	0	2	7937400	0	0	10844000	11167000
147	O00115-2;O00115	2	5	5	5	O00115-2	16.7	33.615	Deoxyribonuclease-2-alpha		DNASE2	3	2	1	2	4	1	1	3	1	1	1	3	1	1	2	3	3	1	1	3	4	1	1	1	2	3	2	1	4	3	3	1	0	46943000	92386000	18668000	22002000	86481000
148	O00116	1	10	10	10	O00116	22	72.911	Alkyldihydroxyacetonephosphate synthase, peroxisomal		AGPS	4	2	3	1	2	2	2	3	3	2	2	1	3	3	3	4	2	2	3	2	3	1	1	2	3	2	2	1	2	2	3	2	3	27749000	11319000	15955000	4976600	8336800
149	O00139-2;O00139-1;O00139-5;O00139;O00139-4;Q8N4N8	6	8	8	8	O00139-2	11.7	75.042	Kinesin-like protein KIF2A		KIF2A	1	2	0	1	0	0	0	2	0	0	0	0	0	0	1	2	0	2	0	1	2	1	2	0	1	2	3	0	1	1	3	2	2	3842600	1925500	0	2037600	0
150	O00142-2;O00142-5;O00142-3;O00142-4;O00142;O00142-6	6	2	2	2	O00142-2	15.4	27.561	Thymidine kinase 2, mitochondrial		TK2	0	0	0	0	0	1	0	0	0	0	0	0	0	0	0	1	0	0	0	1	1	0	1	1	0	0	0	0	0	0	0	0	0	0	0	0	0	0
151	O00148;O00148-2;O00148-3	3	17	6	6	O00148	46.1	49.129	ATP-dependent RNA helicase DDX39A		DDX39A	1	0	0	1	0	0	0	0	0	0	0	0	0	0	0	0	0	0	0	0	0	0	0	0	0	0	0	0	0	0	0	0	6	1671600	0	0	3361900	0
152	O00151	1	16	16	16	O00151	67.2	36.071	PDZ and LIM domain protein 1		PDLIM1	14	10	12	12	11	13	6	5	14	13	7	6	9	10	7	10	6	12	7	8	7	9	8	13	10	10	8	0	14	8	11	14	4	548070000	451680000	323580000	720520000	348030000
153	O00154-4;O00154-6;O00154-7;O00154;O00154-5;O00154-2;O00154-3;Q6ZUV0	8	17	17	17	O00154-4	58	37.419	Cytosolic acyl coenzyme A thioester hydrolase		ACOT7	9	9	7	5	2	7	7	8	5	7	13	15	5	8	17	8	12	15	3	19	14	10	14	3	13	8	15	12	13	10	9	6	19	140640000	139290000	89835000	85424000	13044000
155	O00159-3;O00159	2	56	56	2	O00159-3	50.2	119.63	Unconventional myosin-Ic		MYO1C	30	30	36	34	45	33	34	32	40	38	30	33	50	37	37	35	35	50	40	26	35	34	47	65	36	37	29	33	33	43	31	49	13	911390000	1180300000	973710000	1380400000	1556900000
156	O00161	1	9	9	3	O00161	65.9	23.354	Synaptosomal-associated protein 23		SNAP23	3	4	3	4	3	4	3	3	3	4	3	4	2	3	3	3	3	4	3	2	4	4	3	4	4	2	5	0	4	3	4	3	0	28611000	40968000	25621000	43363000	35797000
157	O00170	1	11	11	11	O00170	46.1	37.636	AH receptor-interacting protein		AIP	4	5	4	3	3	5	6	5	5	2	4	5	6	5	5	5	7	5	5	3	4	3	6	1	6	2	2	3	5	4	4	4	5	31919000	44973000	32747000	26903000	45988000
158	O00178	1	6	6	6	O00178	12.1	72.453	GTP-binding protein 1		GTPBP1	3	0	1	2	2	2	1	3	2	2	3	2	2	4	4	3	0	2	1	4	3	3	1	2	3	3	3	1	3	3	2	1	1	14484000	0	3202200	10529000	5243500
159	O00186	1	10	10	10	O00186	18.9	67.764	Syntaxin-binding protein 3		STXBP3	2	3	3	4	4	5	2	1	5	4	2	3	2	5	3	2	3	1	4	3	5	3	6	4	1	1	1	1	1	2	3	2	1	13897000	24663000	17563000	43821000	36274000
160	O00193	1	5	5	5	O00193	29.5	20.332	Small acidic protein		SMAP	4	4	2	3	3	5	2	2	4	3	2	4	3	2	2	3	1	3	4	3	2	2	2	2	3	2	3	2	3	2	3	2	3	30526000	67226000	18640000	45377000	57217000
161	O00203;O00203-3;Q13367;Q13367-4;Q13367-3	5	21	21	21	O00203	20.1	121.32	AP-3 complex subunit beta-1		AP3B1	2	4	5	5	6	6	6	7	4	3	7	7	8	6	6	3	7	7	5	7	5	6	7	7	5	8	6	3	2	7	6	5	4	57147000	53998000	22976000	92624000	56316000
162	O00214;O00214-2	2	1	1	1	O00214	3.2	35.808	Galectin-8		LGALS8	0	0	0	0	0	0	0	0	0	0	0	0	0	0	1	1	0	0	0	0	0	0	0	1	0	0	0	0	0	0	0	1	0	0	0	0	0	0
163	O00217	1	3	3	3	O00217	19.5	23.705	NADH dehydrogenase [ubiquinone] iron-sulfur protein 8, mitochondrial		NDUFS8	0	0	0	0	0	0	1	1	0	0	0	0	0	0	0	0	0	0	0	0	0	0	0	0	0	0	0	0	0	0	0	0	2	0	0	0	0	0
164	O00220	1	2	2	2	O00220	6	50.089	Tumor necrosis factor receptor superfamily member 10A		TNFRSF10A	0	0	0	0	0	0	0	0	0	0	0	0	0	0	0	0	0	0	0	0	0	0	0	0	0	0	0	0	0	0	0	0	2	0	0	0	0	0
165	O00231;O00231-2	2	19	19	19	O00231	45.3	47.463	26S proteasome non-ATPase regulatory subunit 11		PSMD11	11	9	10	6	9	9	12	10	10	10	9	11	6	9	9	13	10	10	11	9	9	12	9	8	13	11	12	11	11	9	13	11	18	205730000	279250000	184960000	187060000	258440000
166	O00232;O00232-2	2	22	22	22	O00232	43.2	52.904	26S proteasome non-ATPase regulatory subunit 12		PSMD12	6	5	7	6	7	6	7	4	4	9	9	8	6	3	3	7	7	5	5	8	7	8	5	2	6	8	8	6	6	7	9	10	14	58879000	69349000	67306000	73192000	66231000
167	O00233;O00233-2;O00233-3	3	7	7	7	O00233	36.8	24.682	26S proteasome non-ATPase regulatory subunit 9		PSMD9	5	6	5	4	6	4	3	4	5	5	5	7	4	3	5	3	4	6	4	6	4	4	3	5	5	4	5	3	8	4	6	4	3	46104000	76683000	46091000	62584000	61214000
168	O00244	1	6	6	6	O00244	88.2	7.4016	Copper transport protein ATOX1		ATOX1	6	6	6	4	6	6	6	6	7	6	8	6	8	6	6	6	6	6	7	6	6	6	7	6	6	7	6	6	6	8	7	7	2	220510000	255000000	183980000	183530000	238410000
169	O00264;O00264-2	2	10	10	9	O00264	48.7	21.671	Membrane-associated progesterone receptor component 1		PGRMC1	4	5	3	4	4	5	5	4	4	6	5	4	3	4	5	4	3	2	4	4	3	5	6	3	2	3	4	0	4	3	1	6	1	70146000	83013000	33310000	65843000	65063000
170	O00267-2;O00267	2	12	12	12	O00267-2	17.2	120.5	Transcription elongation factor SPT5		SUPT5H	0	0	0	0	1	0	0	0	1	1	0	2	1	0	0	0	0	0	0	2	1	0	2	0	0	0	0	0	0	1	1	0	8	0	0	4125900	0	9095300
171	O00268	1	1	1	1	O00268	1.3	110.11	Transcription initiation factor TFIID subunit 4		TAF4	0	0	0	0	0	0	0	0	0	0	0	0	0	0	0	0	0	0	0	0	0	0	0	0	0	0	0	0	0	0	0	0	1	0	0	0	0	0
172	O00273;O00273-2	2	10	10	10	O00273	39.6	36.521	DNA fragmentation factor subunit alpha		DFFA	1	2	1	0	2	1	3	2	2	1	1	3	2	1	1	2	1	2	3	1	2	1	1	1	3	1	1	1	2	3	1	2	11	11821000	18912000	1936200	0	12496000
173	O00291-3;O00291-4;O00291	3	2	2	2	O00291-3	2.6	110.66	Huntingtin-interacting protein 1		HIP1	0	0	0	0	0	1	0	0	0	1	0	0	0	0	0	0	0	0	0	0	0	0	0	0	0	0	0	1	0	0	0	0	1	0	0	0	0	0
174	O00299	1	16	16	16	O00299	82.2	26.922	Chloride intracellular channel protein 1		CLIC1	25	30	21	26	25	29	25	24	27	24	27	21	25	25	22	23	22	24	18	23	21	23	16	21	24	23	24	18	21	22	27	20	23	1466000000	1967900000	1062700000	1712400000	1201800000
175	O00300	1	10	10	10	O00300	31.4	46.026	Tumor necrosis factor receptor superfamily member 11B		TNFRSF11B	0	2	0	0	3	0	0	0	0	1	6	10	0	0	6	7	0	5	3	8	8	0	0	2	8	6	0	0	4	9	6	3	0	0	14431000	0	0	20109000
176	O00303	1	14	14	14	O00303	38.4	37.563	Eukaryotic translation initiation factor 3 subunit F		EIF3F	6	5	4	6	6	6	5	8	6	5	6	5	7	6	6	6	7	5	4	5	5	4	5	3	4	4	6	4	4	3	4	3	13	85134000	119360000	121550000	146220000	109110000
177	O00339-3;O00339-2;O00339;O00339-4	4	10	10	10	O00339-3	14.5	102.23	Matrilin-2		MATN2	0	1	0	0	0	0	0	0	0	0	0	0	0	0	1	0	0	0	0	0	0	0	0	5	1	0	1	0	1	0	0	0	0	0	29895000	0	0	0
178	O00391-2;O00391	2	5	5	5	O00391-2	10.8	66.86	Sulfhydryl oxidase 1		QSOX1	0	0	0	0	0	0	0	0	0	1	1	0	0	0	0	0	0	0	2	0	0	0	0	1	0	0	1	1	0	0	2	1	0	0	0	0	0	0
179	O00399	1	3	3	3	O00399	20	20.747	Dynactin subunit 6		DCTN6	0	0	0	0	0	0	0	0	0	0	0	0	0	0	0	0	0	0	0	0	0	0	0	0	0	0	0	0	0	0	0	0	2	0	0	0	0	0
180	O00410-3;O00410;O00410-2	3	34	34	31	O00410-3	36	125.54	Importin-5		IPO5	25	26	28	26	21	23	31	21	36	25	19	19	26	29	20	21	26	25	27	19	19	25	20	19	26	20	26	17	18	18	21	21	27	443080000	637950000	486730000	783160000	501330000
181	O00411	1	7	7	7	O00411	9.4	138.62	DNA-directed RNA polymerase, mitochondrial		POLRMT	0	0	0	0	0	0	0	0	0	0	0	0	0	0	0	0	0	0	0	0	0	0	0	0	0	0	0	0	0	0	0	0	8	0	0	0	0	0
182	O00422-2;O00422	2	8	8	8	O00422-2	47.1	19.526	Histone deacetylase complex subunit SAP18		SAP18	0	0	0	2	0	0	2	2	1	0	0	1	2	1	2	1	0	1	0	0	0	0	0	0	0	0	0	0	1	0	0	0	4	0	0	0	6851500	0
183	O00423;O00423-3	2	2	1	1	O00423	3.3	89.86	Echinoderm microtubule-associated protein-like 1		EML1	0	0	0	0	1	0	0	1	1	0	0	0	0	1	0	1	1	0	1	1	1	1	0	0	0	1	0	0	0	1	0	0	0	0	0	0	0	6784700
184	O00425;O00425-2;Q9NZI8-2;Q9NZI8	4	21	19	19	O00425	40.9	63.704	Insulin-like growth factor 2 mRNA-binding protein 3		IGF2BP3	0	0	0	0	0	0	0	0	0	0	0	0	0	0	0	3	0	3	0	0	0	0	0	0	0	0	0	0	0	0	0	0	18	0	0	0	0	0
185	O00429-4;O00429-5;O00429-3;O00429-2;O00429;O00429-9;O00429-8;O00429-6;O00429-7	9	19	19	19	O00429-4	31.2	78.099	Dynamin-1-like protein		DNM1L	6	3	4	6	3	3	4	6	6	5	6	5	5	5	7	5	3	6	8	4	7	5	7	6	5	6	3	4	5	8	7	4	9	60242000	47197000	30663000	104680000	34023000
186	O00442;O00442-2	2	7	7	7	O00442	30.3	39.336	RNA 3-terminal phosphate cyclase		RTCA	2	1	1	2	3	1	2	2	2	0	4	2	2	1	3	2	2	3	0	3	1	1	1	1	2	2	1	0	1	1	2	1	4	13659000	5636500	11697000	22098000	15010000
187	O00443	1	3	3	3	O00443	1.7	190.68	Phosphatidylinositol 4-phosphate 3-kinase C2 domain-containing subunit alpha		PIK3C2A	0	0	0	1	1	1	0	0	0	0	0	1	0	0	0	0	0	0	2	0	0	0	1	0	0	0	0	0	0	0	1	0	0	0	0	0	0	0
188	O00461	1	8	8	8	O00461	14.8	81.879	Golgi integral membrane protein 4		GOLIM4	1	1	1	1	1	2	1	2	1	2	2	1	1	1	2	1	3	2	1	2	1	3	4	0	3	1	2	1	1	0	1	1	1	3752800	14897000	2654000	9403100	27293000
189	O00462	1	12	11	11	O00462	16.2	100.89	Beta-mannosidase		MANBA	1	3	3	4	4	1	2	2	2	1	1	1	1	1	2	3	1	1	1	1	1	3	2	1	1	2	1	1	6	2	1	3	0	5073900	36000000	18659000	43934000	78828000
190	O00468-2;O00468-6;O00468-3;O00468-5;O00468-4;O00468-7;O00468	7	6	6	6	O00468-2	4	205.52	Agrin;Agrin N-terminal 110 kDa subunit;Agrin C-terminal 110 kDa subunit;Agrin C-terminal 90 kDa fragment;Agrin C-terminal 22 kDa fragment		AGRN	0	0	0	2	0	0	0	0	1	1	0	1	1	0	0	0	0	0	0	0	3	0	0	0	0	1	0	0	1	1	1	0	0	0	0	0	9963200	0
191	O00469-2;O00469;O00469-3	3	32	32	32	O00469-2	43.8	87.097	Procollagen-lysine,2-oxoglutarate 5-dioxygenase 2		PLOD2	30	26	28	35	15	16	30	22	22	35	55	32	23	32	34	28	30	28	24	30	25	37	22	13	22	22	39	31	24	17	27	23	0	1291400000	1526700000	916660000	1850100000	461710000
192	O00471	1	11	11	11	O00471	18.2	81.852	Exocyst complex component 5		EXOC5	1	2	0	1	1	1	1	1	1	0	0	0	0	0	1	2	0	0	0	0	1	0	0	1	0	0	0	0	1	1	2	0	0	7951300	10339000	2556300	7983700	11124000
193	P78410-3;P78410-2;P78410;O00478-2;O00478	5	1	1	1	P78410-3	4.1	32.016	Butyrophilin subfamily 3 member A2;Butyrophilin subfamily 3 member A3		BTN3A2;BTN3A3	0	0	0	0	0	0	0	0	0	0	0	0	0	0	0	0	0	0	1	0	0	0	0	0	0	0	0	0	0	0	0	0	0	0	0	0	0	0
194	O00479	1	2	1	1	O00479	23.3	9.5388	mobility group nucleosome-binding domain-containing protein 4		HMGN4	1	0	0	0	0	0	0	0	0	0	0	0	0	0	0	0	0	0	0	0	0	0	0	0	0	0	0	0	0	0	0	0	0	5007300	0	0	0	9577500
195	O00483	1	4	4	4	O00483	46.9	9.3697	Cytochrome c oxidase subunit NDUFA4		NDUFA4	0	0	0	0	1	1	0	0	0	0	0	1	0	0	0	0	0	0	1	0	1	0	0	0	1	0	0	0	0	0	1	0	2	25074000	0	11938000	10184000	27544000
196	O00487	1	9	9	9	O00487	38.7	34.577	26S proteasome non-ATPase regulatory subunit 14		PSMD14	3	5	6	5	5	6	5	4	3	3	6	5	4	4	5	4	4	3	3	3	2	6	4	5	4	4	5	4	4	4	4	4	8	74409000	129890000	116450000	129970000	125330000
197	O00499-9;O00499-10;O00499-7;O00499-8;O00499-4;O00499-6;O00499-11;O00499-3;O00499-2;O00499-5;O00499	11	3	3	3	O00499-9	9.8	45.563	Myc box-dependent-interacting protein 1		BIN1	1	1	1	1	1	1	1	1	1	1	1	2	2	1	1	1	2	1	1	1	1	1	1	0	1	1	1	1	1	1	2	1	1	6810700	16066000	10632000	24254000	39843000
198	O00505	1	10	5	5	O00505	19.2	57.81	Importin subunit alpha-4		KPNA3	2	3	2	4	1	1	3	2	1	2	2	3	3	2	1	2	3	2	1	1	2	3	1	1	2	1	1	0	1	1	2	1	2	16312000	41816000	18160000	54074000	12507000
199	O00507;O00507-2	2	14	1	1	O00507	6.1	291.07	Probable ubiquitin carboxyl-terminal hydrolase FAF-Y		USP9Y	0	0	0	0	0	0	0	0	0	0	0	0	0	0	0	0	0	0	0	0	0	0	0	0	0	0	0	0	0	0	0	0	1	0	0	0	0	0
200	O00515	1	7	7	7	O00515	20.1	57.13	Ladinin-1		LAD1	0	0	0	0	0	0	0	0	0	0	0	0	0	0	0	0	0	0	0	0	0	0	0	0	0	0	0	0	0	0	0	0	8	0	0	0	0	0
201	O00534;O00534-3;O00534-2	3	4	4	4	O00534	5.6	86.488	von Willebrand factor A domain-containing protein 5A		VWA5A	0	0	0	0	1	1	1	1	0	0	0	0	1	0	0	0	0	0	0	0	1	0	0	0	0	0	0	2	0	1	0	0	0	0	0	0	0	2530100
202	O00541;O00541-2	2	16	16	16	O00541	32.8	68.002	Pescadillo homolog		PES1	3	1	2	2	3	1	1	1	4	3	1	1	2	3	2	5	3	2	0	3	2	1	1	0	3	4	0	1	2	3	2	1	14	23139000	4314900	8473700	23642000	23099000
203	O00560;O00560-3	2	10	10	1	O00560	52.7	32.444	Syntenin-1		SDCBP	3	5	2	2	12	6	3	4	2	3	0	4	7	4	3	7	3	2	3	3	4	4	4	3	4	5	5	1	6	2	3	7	3	41211000	86054000	19133000	22958000	285510000
204	O00560-2	1	10	1	1	O00560-2	52.5	32.316	Syntenin-1		SDCBP	0	1	0	0	1	0	0	0	0	0	0	0	1	1	0	0	0	0	0	0	0	0	0	0	0	0	0	0	0	0	0	0	1	0	5962900	0	0	7958200
205	O00566	1	7	7	7	O00566	14	78.863	U3 small nucleolar ribonucleoprotein protein MPP10		MPHOSPH10	0	0	0	0	0	0	0	0	0	1	0	0	0	0	0	0	0	0	0	0	0	0	0	0	0	0	0	0	0	0	0	0	6	0	0	0	0	0
206	O00567	1	24	24	24	O00567	48.5	66.049	Nucleolar protein 56		NOP56	10	8	7	9	14	9	7	7	9	8	7	14	13	8	11	10	6	6	9	10	9	5	8	5	7	7	7	5	6	6	6	7	16	112950000	79479000	42257000	93986000	192440000
207	O00571;O00571-2	2	32	31	8	O00571	52	73.243	ATP-dependent RNA helicase DDX3X		DDX3X	17	15	13	13	15	11	12	14	16	10	13	14	14	13	13	14	14	13	13	14	14	11	13	9	12	14	15	8	12	11	13	13	26	373670000	404870000	233100000	446110000	434810000
208	O00584;O00584-2	2	7	7	7	O00584	30.1	29.48	Ribonuclease T2		RNASET2	3	5	4	3	3	3	1	3	0	1	3	5	2	0	4	2	3	1	1	3	4	0	1	1	3	3	2	1	4	2	2	1	1	23512000	39966000	27095000	74767000	35284000
210	O00622	1	19	19	19	O00622	64	42.026	Protein CYR61		CYR61	12	11	8	10	5	9	7	5	11	13	15	6	4	8	9	10	7	8	5	7	7	10	4	7	9	10	9	5	8	7	7	9	0	207160000	290870000	156980000	265660000	87846000
211	O00625	1	4	4	4	O00625	23.4	32.113	Pirin		PIR	0	0	0	0	0	0	0	0	0	0	0	0	0	0	0	0	0	0	0	0	0	0	0	0	0	0	0	1	0	0	0	0	4	0	0	0	0	0
212	O00629	1	13	13	8	O00629	32.6	57.886	Importin subunit alpha-3		KPNA4	6	5	8	5	4	6	6	7	5	7	7	4	5	4	5	6	7	4	4	4	3	4	3	4	5	4	5	3	5	3	5	4	9	71497000	74774000	73633000	92922000	52573000
213	O00743-2;O00743;O00743-3	3	8	8	8	O00743-2	31.8	32.532	Serine/threonine-protein phosphatase 6 catalytic subunit;Serine/threonine-protein phosphatase 6 catalytic subunit, N-terminally processed		PPP6C	3	3	2	5	3	4	2	2	4	2	3	2	2	3	3	3	3	3	3	3	1	2	2	0	4	2	2	0	2	1	1	1	6	15836000	18634000	9460900	35241000	16692000
214	O00748;O00748-4;O00748-2;O00748-5	4	2	2	2	O00748	3.9	61.806	Cocaine esterase		CES2	0	0	0	0	0	2	1	0	0	1	0	0	0	1	0	0	0	0	0	0	0	0	0	0	0	0	0	0	0	0	0	0	0	0	0	0	0	0
215	O00754-2;O00754	2	13	13	13	O00754-2	19	113.61	Lysosomal alpha-mannosidase;Lysosomal alpha-mannosidase A peptide;Lysosomal alpha-mannosidase B peptide;Lysosomal alpha-mannosidase C peptide;Lysosomal alpha-mannosidase D peptide;Lysosomal alpha-mannosidase E peptide		MAN2B1	2	4	5	6	6	5	4	6	3	6	3	2	8	6	4	6	5	6	8	6	6	6	8	6	3	5	9	7	6	6	3	5	0	12397000	36507000	39125000	56835000	79493000
216	O00762-2;O00762;O00762-3;O00762-4	4	3	3	3	O00762-2	33.6	15.765	Ubiquitin-conjugating enzyme E2 C		UBE2C	0	0	0	0	0	0	0	0	0	0	0	0	0	0	0	0	0	0	0	0	0	0	0	0	0	0	0	0	0	0	0	0	2	0	0	0	0	0
217	O00764;O00764-3;O00764-2	3	6	6	6	O00764	18.6	35.102	Pyridoxal kinase		PDXK	3	3	2	3	3	3	3	3	4	3	4	3	3	4	3	3	3	4	2	5	2	4	5	4	3	5	3	3	4	4	4	3	4	76597000	97046000	80930000	78506000	88955000
218	O14494;O14494-2	2	2	2	2	O14494	13.7	32.156	Lipid phosphate phosphohydrolase 1		PPAP2A	0	0	0	0	0	1	0	0	0	0	1	1	0	0	1	0	0	0	1	0	0	0	1	2	0	0	0	1	1	1	0	0	0	0	0	0	0	0
219	O14495	1	7	7	7	O14495	27.7	35.116	Lipid phosphate phosphohydrolase 3		PPAP2B	0	2	2	2	2	4	5	0	2	1	0	1	2	1	0	1	0	1	3	0	3	3	3	2	0	1	2	4	1	2	0	1	0	0	7221600	16113000	26453000	10195000
220	O14497;O14497-2;O14497-3	3	8	8	8	O14497	5	242.04	AT-rich interactive domain-containing protein 1A		ARID1A	0	0	0	0	0	0	0	0	0	0	0	0	0	0	0	0	0	0	0	0	0	0	0	0	0	0	0	0	0	0	0	0	8	0	0	0	0	0
221	O14498	1	6	6	6	O14498	19.2	45.997	Immunoglobulin superfamily containing leucine-rich repeat protein		ISLR	1	1	4	2	1	3	2	2	1	2	2	2	2	2	4	1	3	0	0	1	0	3	2	0	0	1	2	0	0	0	1	0	0	8296900	5437300	72549000	40489000	7534900
222	O14519	1	1	1	1	O14519	30.4	12.365	Cyclin-dependent kinase 2-associated protein 1		CDK2AP1	0	0	0	0	0	0	0	0	0	0	0	0	0	0	0	0	0	0	0	0	0	0	0	0	0	0	0	0	0	0	0	0	1	0	0	0	0	0
223	O14530-2;O14530	2	4	4	4	O14530-2	18.1	22.199	Thioredoxin domain-containing protein 9		TXNDC9	3	2	3	2	2	2	3	2	3	2	2	2	1	2	2	2	2	2	2	2	2	2	2	2	1	3	2	2	2	2	2	1	2	14329000	8024600	10052000	12071000	9209600
224	O14531	1	14	14	14	O14531	44.1	61.877	Dihydropyrimidinase-related protein 4		DPYSL4	5	2	3	0	0	0	0	0	0	2	5	2	0	4	9	0	0	0	0	0	3	0	0	0	0	0	0	0	0	1	1	1	0	57989000	33792000	41590000	5822400	0
225	O14545;O14545-2	2	5	5	5	O14545	10	64.84	TRAF-type zinc finger domain-containing protein 1		TRAFD1	0	0	0	0	0	0	0	0	0	0	0	0	0	0	0	0	0	0	0	0	0	0	0	0	0	0	0	0	0	0	0	0	1	0	0	0	0	0
226	O14548	1	1	1	1	O14548	11.4	12.615	Cytochrome c oxidase subunit 7A-related protein, mitochondrial		COX7A2L	0	0	0	0	0	0	0	0	0	0	0	0	0	0	0	0	0	0	0	0	0	0	0	0	0	0	0	0	0	0	0	0	1	0	0	0	0	0
227	O14558	1	8	8	8	O14558	70.6	17.135	Heat shock protein beta-6		HSPB6	13	8	12	14	10	16	9	11	12	10	11	9	11	9	7	11	9	13	9	10	7	9	11	21	12	8	11	13	8	12	8	10	0	880120000	395930000	668080000	1584400000	532220000
228	O14561	1	3	3	3	O14561	11.5	17.417	Acyl carrier protein, mitochondrial		NDUFAB1	1	0	0	0	1	0	0	0	1	0	0	0	0	0	0	0	0	1	0	0	0	0	0	0	1	0	0	0	0	0	0	0	1	8912600	0	0	0	13293000
229	O14562	1	7	7	7	O14562	35.9	33.382	Ubiquitin domain-containing protein UBFD1		UBFD1	1	2	0	0	0	1	2	3	0	1	2	2	1	1	3	2	1	1	2	3	2	1	1	0	0	1	1	1	0	1	0	1	2	8290500	14144000	3229500	6017800	7656400
230	O14576-4;O14576-3;O14576-5;O14576-2;O14576	5	2	1	1	O14576-4	9.1	67.801	Cytoplasmic dynein 1 intermediate chain 1		DYNC1I1	0	0	0	0	0	0	0	0	0	0	0	0	0	0	0	0	0	0	0	0	0	0	0	0	0	1	0	0	0	0	0	0	0	0	0	0	0	0
231	O14579;O14579-3;O14579-2	3	13	13	13	O14579	61.4	34.482	Coatomer subunit epsilon		COPE	14	13	9	14	11	9	12	11	12	12	12	12	11	10	13	10	13	10	11	12	11	12	13	10	12	11	10	10	11	11	13	15	8	228590000	353110000	207800000	378590000	256270000
232	O14613	1	3	3	3	O14613	32.4	22.483	Cdc42 effector protein 2		CDC42EP2	0	1	0	1	2	0	1	0	2	0	0	0	2	2	0	0	0	1	1	0	1	1	0	1	0	0	0	0	0	1	0	1	0	0	6283400	0	7208300	10048000
233	O14617;O14617-5;O14617-3;O14617-4;O14617-2	5	19	19	19	O14617	20.1	130.16	AP-3 complex subunit delta-1		AP3D1	5	7	7	6	5	6	5	9	2	5	5	6	5	5	5	8	6	6	6	5	2	5	5	4	5	2	3	3	5	6	5	6	6	44212000	63277000	38571000	71898000	43642000
234	O14618	1	2	2	2	O14618	7.7	29.04	Copper chaperone for superoxide dismutase		CCS	0	0	0	0	0	1	0	0	0	0	0	0	1	0	0	0	0	0	1	0	0	0	0	1	1	1	0	0	1	0	0	0	0	0	0	0	0	0
235	O14639-2;O14639;O14639-6;O14639-4;O14639-3;O14639-5	6	8	8	8	O14639-2	16.9	81.12	Actin-binding LIM protein 1		ABLIM1	0	0	0	0	0	0	0	0	0	0	0	1	0	0	0	0	0	1	0	0	0	0	2	4	0	0	0	0	0	0	0	0	2	0	0	0	0	1182200
236	Q92997-2;Q92997;O14641;P54792-2;P54792;O14640-2;O14640	7	2	2	2	Q92997-2	3.4	76.255	Segment polarity protein dishevelled homolog DVL-3;Segment polarity protein dishevelled homolog DVL-2;Putative segment polarity protein dishevelled homolog DVL1P1;Segment polarity protein dishevelled homolog DVL-1		DVL3;DVL2;DVL1P1;DVL1	0	0	0	0	0	0	0	0	0	0	0	0	0	0	0	0	0	0	0	0	0	0	0	0	0	0	0	0	0	0	0	0	1	0	0	3194900	0	0
237	O14647-2;O14647;O14646-2;O14646	4	2	2	2	O14647-2	1.1	200.56	Chromodomain-helicase-DNA-binding protein 2;Chromodomain-helicase-DNA-binding protein 1		CHD2;CHD1	1	0	0	0	0	0	0	0	0	0	0	1	1	0	0	0	1	0	0	0	0	0	0	0	0	0	0	0	1	0	1	0	0	8985300	0	0	0	0
239	O14656	1	3	3	3	O14656	11.4	37.808	Torsin-1A		TOR1A	0	0	0	0	0	0	1	0	0	0	3	0	0	1	0	0	1	0	1	1	0	0	0	0	0	0	1	0	1	0	0	0	0	0	0	0	0	3764300
240	O14657	1	3	3	3	O14657	12.2	37.978	Torsin-1B		TOR1B	0	0	0	0	0	1	0	0	0	0	2	0	0	0	0	0	0	2	0	0	0	0	0	1	1	0	0	0	1	0	0	0	0	3527800	0	0	0	0
241	O14662-2;O14662-4;O14662-5;O14662;O14662-3;O14662-6	6	2	2	2	O14662-2	10.5	34.812	Syntaxin-16		STX16	0	0	1	0	1	1	0	0	0	0	1	0	1	0	0	1	1	0	0	0	0	0	0	0	1	0	0	0	1	0	0	0	0	3315100	0	1830900	0	2758800
242	O14672;O14672-2	2	11	11	11	O14672	25.3	84.141	Disintegrin and metalloproteinase domain-containing protein 10		ADAM10	4	4	5	5	3	6	5	1	7	7	3	5	3	6	5	4	3	7	9	6	5	5	0	3	1	4	7	1	3	2	6	6	1	30116000	36054000	29670000	49137000	29523000
243	O14683	1	5	5	5	O14683	23.8	21.054	Tumor protein p53-inducible protein 11		TP53I11	3	1	2	3	3	1	1	0	5	5	0	0	3	1	0	0	0	2	1	1	3	3	0	0	3	2	2	0	4	2	1	2	0	56463000	20682000	53128000	27621000	108130000
244	O14734	1	2	2	2	O14734	10	35.914	Acyl-coenzyme A thioesterase 8		ACOT8	0	1	0	0	0	1	0	0	0	0	0	0	0	1	0	0	0	0	0	0	0	0	1	0	0	0	0	0	0	0	0	0	0	1889300	6801700	0	0	0
245	O14735-3;O14735	2	1	1	1	O14735-3	6.5	18.624	CDP-diacylglycerol--inositol 3-phosphatidyltransferase		CDIPT	0	0	0	0	1	0	1	0	1	0	0	0	0	1	1	0	0	1	1	0	0	0	1	0	0	0	0	0	1	0	0	0	0	0	0	9294900	0	10901000
246	O14737;O14737-2	2	8	8	8	O14737	59.2	14.285	Programmed cell death protein 5		PDCD5	4	4	4	2	3	5	2	4	5	4	5	4	5	4	5	5	5	4	5	6	4	5	4	3	6	3	5	6	6	4	4	4	7	88571000	96548000	46080000	25677000	64478000
247	O14744;O14744-2;O14744-5;O14744-3;O14744-4	5	15	15	15	O14744	28.7	72.683	Protein arginine N-methyltransferase 5;Protein arginine N-methyltransferase 5, N-terminally processed		PRMT5	1	0	1	1	0	0	1	0	0	1	0	0	0	1	1	0	1	0	0	0	0	0	1	0	0	0	0	0	1	2	1	0	7	7333400	6549000	10514000	11482000	5396600
248	O14745;O14745-2	2	12	12	12	O14745	49.2	38.868	Na(+)/H(+) exchange regulatory cofactor NHE-RF1		SLC9A3R1	0	1	0	0	2	0	0	0	0	0	0	0	0	0	0	0	0	2	0	1	0	0	1	0	1	0	0	0	0	0	0	0	16	0	2145600	0	0	6282400
249	O14756;O75452	2	5	5	5	O14756	18	35.965	17-beta-hydroxysteroid dehydrogenase type 6		HSD17B6	0	0	0	0	0	0	0	0	0	0	0	0	0	0	0	0	0	0	5	0	0	0	0	0	0	0	0	0	0	0	0	0	0	0	0	0	0	0
250	O14757-2;O14757-3;O14757	3	1	1	1	O14757-2	3.9	43.703	Serine/threonine-protein kinase Chk1	CHEK1	CHEK1	0	0	0	0	0	0	0	0	0	0	0	0	0	0	0	0	0	0	0	0	0	0	0	0	0	0	0	0	0	0	0	0	1	0	0	0	0	0
251	O14763-2;O14763	2	2	2	2	O14763-2	7.3	45.083	Tumor necrosis factor receptor superfamily member 10B		TNFRSF10B	0	0	0	0	0	0	0	0	0	0	0	0	0	0	0	0	0	0	0	0	0	0	0	0	1	0	0	0	0	1	0	0	0	0	0	0	0	0
252	O14773-2;O14773	2	5	5	5	O14773-2	18.4	34.463	Tripeptidyl-peptidase 1		TPP1	6	8	9	6	12	9	4	12	7	7	4	11	12	11	9	14	9	9	9	10	8	7	9	9	7	12	9	7	11	13	11	11	0	370390000	523380000	323050000	407140000	985320000
253	O14776-2;O14776	2	10	10	10	O14776-2	10.7	121.69	Transcription elongation regulator 1		TCERG1	0	0	0	1	1	2	0	1	0	0	1	2	1	2	2	1	0	1	0	1	2	1	1	1	1	2	0	0	0	1	1	0	5	2922900	2980800	0	9425500	15417000
254	O14786;O14786-3;O14786-2	3	15	15	15	O14786	25.7	103.13	Neuropilin-1		NRP1	2	2	4	5	1	10	6	0	7	3	2	1	3	2	1	0	1	0	2	2	3	5	4	10	0	2	2	7	3	3	3	2	0	30240000	33648000	55331000	76047000	16572000
255	O14787-2;O14787	2	13	6	6	O14787-2	17.2	100.41	Transportin-2		TNPO2	1	0	0	1	0	1	0	2	2	0	1	0	0	1	1	1	1	2	1	1	2	0	2	1	0	1	0	1	3	1	1	1	0	7030100	0	0	11452000	2128600
256	O14818;O14818-4;O14818-2;Q8TAA3-2;Q8TAA3-5;Q8TAA3	6	14	14	14	O14818	60.5	27.887	Proteasome subunit alpha type-7		PSMA7	8	11	9	9	9	11	11	13	9	5	14	12	11	11	12	11	10	15	11	11	11	10	11	8	9	13	10	13	15	12	13	11	20	233340000	540690000	261210000	313510000	286170000
257	O14828;O14828-2	2	7	7	7	O14828	31.4	38.287	Secretory carrier-associated membrane protein 3		SCAMP3	3	2	4	2	3	3	3	3	2	0	4	5	3	2	3	3	2	3	3	4	4	2	3	3	3	2	3	1	2	5	3	3	2	41284000	38847000	37569000	37028000	48874000
258	O14879	1	8	8	8	O14879	24.1	55.984	Interferon-induced protein with tetratricopeptide repeats 3		IFIT3	0	2	2	1	2	2	3	3	1	1	0	0	3	1	1	0	0	0	0	0	0	0	0	0	0	0	1	0	0	0	1	0	0	0	23485000	0	16009000	21171000
259	O14880	1	4	4	4	O14880	30.9	16.516	Microsomal glutathione S-transferase 3		MGST3	3	3	4	4	5	4	4	3	4	2	2	0	2	3	3	5	2	3	5	1	3	2	7	6	8	3	2	2	2	3	1	4	2	76595000	125340000	110840000	91689000	198220000
260	O14893-3;O14893-2;O14893	3	2	2	2	O14893-3	10.4	28.155	Gem-associated protein 2		GEMIN2	0	0	0	0	0	0	0	0	0	0	0	0	0	0	0	0	0	0	0	0	0	0	0	0	0	0	0	0	0	0	0	0	2	0	0	0	0	0
261	O14907	1	3	3	3	O14907	34.7	13.735	Tax1-binding protein 3		TAX1BP3	1	1	1	1	1	1	1	2	1	1	2	1	2	1	1	1	2	1	1	1	1	1	1	1	1	1	1	1	1	1	1	1	1	67464000	76270000	70305000	44055000	85504000
262	O14908;O14908-2	2	4	4	4	O14908	17.1	36.049	PDZ domain-containing protein GIPC1		GIPC1	1	1	1	0	1	1	1	1	1	0	0	1	1	1	0	0	1	0	1	0	1	1	0	1	1	1	0	0	0	0	0	0	2	5317800	7783100	6860200	0	11466000
263	O14910;Q9HAP6	2	5	1	1	O14910	27.5	25.996	Protein lin-7 homolog A		LIN7A	0	0	0	0	0	0	0	0	0	0	0	0	0	0	0	0	0	0	0	0	0	0	0	0	0	0	0	1	0	0	0	0	0	0	0	0	0	0
264	O14920-4;O14920-2;O14920;O14920-3	4	6	6	5	O14920-4	10.9	79.508	Inhibitor of nuclear factor kappa-B kinase subunit beta	IKBKB	IKBKB	1	1	1	0	0	2	0	1	0	0	1	0	3	1	1	2	1	3	0	1	1	0	0	0	2	0	0	0	0	1	0	0	0	6197600	4096500	0	2429800	0
265	O14925;Q5SRD1-2;Q5SRD1	3	2	2	2	O14925	12	21.943	Mitochondrial import inner membrane translocase subunit Tim23;Putative mitochondrial import inner membrane translocase subunit Tim23B		TIMM23;TIMM23B	0	0	0	0	0	0	0	0	0	0	0	0	0	0	0	0	0	0	0	0	0	0	0	0	0	0	0	0	0	0	0	0	2	0	0	0	0	0
266	O14929;O14929-2	2	6	6	6	O14929	21	49.512	Histone acetyltransferase type B catalytic subunit		HAT1	0	0	0	0	0	0	0	0	1	0	0	0	0	0	0	1	0	0	0	0	0	0	0	0	0	0	0	0	0	0	0	0	7	0	0	0	0	0
267	O14933;O14933-2	2	5	5	5	O14933	41.8	17.769	Ubiquitin/ISG15-conjugating enzyme E2 L6		UBE2L6	0	0	0	0	1	2	1	2	1	0	0	0	2	2	0	1	0	0	0	0	0	0	0	0	0	1	2	0	1	0	0	0	0	5663500	0	4934500	0	11840000
268	O14936-3;O14936-4;O14936-6;O14936-2;O14936;O14936-5	6	12	12	12	O14936-3	18.1	102.11	Peripheral plasma membrane protein CASK	CASK	CASK	3	2	8	2	2	0	1	2	2	3	1	3	2	3	2	1	5	2	4	5	1	0	6	5	1	4	1	3	2	4	2	3	0	34606000	24670000	53096000	22231000	14682000
269	O14944	1	3	3	3	O14944	26.6	19.044	Proepiregulin;Epiregulin		EREG	0	0	0	0	0	0	0	0	0	0	0	0	0	0	0	0	0	0	0	0	0	0	0	0	0	0	0	0	0	0	0	0	2	0	0	0	0	0
270	O14949	1	4	4	4	O14949	48.8	9.9062	Cytochrome b-c1 complex subunit 8		UQCRQ	0	0	0	0	0	0	0	0	1	0	0	0	0	0	0	0	0	0	0	0	1	1	0	0	1	0	0	0	0	1	0	0	4	8502000	11116000	0	0	0
271	P19105;O14950	2	14	14	7	P19105	66.7	19.794	Myosin regulatory light chain 12A;Myosin regulatory light chain 12B		MYL12A;MYL12B	27	22	30	23	20	19	15	10	24	20	14	13	9	19	18	15	12	23	13	15	23	18	13	19	20	22	13	12	20	15	20	16	6	2509600000	2773200000	2459300000	3398200000	1905000000
272	O14964;O14964-2	2	13	13	13	O14964	16.2	86.191	Hepatocyte growth factor-regulated tyrosine kinase substrate		HGS	4	6	4	5	5	7	3	7	3	4	9	7	3	5	5	8	6	7	7	5	7	7	5	4	6	4	5	1	3	2	4	4	4	32642000	52423000	54184000	33711000	39566000
273	O14972-2;O14972	2	1	1	1	O14972-2	4.4	29.884	Down syndrome critical region protein 3		DSCR3	0	1	0	0	0	1	0	1	1	0	1	1	1	1	0	0	1	0	0	1	0	1	1	1	0	0	0	1	0	1	0	1	1	0	2425300	1797600	0	0
274	O14974;O14974-4;O14974-3;O14974-2;O14974-5;O60237-4;O60237;O60237-6	8	34	34	34	O14974	36.5	115.28	Protein phosphatase 1 regulatory subunit 12A		PPP1R12A	10	17	18	14	15	16	11	12	12	17	15	17	11	13	17	15	9	17	13	11	14	11	16	12	14	14	11	14	12	12	17	11	1	155810000	340660000	227770000	220110000	248550000
275	O14976-2;O14976	2	6	6	6	O14976-2	5.4	134.46	Cyclin-G-associated kinase	GAK	GAK	0	0	0	0	0	0	0	1	0	2	0	0	1	0	0	1	1	0	0	1	0	1	1	0	0	0	1	1	0	1	0	0	1	2539700	2802400	3439500	0	0
276	O14979-3;O14979-2;O14979	3	12	10	10	O14979-3	43.9	27.191	Heterogeneous nuclear ribonucleoprotein D-like		HNRNPDL	6	6	5	6	9	6	2	7	8	7	6	8	6	6	7	8	5	8	4	7	8	6	5	4	5	5	6	3	5	4	5	5	9	195280000	261810000	162800000	156210000	249060000
277	O14980	1	25	25	25	O14980	26.7	123.38	Exportin-1		XPO1	8	9	6	7	8	11	7	8	7	8	6	6	4	8	8	6	8	8	5	9	10	8	6	6	5	7	4	7	7	5	6	6	19	97966000	210080000	77927000	115620000	102630000
278	O15013-4;O15013-5;O15013-6;O15013;O15013-7	5	4	4	4	O15013-4	5.5	148.33	Rho guanine nucleotide exchange factor 10		ARHGEF10	1	0	0	0	0	0	0	0	0	0	0	0	0	0	0	0	0	0	0	0	0	0	0	0	0	0	0	0	0	0	0	0	0	6183400	0	0	0	0
279	O15020-2;O15020	2	10	2	2	O15020-2	4.6	268.31	Spectrin beta chain, non-erythrocytic 2		SPTBN2	0	0	1	0	0	0	0	0	0	0	0	0	0	0	0	0	0	0	0	0	0	0	0	0	0	0	0	0	0	0	0	0	1	0	0	16003000	0	0
280	O15027-2;O15027-4;O15027-3;O15027;O15027-5	5	15	15	15	O15027-2	10.9	247.24	Protein transport protein Sec16A		SEC16A	1	1	3	1	2	2	2	3	2	3	3	2	2	2	4	3	4	3	5	3	2	2	2	1	2	2	3	1	5	0	4	3	0	7527200	13296000	16321000	4288200	6224200
281	O15031;O60486	2	18	18	17	O15031	14	205.12	Plexin-B2		PLXNB2	3	6	3	2	6	5	4	8	4	3	8	5	8	7	7	3	5	7	7	3	7	7	8	2	6	4	6	5	2	5	5	6	3	35352000	37979000	18247000	3877500	53913000
282	O15042;O15042-2;O15042-3	3	13	13	13	O15042	18.6	118.29	U2 snRNP-associated SURP motif-containing protein		U2SURP	1	1	0	0	1	2	0	1	0	0	0	0	1	0	0	1	1	1	0	0	0	1	1	0	0	0	0	1	0	0	0	0	11	3924800	3432100	0	0	3372500
283	O15050	1	1	1	1	O15050	0.5	336.22	TPR and ankyrin repeat-containing protein 1		TRANK1	0	1	1	1	1	1	0	0	0	1	0	1	0	1	0	0	1	0	0	0	0	0	0	0	0	1	0	0	1	0	1	0	0	0	38630000	26518000	47353000	28200000
284	O15056-3;O15056-2;O15056	3	2	2	2	O15056-3	1.8	143.44	Synaptojanin-2		SYNJ2	0	0	0	0	0	0	0	0	0	0	0	0	0	0	0	0	0	0	0	0	0	0	0	0	0	0	0	1	0	0	0	0	0	0	0	0	0	0
285	O15061;O15061-2;O15061-3	3	6	6	6	O15061	4.7	172.77	Synemin		SYNM	0	0	0	0	0	0	0	0	0	0	0	0	0	0	0	0	0	0	0	0	0	0	0	0	0	0	0	4	0	0	0	0	0	0	0	0	0	0
286	O15066;O15066-2;O14782;Q9BVG8-5;Q9BVG8-2;Q9BVG8;Q9BVG8-6;Q9P2E2-3;Q9P2E2	9	6	6	5	O15066	9.9	85.124	Kinesin-like protein KIF3B;Kinesin-like protein KIF3B, N-terminally processed		KIF3B	0	0	1	0	0	0	1	0	0	0	0	0	0	0	0	0	0	0	0	0	0	0	0	0	1	0	0	0	0	0	0	0	1	0	0	1927400	2332200	0
287	O15067	1	23	23	23	O15067	31	144.73	Phosphoribosylformylglycinamidine synthase		PFAS	1	3	0	0	3	1	1	2	1	0	0	2	1	1	1	1	1	2	0	0	1	0	0	0	0	0	1	0	0	0	1	0	16	0	13387000	0	0	19000000
288	O15075-2;O15075;O15075-3;O15075-4;O43602-2;O43602	6	8	8	8	O15075-2	17	81.099	Serine/threonine-protein kinase DCLK1	DCLK1	DCLK1	0	0	0	0	2	3	0	0	0	0	0	0	1	0	0	0	0	1	0	0	0	0	0	0	0	0	0	0	0	0	0	0	0	0	0	0	7234800	32428000
289	O15084-2;O15084;O15084-4;O15084-1	4	2	2	2	O15084-2	3.1	96.16	Serine/threonine-protein phosphatase 6 regulatory ankyrin repeat subunit A		ANKRD28	0	0	0	1	0	1	0	0	1	0	0	0	0	0	0	0	0	0	0	0	0	0	0	0	0	0	0	0	0	0	0	0	0	0	0	0	2506800	0
290	O15116	1	2	2	2	O15116	17.3	15.179	U6 snRNA-associated Sm-like protein LSm1		LSM1	2	3	2	2	2	2	2	2	2	2	2	1	1	2	2	2	2	2	2	2	2	2	1	1	2	2	2	0	2	2	2	2	2	13667000	12391000	6012700	16990000	11740000
291	O15118;O15118-2	2	11	11	11	O15118	10.9	142.17	Niemann-Pick C1 protein		NPC1	1	0	0	0	6	1	0	2	1	0	3	2	1	2	4	5	0	1	0	4	2	0	0	0	4	2	0	0	2	1	2	1	0	4550300	5350600	4317300	0	63310000
292	O15126;O15126-2	2	5	5	5	O15126	25.1	37.92	Secretory carrier-associated membrane protein 1		SCAMP1	2	3	2	2	3	1	2	2	3	1	1	1	2	2	1	2	2	2	2	1	1	1	3	4	2	2	2	3	2	2	2	2	2	33985000	61738000	26651000	28456000	61551000
293	O15127	1	4	4	4	O15127	14.3	36.648	Secretory carrier-associated membrane protein 2		SCAMP2	2	2	2	0	3	1	1	3	2	2	4	4	3	3	3	4	2	2	3	4	3	2	2	3	2	3	2	2	3	2	4	3	0	12640000	19852000	32945000	0	53408000
294	O15143	1	22	22	22	O15143	56.5	40.949	Actin-related protein 2/3 complex subunit 1B		ARPC1B	20	24	19	19	24	19	23	21	16	13	21	18	19	21	21	19	22	20	21	18	18	21	13	16	21	20	22	14	23	18	21	14	12	433600000	735000000	415160000	523620000	616520000
295	O15144	1	21	21	21	O15144	70.7	34.333	Actin-related protein 2/3 complex subunit 2		ARPC2	13	12	12	12	15	15	14	18	17	12	16	15	16	16	17	18	11	20	12	18	16	15	14	17	19	12	17	11	16	14	18	10	6	517790000	670710000	473390000	747350000	629980000
296	O15145	1	9	9	9	O15145	43.3	20.546	Actin-related protein 2/3 complex subunit 3		ARPC3	9	6	8	11	10	12	9	7	10	10	8	10	8	9	11	9	8	10	8	8	12	10	9	10	11	9	8	11	9	9	9	7	9	177490000	213740000	168200000	367010000	286780000
297	O15160-2;O15160	2	6	6	6	O15160-2	24.9	38.646	DNA-directed RNA polymerases I and III subunit RPAC1		POLR1C	0	0	1	0	1	0	0	1	0	0	0	0	0	0	0	1	0	1	0	0	1	0	0	0	0	0	0	0	0	0	0	0	6	0	0	3253000	22373000	4134000
298	O15162-2;O15162	2	2	2	2	O15162-2	10.5	26.825	Phospholipid scramblase 1		PLSCR1	0	0	0	0	0	0	0	0	0	0	0	0	1	0	0	0	0	0	0	0	0	0	0	0	0	0	0	0	0	0	0	0	1	0	4887400	0	0	6244300
299	O15173;O15173-2	2	9	8	8	O15173	30.9	23.818	Membrane-associated progesterone receptor component 2		PGRMC2	8	7	9	7	9	7	7	5	8	9	7	7	7	6	7	8	7	7	10	6	5	7	9	9	8	6	7	3	8	9	8	11	2	363280000	411500000	423670000	448160000	462790000
300	O15182	1	1	1	1	O15182	7.2	19.55	Centrin-3		CETN3	0	0	0	0	0	0	0	0	0	0	0	0	0	0	0	0	0	0	0	0	0	0	0	0	0	0	0	0	0	0	0	0	1	0	0	0	0	0
301	O15212	1	6	6	6	O15212	30.2	14.582	Prefoldin subunit 6		PFDN6	3	8	5	4	6	6	4	5	5	4	5	6	5	7	5	7	5	7	5	5	5	5	4	5	6	7	5	2	6	7	5	5	5	227130000	438720000	422700000	177550000	712450000
302	O15213	1	1	1	1	O15213	2.5	68.07	WD repeat-containing protein 46		WDR46	0	0	0	0	0	0	0	0	0	0	0	0	0	0	0	0	0	0	0	0	0	0	0	0	0	0	0	0	0	0	0	0	1	0	0	0	0	0
303	O15226;O15226-2	2	3	3	3	O15226	5.1	77.672	NF-kappa-B-repressing factor		NKRF	0	0	0	0	0	0	0	0	0	0	0	0	0	0	0	0	0	0	0	0	0	0	0	0	0	0	0	0	0	0	0	0	2	0	0	0	0	0
304	O15230;O15230-2;Q16787-3;Q16787	4	21	21	21	O15230	8.2	399.73	Laminin subunit alpha-5		LAMA5	0	0	0	0	0	0	0	0	0	0	0	0	0	0	0	0	0	1	0	0	0	0	0	16	0	0	0	0	0	0	0	0	0	0	0	0	0	0
305	O15231-9;O15231-2;O15231-5;O15231-4;O15231-7;O15231;O15231-3;O15231-8;O15231-6	9	2	2	2	O15231-9	9.2	34.954	Zinc finger protein 185		ZNF185	0	0	0	0	0	0	0	0	0	0	0	0	0	0	0	1	0	0	0	0	0	0	0	0	0	0	0	0	0	0	0	0	0	0	0	0	0	0
307	O15243	1	1	1	1	O15243	9.9	14.254	Leptin receptor gene-related protein		LEPROT	0	0	0	0	0	0	0	0	0	1	0	0	0	0	0	0	0	0	0	0	0	0	1	1	1	2	1	0	1	1	1	1	0	0	0	0	0	0
308	O15247	1	4	4	4	O15247	27.1	28.356	Chloride intracellular channel protein 2		CLIC2	0	0	0	0	0	0	0	0	0	0	0	0	0	0	0	0	0	0	0	0	0	0	4	0	0	0	0	0	0	0	0	0	0	0	0	0	0	0
309	O15258	1	3	3	3	O15258	24	22.958	Protein RER1		RER1	3	2	2	2	2	2	3	2	3	2	3	3	3	3	3	3	3	4	3	3	3	3	3	3	3	3	3	3	3	2	3	3	3	51829000	37885000	31066000	33116000	35909000
310	O15260;O15260-2;O15260-3	3	2	2	2	O15260	6.7	30.394	Surfeit locus protein 4		SURF4	1	1	1	0	0	1	1	1	1	1	0	1	2	1	1	1	0	1	1	1	1	1	1	1	1	1	1	0	1	1	1	1	0	61740000	67383000	56437000	0	0
311	O15269;O15269-2	2	8	8	8	O15269	20.3	52.743	Serine palmitoyltransferase 1		SPTLC1	4	1	2	1	1	2	1	2	1	3	2	2	1	1	2	1	2	1	2	1	1	2	1	3	2	1	2	1	3	1	2	3	2	35585000	19296000	10757000	13952000	3875800
312	O15270	1	2	2	2	O15270	3.9	62.924	Serine palmitoyltransferase 2		SPTLC2	1	0	1	1	1	1	0	1	0	1	1	1	1	1	1	0	1	0	0	1	0	1	0	0	0	1	0	0	0	0	1	0	1	3747900	0	3204900	4446500	4207300
313	O15294;O15294-3;O15294-2;O15294-4	4	10	10	10	O15294	12.1	116.92	UDP-N-acetylglucosamine--peptide N-acetylglucosaminyltransferase 110 kDa subunit		OGT	0	0	0	1	0	1	0	0	0	0	1	1	0	0	0	0	0	0	1	0	0	0	0	0	0	1	0	0	0	1	1	1	5	0	0	0	4889600	0
314	O15305;O15305-2	2	5	5	5	O15305	28.9	28.082	Phosphomannomutase 2		PMM2	1	0	0	0	0	0	0	1	2	0	1	1	1	0	1	1	1	1	0	1	1	0	3	1	1	1	1	1	2	2	2	0	1	13232000	0	4097400	0	0
315	O15321-2;O15321	2	3	3	3	O15321-2	12.3	55.25	Transmembrane 9 superfamily member 1		TM9SF1	0	0	0	0	0	0	0	0	0	1	0	0	1	1	0	1	0	0	0	1	0	0	0	0	0	0	1	0	1	1	0	0	0	0	0	0	0	0
316	O15344-2;O15344	2	1	1	1	O15344-2	2.9	62.287	E3 ubiquitin-protein ligase Midline-1		MID1	0	0	0	0	0	0	0	0	0	0	0	0	0	0	0	0	0	0	0	0	0	0	1	0	0	0	0	0	0	0	0	0	0	0	0	0	0	0
317	O15347	1	11	10	10	O15347	48.5	22.98	mobility group protein B3		HMGB3	0	1	0	0	0	0	0	0	1	0	0	0	0	0	0	0	0	0	0	0	0	0	0	0	0	0	1	0	0	0	1	1	9	0	18596000	0	0	0
318	O15355	1	16	16	16	O15355	43.6	59.271	Protein phosphatase 1G		PPM1G	1	1	1	1	1	1	0	1	3	1	0	1	2	1	1	3	2	1	1	0	0	0	2	0	1	0	0	0	0	0	0	0	15	4289600	11537000	3639500	17761000	6434500
319	O15371;O15371-3;O15371-2	3	21	21	21	O15371	45.3	63.972	Eukaryotic translation initiation factor 3 subunit D		EIF3D	8	7	5	11	9	9	10	8	9	10	8	10	12	11	10	10	10	10	10	10	9	8	9	7	11	8	8	4	10	8	10	9	17	259660000	104630000	76641000	254820000	150830000
320	O15372	1	11	11	11	O15372	39.2	39.93	Eukaryotic translation initiation factor 3 subunit H		EIF3H	4	4	5	6	4	3	3	4	5	3	4	3	4	5	5	4	2	2	2	4	4	5	4	2	4	3	3	2	5	4	3	4	7	62307000	77397000	66675000	111190000	63353000
321	O15382-2;O15382	2	5	5	5	O15382-2	22.7	33.776	Branched-chain-amino-acid aminotransferase, mitochondrial		BCAT2	0	0	0	1	0	0	1	1	1	1	0	1	1	2	0	1	1	2	2	1	3	0	2	1	2	2	1	0	3	2	2	1	4	5101200	0	5105400	13771000	9477900
322	O15397;O15397-2	2	5	4	4	O15397	5.6	119.94	Importin-8		IPO8	1	1	0	1	0	1	1	0	1	0	0	1	0	0	0	0	0	0	0	0	0	0	0	0	0	0	0	0	0	0	0	0	3	0	3179700	2580900	4413400	0
323	O15400-2;O15400	2	8	8	8	O15400-2	47.7	27.4	Syntaxin-7		STX7	5	4	5	3	5	5	7	5	3	5	4	5	6	4	6	4	5	5	6	7	5	4	6	5	6	7	5	3	8	7	6	7	3	53872000	69425000	57036000	42322000	72642000
324	O15427	1	11	11	11	O15427	20.6	49.469	Monocarboxylate transporter 4		SLC16A3	11	8	9	5	5	5	3	5	6	10	7	6	6	6	9	7	7	6	5	6	8	7	2	5	6	6	7	3	6	6	6	5	5	109450000	101500000	84835000	85385000	55585000
325	O15439-2;O15439;O15439-4;O15439-3	4	2	2	2	O15439-2	1.8	144.2	Multidrug resistance-associated protein 4		ABCC4	0	0	0	0	0	0	0	0	0	0	0	0	0	0	0	0	0	0	1	0	0	0	0	0	0	0	0	0	0	0	0	0	0	0	0	0	0	0
326	O15446;O15446-2	2	3	3	3	O15446	11.2	54.985	DNA-directed RNA polymerase I subunit RPA34		CD3EAP	0	0	0	0	0	0	0	0	0	0	0	0	0	0	0	0	0	0	0	0	0	0	0	0	0	0	0	0	0	0	0	0	4	0	0	0	0	0
327	O15460-2;O15460	2	27	27	27	O15460-2	55.3	60.632	Prolyl 4-hydroxylase subunit alpha-2		P4HA2	30	26	28	29	14	23	27	27	20	28	32	23	23	33	20	17	37	17	27	19	23	24	18	21	15	24	30	19	21	12	22	23	1	2383000000	1796900000	1705000000	2795900000	498070000
328	O15479;O15481;Q96LZ2;P43366;Q9UBF1	5	7	7	7	O15479	23.8	35.277	Melanoma-associated antigen B2		MAGEB2	0	0	0	0	0	0	0	0	0	0	0	0	0	0	0	0	0	0	0	0	0	0	0	0	0	0	0	0	0	0	0	0	13	0	0	0	0	0
329	O15484	1	6	6	6	O15484	12.5	73.168	Calpain-5		CAPN5	1	1	1	0	0	2	1	0	1	0	1	1	3	1	1	0	0	0	0	0	0	0	1	0	0	0	0	0	0	1	0	1	0	2273800	1538800	1945100	0	0
330	O15498;O15498-2	2	10	10	10	O15498	58.6	22.417	Synaptobrevin homolog YKT6		YKT6	4	3	5	2	4	4	6	5	2	5	5	5	2	4	4	4	5	2	7	3	4	4	6	7	4	5	5	5	3	5	6	6	4	57199000	34450000	50913000	26836000	39854000
331	O15511;O15511-2	2	8	8	7	O15511	66.9	16.32	Actin-related protein 2/3 complex subunit 5		ARPC5	9	9	7	11	10	8	8	9	7	7	9	9	10	11	10	8	10	12	8	10	9	9	8	10	10	8	10	6	10	7	9	6	4	355650000	462470000	337310000	512050000	320640000
332	O15523;O15523-2;O15523-3	3	28	4	4	O15523	47.3	73.153	ATP-dependent RNA helicase DDX3Y		DDX3Y	0	0	0	1	0	0	1	0	0	0	1	2	0	1	0	0	1	0	0	0	2	2	0	0	1	3	0	0	0	0	0	0	0	0	0	0	13714000	0
333	O15530-4;O15530-2;O15530-3;O15530;Q6A1A2;O15530-5	6	3	3	3	O15530-4	9.8	48.2	3-phosphoinositide-dependent protein kinase 1	PDPK1	PDPK1	0	0	0	0	0	0	1	0	0	0	1	1	0	0	0	1	0	0	0	0	0	0	0	0	0	0	0	0	0	0	0	0	0	0	0	0	0	2129900
334	O43143	1	28	28	27	O43143	41	90.932	Pre-mRNA-splicing factor ATP-dependent RNA helicase DHX15		DHX15	4	3	4	4	8	5	4	9	5	3	6	8	6	6	7	7	7	5	6	7	6	5	6	4	8	4	7	1	6	2	8	7	25	39342000	42494000	36201000	262220000	281050000
335	O43148;O43148-2	2	3	3	3	O43148	9	54.843	mRNA cap guanine-N7 methyltransferase		RNMT	0	1	0	0	1	0	0	0	0	0	0	0	0	0	0	0	0	0	0	0	0	0	0	0	0	1	0	0	0	0	0	0	0	0	4822700	0	0	5070800
336	O43150-2;O43150	2	10	10	9	O43150-2	18.6	106.98	Arf-GAP with SH3 domain, ANK repeat and PH domain-containing protein 2		ASAP2	0	0	2	1	3	0	1	1	1	3	3	2	0	1	1	2	1	6	2	9	4	0	3	3	4	1	0	2	3	5	2	2	0	0	8751200	16618000	15236000	18012000
337	O43155	1	3	3	3	O43155	5.6	74.048	Leucine-rich repeat transmembrane protein FLRT2		FLRT2	0	0	0	0	0	0	0	0	0	0	0	0	0	0	0	0	1	0	0	0	0	0	0	0	0	0	0	0	0	0	0	0	0	0	0	0	0	0
338	O43156	1	2	2	2	O43156	2.2	122.07	TELO2-interacting protein 1 homolog		TTI1	0	0	0	0	0	0	0	0	0	0	0	0	0	0	0	0	0	0	0	0	0	0	0	0	0	0	0	0	0	0	0	0	1	0	0	0	0	0
339	O43169	1	8	8	8	O43169	66.7	16.694	Cytochrome b5 type B		CYB5B	2	2	3	2	1	3	3	1	3	3	4	1	4	2	2	2	3	2	3	3	3	3	4	6	4	2	4	2	2	2	2	2	8	48191000	61933000	51232000	59672000	43650000
340	O43172-2;O43172	2	14	14	14	O43172-2	38.4	58.32	U4/U6 small nuclear ribonucleoprotein Prp4		PRPF4	0	2	0	1	1	1	0	1	0	0	0	0	0	1	1	0	0	1	0	0	2	0	0	0	0	1	1	0	1	0	0	0	9	0	9688700	0	3815800	5742200
341	O43175	1	21	21	21	O43175	39.4	56.65	D-3-phosphoglycerate dehydrogenase		PHGDH	22	26	24	30	29	22	24	28	27	25	23	24	30	30	26	24	29	28	23	27	27	22	24	17	27	24	26	21	22	25	24	26	11	1102600000	1779300000	1057200000	2738800000	1572400000
342	O43194	1	1	1	1	O43194	3.3	51.328	G-protein coupled receptor 39		GPR39	0	0	0	0	1	0	0	0	0	0	0	0	0	0	0	0	0	0	1	0	0	0	0	0	0	0	1	0	0	0	0	1	0	0	0	0	0	0
343	O43237;O43237-2	2	13	13	12	O43237	37.8	54.099	Cytoplasmic dynein 1 light intermediate chain 2		DYNC1LI2	8	9	8	9	12	8	11	11	10	9	9	8	10	9	7	7	10	9	11	10	9	10	10	8	6	10	10	11	7	7	10	9	3	94572000	118430000	79368000	152800000	153230000
344	O43242;O43242-2	2	20	20	20	O43242	42.9	60.977	26S proteasome non-ATPase regulatory subunit 3		PSMD3	10	9	9	8	15	9	8	11	8	5	16	13	13	11	14	13	10	10	10	11	11	9	11	10	10	10	11	8	12	11	12	15	15	124910000	135410000	114090000	153660000	175960000
345	O43252	1	14	12	12	O43252	28.2	70.832	Bifunctional 3-phosphoadenosine 5-phosphosulfate synthase 1;Sulfate adenylyltransferase;Adenylyl-sulfate kinase		PAPSS1	3	1	2	1	1	2	1	1	0	0	1	2	0	1	1	1	3	1	1	1	0	1	1	1	2	1	1	0	1	0	0	0	6	33079000	21793000	23405000	6552400	18823000
346	O43264;O43264-2	2	7	7	7	O43264	13.2	88.828	Centromere/kinetochore protein zw10 homolog		ZW10	1	1	1	1	1	2	1	1	1	1	1	0	1	1	1	1	3	1	1	2	1	1	1	1	1	1	1	1	2	2	1	1	3	2796200	3707500	3542200	3790700	2326500
347	O43290	1	9	9	9	O43290	15.9	90.254	U4/U6.U5 tri-snRNP-associated protein 1		SART1	0	0	0	0	1	0	0	1	1	0	0	0	0	1	1	0	0	0	0	0	0	0	0	0	0	0	0	0	0	0	0	0	5	0	3051600	0	3686100	4855900
348	O43291-2;O43291	2	1	1	1	O43291-2	6.2	21.828	Kunitz-type protease inhibitor 2		SPINT2	0	0	0	0	0	0	0	0	0	0	0	0	0	0	0	0	0	0	0	0	0	0	0	0	0	0	0	0	0	0	0	0	1	0	0	0	0	0
349	O43293;O43293-2;Q9UIK4;Q9UIK4-2	4	3	3	3	O43293	9.3	52.535	Death-associated protein kinase 3	DAPK3;DAPK2	DAPK3	0	0	0	0	0	0	0	0	0	0	0	0	0	0	0	0	0	1	1	0	0	0	0	1	0	1	0	0	0	0	0	0	0	0	3144500	0	0	0
350	O43294-2;O43294	2	15	15	15	O43294-2	57.4	47.941	Transforming growth factor beta-1-induced transcript 1 protein		TGFB1I1	6	5	4	7	4	4	4	3	7	8	2	3	1	4	7	2	3	6	2	3	6	5	1	3	7	4	3	3	6	2	7	3	0	140250000	100000000	66591000	197030000	47008000
351	O43301	1	11	11	11	O43301	21.3	74.977	Heat shock 70 kDa protein 12A		HSPA12A	1	0	1	0	0	0	0	0	0	0	0	0	0	0	0	0	0	1	0	0	0	0	2	7	0	0	0	0	0	0	0	0	0	4888600	0	4555000	4771100	0
352	O43310;O43310-2	2	7	7	7	O43310	12.7	67.586	CBP80/20-dependent translation initiation factor		CTIF	2	3	1	0	0	0	0	2	0	1	0	0	0	0	1	0	0	1	0	0	4	0	1	1	2	3	1	0	2	2	3	1	0	21783000	22025000	5266200	0	0
353	O43312-2;O43312-4;O43312;O43312-5	4	2	2	2	O43312-2	6.6	50.649	Metastasis suppressor protein 1		MTSS1	0	0	0	0	0	0	0	0	0	0	0	0	0	0	0	0	0	0	0	0	0	0	1	0	0	0	0	0	0	0	0	0	0	0	0	0	0	591190
354	O43318-2;O43318;O43318-4;O43318-3	4	3	3	3	O43318-2	7.3	64.229	Mitogen-activated protein kinase kinase kinase 7	MAP3K7	MAP3K7	0	0	0	0	0	0	0	0	0	0	0	0	0	0	0	0	0	0	0	0	2	0	0	0	0	0	0	0	0	0	0	0	0	0	1053800	0	0	0
355	O43324;O43324-2	2	8	8	8	O43324	42.5	19.81	Eukaryotic translation elongation factor 1 epsilon-1		EEF1E1	1	0	1	1	1	1	0	2	0	2	1	0	1	0	2	0	1	2	0	1	1	0	1	1	1	1	2	2	1	2	1	1	5	0	2667000	12994000	4007900	16079000
356	O43390;O43390-2;O43390-3;O43390-4	4	25	18	18	O43390	44.9	70.942	Heterogeneous nuclear ribonucleoprotein R		HNRNPR	7	4	3	7	7	6	5	10	11	9	5	9	5	7	8	7	6	7	4	7	7	9	7	5	4	5	8	5	7	4	5	5	19	133450000	91031000	84424000	204030000	134480000
357	O43395;O43395-3	2	4	4	4	O43395	7.8	77.528	U4/U6 small nuclear ribonucleoprotein Prp3		PRPF3	0	0	0	0	0	0	0	0	0	0	0	0	0	0	0	0	0	0	0	0	0	0	0	0	0	0	0	0	0	0	0	0	1	0	0	1199300	0	0
358	O43396	1	13	13	13	O43396	60.6	32.251	Thioredoxin-like protein 1		TXNL1	6	7	7	7	8	7	6	8	6	5	5	8	8	8	7	9	6	6	4	6	7	5	7	4	6	4	5	4	5	7	4	6	10	125580000	147500000	104130000	198920000	184230000
359	O43399;O43399-5;O43399-7;O43399-2;O43399-4;O43399-3;O43399-6	7	13	13	13	O43399	72.3	22.237	Tumor protein D54		TPD52L2	9	11	7	8	6	14	11	9	11	9	12	8	15	7	14	11	13	12	10	12	10	12	12	10	10	13	11	8	12	13	11	12	11	266730000	465760000	240510000	510790000	176070000
360	O43402;O43402-2	2	5	5	5	O43402	26.2	23.773	ER membrane protein complex subunit 8		EMC8	0	0	0	0	0	0	0	0	0	0	1	0	0	0	0	0	0	0	0	0	0	0	0	0	0	0	0	0	0	0	0	0	1	0	2646600	0	0	0
361	O43422-2;O43422	2	1	1	1	O43422-2	2.2	56.655	52 kDa repressor of the inhibitor of the protein kinase		PRKRIR	0	0	0	0	0	0	0	0	0	0	0	0	0	0	0	0	0	0	0	0	0	0	0	0	0	0	0	0	0	0	0	0	1	0	0	0	0	0
362	O43427-2;O43427	2	2	2	2	O43427-2	9.2	41.21	Acidic fibroblast growth factor intracellular-binding protein		FIBP	0	0	0	0	0	0	0	0	1	0	0	0	0	0	0	0	0	0	1	0	0	0	1	1	0	0	0	0	0	0	0	0	1	0	0	0	0	0
363	O43432;O43432-3;O43432-4;O43432-2	4	12	6	5	O43432	7.5	176.65	Eukaryotic translation initiation factor 4 gamma 3		EIF4G3	0	0	1	1	0	0	1	0	0	0	0	0	0	0	0	1	0	0	0	0	0	0	0	0	0	0	0	1	0	1	0	1	0	0	4208800	1806800	4292100	0
364	O43447;O43447-2	2	7	7	7	O43447	53.1	19.208	Peptidyl-prolyl cis-trans isomerase H		PPIH	1	1	0	0	1	3	2	3	2	2	1	2	2	1	2	1	3	0	1	1	1	1	2	0	0	1	2	1	0	0	2	2	5	24158000	11529000	0	0	12463000
365	O43482	1	1	1	1	O43482	6.1	24.691	Protein Mis18-beta		OIP5	0	0	0	0	0	0	0	0	0	0	0	0	0	0	0	0	0	0	0	0	0	0	0	0	0	0	0	0	0	0	0	0	1	0	0	0	0	0
366	O43488;Q8NHP1;Q8NHP1-3;O95154	4	9	9	9	O43488	36.2	39.589	Aflatoxin B1 aldehyde reductase member 2		AKR7A2	5	4	5	7	5	7	7	7	6	6	7	8	6	7	7	6	7	8	7	7	7	9	5	7	7	7	7	8	8	4	7	6	5	143920000	155460000	137660000	229140000	97323000
367	O43491;O43491-3;O43491-2	3	35	35	6	O43491	40.2	112.59	Band 4.1-like protein 2		EPB41L2	7	10	13	12	15	17	14	8	14	7	8	8	18	13	6	11	12	14	13	14	13	12	20	23	9	10	12	23	11	16	4	8	10	84594000	142420000	229660000	191710000	341300000
368	O43491-4	1	30	1	1	O43491-4	42	95.541	Band 4.1-like protein 2		EPB41L2	0	0	0	1	1	0	1	0	1	0	0	0	1	0	0	0	0	0	0	0	0	0	0	0	0	0	0	1	0	1	0	0	2	0	0	0	0	6123600
369	O43493;O43493-5;O43493-3;O43493-7;O43493-4;O43493-6	6	6	6	6	O43493	15.6	45.879	Trans-Golgi network integral membrane protein 2		TGOLN2	1	2	3	3	1	2	2	2	3	2	2	1	2	2	2	2	2	1	2	1	2	2	1	2	2	2	3	1	1	2	2	2	0	7932500	10506000	8932900	14022000	4774400
370	O43504	1	2	2	2	O43504	33	9.6138	Ragulator complex protein LAMTOR5		LAMTOR5	1	1	1	1	1	1	1	1	1	1	1	1	1	1	1	1	1	1	1	1	1	1	1	1	1	1	1	1	1	1	1	2	0	43064000	62645000	39914000	52054000	77104000
371	O43511-2;O43511	2	1	1	1	O43511-2	3.4	39.266	Pendrin		SLC26A4	1	1	1	0	2	1	1	1	0	2	1	2	0	1	1	3	1	1	1	1	1	1	1	1	1	1	1	2	1	1	1	1	2	12013000	11363000	11175000	0	33884000
372	O43556;O43556-4;O43556-3	3	4	4	4	O43556	15.3	49.85	Epsilon-sarcoglycan		SGCE	0	0	0	0	0	0	1	0	0	0	0	0	0	0	0	0	0	0	0	0	0	0	1	0	0	0	0	2	0	0	0	0	0	0	0	0	2796300	0
373	O43567-2;O43567	2	1	1	1	O43567-2	9.5	29.712	E3 ubiquitin-protein ligase RNF13		RNF13	0	0	0	0	0	0	0	0	0	0	0	1	0	0	0	0	0	0	0	0	0	0	0	0	0	0	0	0	0	0	0	0	0	0	0	0	0	0
374	O43570-2;O43570	2	5	5	5	O43570-2	19	38.407	Carbonic anhydrase 12		CA12	0	0	2	0	4	0	0	3	0	0	4	3	0	0	3	0	0	2	0	0	1	0	0	0	1	2	0	0	2	0	1	3	0	0	0	11387000	0	30816000
375	O43583	1	6	6	6	O43583	32.8	22.092	Density-regulated protein		DENR	1	3	4	2	3	3	3	2	3	3	3	3	3	2	3	5	4	2	4	2	3	2	3	3	3	3	5	3	2	4	4	4	1	9450300	28040000	27555000	23196000	30093000
376	O43592	1	20	20	20	O43592	24.7	109.96	Exportin-T		XPOT	7	7	8	8	6	5	6	8	8	7	6	5	7	6	4	7	8	5	10	9	9	5	5	7	6	7	7	3	5	7	8	9	0	54149000	123420000	78834000	101880000	64927000
377	O43598;O43598-2	2	8	8	8	O43598	48.3	19.108	2-deoxynucleoside 5-phosphate N-hydrolase 1		DNPH1	1	4	2	3	2	3	1	1	4	2	3	2	2	2	3	3	3	2	2	2	2	1	1	2	2	1	2	2	2	1	2	2	2	14049000	31056000	49114000	33992000	26605000
378	O43615	1	9	9	9	O43615	22.3	51.355	Mitochondrial import inner membrane translocase subunit TIM44		TIMM44	0	0	0	0	0	0	0	1	0	0	0	1	3	1	0	1	0	0	1	1	2	0	1	2	3	3	2	0	2	1	1	2	10	0	5870000	0	0	0
379	O43617;O43617-2	2	4	4	4	O43617	26.7	20.274	Trafficking protein particle complex subunit 3		TRAPPC3	2	2	2	2	3	3	1	2	2	3	2	2	1	2	3	3	2	3	4	3	2	2	1	3	2	3	3	1	3	1	2	2	2	10913000	27503000	22967000	19169000	52198000
380	O43633	1	3	3	3	O43633	16.7	25.104	Charged multivesicular body protein 2a		CHMP2A	1	1	1	1	1	0	0	1	1	0	2	0	0	1	0	0	1	0	0	0	1	1	2	1	0	0	0	0	0	0	1	0	1	13362000	17140000	10546000	23279000	12410000
381	O43657	1	3	3	3	O43657	18.8	27.563	Tetraspanin-6		TSPAN6	1	2	1	0	2	2	0	1	0	0	0	0	1	1	1	1	0	0	1	1	0	1	0	1	0	1	0	0	0	0	0	1	1	5685100	25242000	8209100	0	22109000
382	O43660;O43660-2	2	9	9	9	O43660	33.5	57.193	Pleiotropic regulator 1		PLRG1	1	1	1	1	1	1	0	2	1	1	1	1	1	2	1	1	1	2	1	1	1	0	1	1	1	1	0	1	1	1	1	0	7	13244000	16202000	8322400	13828000	11361000
383	O43665;O43665-2;O43665-1	3	7	7	7	O43665	55.8	21.21	Regulator of G-protein signaling 10		RGS10	0	0	0	0	0	0	0	0	0	0	0	0	0	0	0	0	0	0	0	0	0	0	0	0	0	0	0	0	0	0	0	0	6	5958700	7601800	0	7877500	5630500
384	O43670-2;O43670;O43670-4;O43670-3	4	9	9	9	O43670-2	23.3	49.692	BUB3-interacting and GLEBS motif-containing protein ZNF207		ZNF207	0	0	1	1	1	0	1	1	1	1	0	1	1	1	1	0	2	0	1	2	1	0	1	0	0	0	1	1	1	0	0	0	8	0	0	2567300	30898000	3470800
385	O43674-2;O43674	2	2	2	2	O43674-2	16.1	15.667	NADH dehydrogenase [ubiquinone] 1 beta subcomplex subunit 5, mitochondrial		NDUFB5	0	0	0	1	1	0	0	0	0	0	0	0	0	0	0	0	0	0	0	0	0	0	0	0	0	0	0	0	0	0	0	0	0	0	0	0	3544300	97007000
386	O43676	1	1	1	1	O43676	10.2	11.402	NADH dehydrogenase [ubiquinone] 1 beta subcomplex subunit 3		NDUFB3	0	0	0	0	0	0	0	0	0	0	0	0	0	0	0	0	0	0	0	0	0	0	0	0	0	0	0	0	0	0	0	0	1	0	0	0	0	0
387	O43678;O43678-2	2	4	4	4	O43678	41.4	10.921	NADH dehydrogenase [ubiquinone] 1 alpha subcomplex subunit 2		NDUFA2	0	0	0	0	0	0	0	0	0	0	0	0	0	0	0	0	0	0	0	0	1	0	1	0	1	0	0	0	0	0	0	0	2	8596100	0	0	0	0
388	O43681	1	8	8	8	O43681	33.9	38.792	ATPase ASNA1		ASNA1	1	2	1	1	3	5	4	3	4	2	3	3	2	4	4	2	3	5	3	3	5	4	3	2	4	4	5	2	5	4	5	3	7	4206500	18180000	8557500	14653000	64729000
389	O43684-2;O43684	2	11	11	11	O43684-2	44.2	36.954	Mitotic checkpoint protein BUB3		BUB3	5	7	4	6	7	8	4	6	5	5	4	6	6	3	6	5	7	3	3	4	7	4	3	1	4	5	3	3	4	3	3	4	12	52814000	70066000	36852000	61188000	67194000
390	O43707;O43707-2;O43707-3	3	81	81	52	O43707	76.9	104.85	Alpha-actinin-4		ACTN4	132	117	124	137	120	145	138	101	151	121	119	120	116	134	137	148	100	172	139	134	143	149	130	183	168	143	123	127	158	153	136	108	109	7556000000	7658700000	6132400000	10468000000	6885600000
391	O43709-3;O43709;O43709-2	3	2	2	2	O43709-3	12.1	33.845	Probable 18S rRNA (guanine-N(7))-methyltransferase		WBSCR22	0	0	0	0	0	0	0	0	0	0	0	0	0	0	0	0	0	0	0	0	0	0	0	0	0	0	0	0	0	0	0	0	1	0	0	0	0	0
393	O43719	1	10	10	10	O43719	22.3	85.852	HIV Tat-specific factor 1		HTATSF1	0	0	0	0	0	1	0	0	0	0	0	0	0	0	0	0	0	0	0	0	0	0	1	0	0	0	0	0	0	0	0	0	9	0	0	0	0	0
394	O43731;O43731-2	2	1	1	1	O43731	4.2	25.027	ER lumen protein-retaining receptor 3		KDELR3	0	0	0	0	0	0	1	0	0	1	0	0	0	0	0	0	0	0	0	0	0	0	1	0	1	0	1	0	1	1	0	0	0	0	0	0	0	0
395	O43739-2;O43739	2	3	3	3	O43739-2	8	46.291	Cytohesin-3		CYTH3	0	0	0	0	0	0	0	0	1	0	0	0	0	0	1	0	0	1	0	0	0	0	0	1	0	0	0	0	1	0	0	0	0	0	0	0	0	0
396	O43741	1	1	1	1	O43741	6.6	30.302	5-AMP-activated protein kinase subunit beta-2		PRKAB2	0	0	0	0	0	0	0	0	0	0	0	0	0	0	0	0	0	0	0	0	0	0	0	0	0	0	0	1	0	1	0	0	0	0	0	0	0	0
397	O43747;O43747-2	2	16	16	16	O43747	23.4	91.35	AP-1 complex subunit gamma-1		AP1G1	5	5	5	7	6	7	6	8	7	6	8	7	7	7	8	7	6	8	5	7	5	6	5	5	6	7	5	3	6	8	6	5	6	48523000	50877000	28504000	49315000	34541000
398	O43752	1	1	1	1	O43752	4.3	29.176	Syntaxin-6		STX6	0	0	0	0	0	0	0	1	0	0	0	0	0	0	0	0	0	0	0	0	0	0	0	0	0	1	0	0	2	1	1	1	0	0	10019000	0	0	0
399	O43760;O43760-2	2	2	2	2	O43760	8.9	24.81	Synaptogyrin-2		SYNGR2	0	0	0	0	0	0	0	0	0	0	0	1	0	0	1	1	0	1	0	1	1	0	1	1	1	0	0	0	1	0	0	0	1	0	0	0	0	0
400	O43765	1	10	10	10	O43765	31	34.063	Small glutamine-rich tetratricopeptide repeat-containing protein alpha		SGTA	1	1	1	1	1	1	1	1	3	1	2	1	1	1	1	1	1	1	1	1	1	2	1	1	2	2	1	3	1	2	1	2	9	13710000	14146000	9533200	21634000	13888000
401	O43768-2;O43768;O43768-9;O43768-3;O43768-4;O43768-6;O43768-5;O43768-7;O43768-8	9	6	6	5	O43768-2	58.1	12.975	Alpha-endosulfine		ENSA	1	1	1	1	1	2	1	3	1	1	2	1	1	1	1	2	1	2	1	2	2	2	1	1	2	2	2	1	1	1	1	2	3	13142000	21416000	11720000	12406000	11262000
402	O43772	1	3	3	3	O43772	10.6	32.943	Mitochondrial carnitine/acylcarnitine carrier protein		SLC25A20	0	0	0	0	0	0	0	0	0	0	0	0	0	0	0	0	0	0	0	0	0	0	1	0	1	1	0	1	0	1	0	1	0	0	0	0	0	0
403	O43776;O43776-2	2	29	29	28	O43776	45.4	62.942	Asparagine--tRNA ligase, cytoplasmic		NARS	19	20	16	20	19	16	17	21	17	14	17	18	21	22	23	22	22	21	17	19	24	18	14	15	24	21	23	17	19	16	22	19	18	496230000	641870000	368670000	857450000	677320000
404	O43795-2;O43795	2	38	37	34	O43795-2	37.2	124.95	Unconventional myosin-Ib		MYO1B	15	15	17	18	11	17	19	6	15	20	14	11	10	14	6	12	12	13	16	10	11	20	19	19	12	15	12	27	14	14	14	17	15	249330000	384090000	238570000	430310000	247070000
405	O43809	1	9	9	9	O43809	38.8	26.227	Cleavage and polyadenylation specificity factor subunit 5		NUDT21	3	3	3	5	4	4	4	5	4	2	3	4	4	6	4	4	5	4	4	5	5	4	3	4	4	4	5	3	4	3	5	3	6	50703000	72153000	23397000	129580000	91748000
406	O43813	1	8	8	8	O43813	25.6	45.283	LanC-like protein 1		LANCL1	2	3	0	1	3	1	1	0	1	2	0	1	4	3	3	0	0	4	0	0	0	1	1	3	0	0	0	1	3	1	1	4	1	38624000	68994000	34447000	36002000	56388000
407	O43815-2;O43815	2	9	9	8	O43815-2	18.6	80.76	Striatin		STRN	1	1	0	2	0	1	0	1	1	1	1	0	1	1	2	1	2	1	1	1	1	1	0	1	1	1	2	1	2	0	2	1	0	5735400	11685000	0	31578000	12326000
408	O43818	1	8	8	8	O43818	24	51.84	U3 small nucleolar RNA-interacting protein 2		RRP9	0	0	0	0	1	0	0	0	0	0	0	0	0	0	0	0	0	0	0	0	0	0	0	0	0	0	0	0	0	0	0	0	7	0	0	0	0	3472500
409	O43819	1	2	2	2	O43819	12.4	29.81	Protein SCO2 homolog, mitochondrial		SCO2	0	0	0	0	0	0	0	0	0	0	0	0	0	0	0	0	0	0	0	0	0	0	0	0	0	0	0	0	0	0	0	0	1	0	0	0	0	0
410	O43823	1	5	5	5	O43823	14.7	76.107	A-kinase anchor protein 8		AKAP8	0	0	0	0	0	0	0	0	0	0	0	0	0	0	0	0	0	0	0	0	0	0	0	0	0	0	0	0	0	0	0	0	3	0	0	0	0	0
411	O43837;O43837-2;O43837-3	3	7	7	7	O43837	22.1	42.183	Isocitrate dehydrogenase [NAD] subunit beta, mitochondrial		IDH3B	0	0	0	0	1	1	0	0	0	0	0	1	0	0	0	0	0	0	1	0	0	0	0	0	0	0	0	0	0	0	0	0	7	0	0	0	0	2919500
412	O43847;O43847-2	2	13	13	13	O43847	14.2	131.7	Nardilysin		NRD1	4	2	1	6	2	3	0	5	4	1	5	5	4	2	5	5	3	4	1	3	1	2	0	0	1	2	2	0	2	0	3	0	6	24877000	18344000	10325000	53281000	15684000
413	O43852;O43852-3;O43852-5;O43852-10;O43852-6;O43852-13;O43852-14;O43852-9;O43852-11;O43852-15;O43852-12	11	22	22	5	O43852	53	37.106	Calumenin		CALU	29	38	21	42	28	39	41	29	39	34	42	31	37	31	31	32	41	36	36	36	33	37	32	30	31	35	36	33	30	34	34	36	14	1851300000	2590800000	1329200000	3159300000	1724700000
414	O43852-2;O43852-4;O43852-8;O43852-7	4	19	2	2	O43852-2	46	37.134	Calumenin		CALU	4	2	3	2	2	2	2	2	2	0	2	1	2	2	2	2	0	2	2	0	2	2	2	2	2	0	0	2	2	2	0	2	1	100530000	130640000	102210000	75773000	38038000
415	O43854-2;O43854	2	20	20	20	O43854-2	47.9	52.747	EGF-like repeat and discoidin I-like domain-containing protein 3		EDIL3	6	5	15	4	6	5	6	3	5	8	8	4	1	1	6	12	1	7	5	14	15	7	14	5	14	8	13	24	19	8	7	5	0	42037000	71331000	313650000	57135000	128160000
416	O43865;O43865-2	2	16	16	8	O43865	31.9	58.951	Putative adenosylhomocysteinase 2		AHCYL1	6	6	5	5	8	6	7	6	8	5	6	5	10	7	6	4	7	5	7	6	8	6	6	4	4	6	4	7	4	8	5	6	6	50662000	80333000	48998000	81601000	132930000
417	O43920	1	3	3	3	O43920	24.5	12.517	NADH dehydrogenase [ubiquinone] iron-sulfur protein 5		NDUFS5	0	0	0	0	1	1	0	1	0	0	0	0	0	0	0	1	0	1	2	1	0	1	1	0	2	1	0	0	0	2	1	1	1	0	0	0	0	7596800
418	O60216;Q9H4I0	2	2	2	2	O60216	3.3	71.689	Double-strand-break repair protein rad21 homolog;Double-strand-break repair protein rad21-like protein 1		RAD21;RAD21L1	0	0	0	0	0	0	0	0	0	0	0	1	1	0	0	1	0	0	0	0	0	0	1	0	0	0	0	0	0	1	0	0	1	0	0	0	0	0
419	O60220	1	4	4	4	O60220	49.5	10.998	Mitochondrial import inner membrane translocase subunit Tim8 A		TIMM8A	1	2	2	1	2	2	2	1	2	1	0	2	2	2	1	1	1	1	2	2	1	2	1	2	1	1	1	0	1	2	1	1	3	8401700	7557300	7865000	6412300	13457000
420	O60231	1	6	5	5	O60231	7	119.26	Putative pre-mRNA-splicing factor ATP-dependent RNA helicase DHX16		DHX16	0	0	0	0	0	0	0	0	0	0	0	0	0	0	0	0	0	0	0	0	0	0	0	0	0	0	0	0	0	0	0	0	4	0	0	0	0	0
421	O60232	1	7	7	7	O60232	46.2	21.474	Sjoegren syndrome/scleroderma autoantigen 1		SSSCA1	0	0	0	0	0	0	0	0	0	0	1	0	0	0	1	0	0	0	0	0	0	1	2	0	0	0	1	0	0	0	0	0	6	0	0	0	0	0
422	O60256;O60256-4;O60256-3;O60256-2	4	5	4	4	O60256	19.8	40.925	Phosphoribosyl pyrophosphate synthase-associated protein 2		PRPSAP2	0	0	0	0	0	0	0	0	0	0	0	1	0	0	0	1	0	1	0	0	1	0	0	0	1	0	0	0	0	1	1	0	2	0	0	0	0	0
423	O60264;P28370-2;P28370	3	17	17	17	O60264	22.1	121.9	SWI/SNF-related matrix-associated actin-dependent regulator of chromatin subfamily A member 5		SMARCA5	0	1	0	0	0	0	0	0	1	0	0	0	1	0	0	1	0	0	0	0	0	0	0	0	0	0	0	0	0	0	0	0	11	0	0	0	0	1280600
424	O60271-4;O60271-2;O60271;O60271-9;O60271-5;O60271-3;Q9UPT6;Q9UPT6-2	8	32	32	32	O60271-4	33.7	144.68	C-Jun-amino-terminal kinase-interacting protein 4		SPAG9	7	6	3	10	4	8	5	3	4	5	14	8	3	6	8	3	8	9	5	7	5	7	8	4	3	5	7	7	5	5	7	4	7	61337000	60059000	37980000	83492000	39102000
425	O60313-13;O60313;O60313-9;O60313-11;O60313-2;O60313-10	6	19	19	19	O60313-13	26	107.57	Dynamin-like 120 kDa protein, mitochondrial;Dynamin-like 120 kDa protein, form S1		OPA1	2	2	2	0	3	4	2	3	0	1	1	2	4	2	1	2	2	4	2	5	2	0	5	4	2	4	3	3	4	4	2	6	5	5274500	21461000	13721000	0	10113000
426	O60331-4;O60331;O60331-2;O60331-3;O14986-3;O14986;O14986-2	7	2	2	1	O60331-4	7.3	70.213	Phosphatidylinositol 4-phosphate 5-kinase type-1 gamma;Phosphatidylinositol 4-phosphate 5-kinase type-1 beta		PIP5K1C;PIP5K1B	0	0	0	0	0	1	0	0	0	0	0	0	0	0	0	0	0	0	0	0	0	0	0	0	0	0	0	0	0	0	0	0	0	0	0	0	0	0
427	O60333-4	1	2	2	1	O60333-4	1.3	205.14	Kinesin-like protein KIF1B		KIF1B	0	0	0	0	1	0	0	0	0	0	0	0	0	1	0	0	0	0	0	0	0	0	0	0	0	0	0	0	0	0	0	0	1	0	0	0	0	1880100
428	O60341;O60341-2	2	3	3	3	O60341	5.6	92.902	Lysine-specific histone demethylase 1A		KDM1A	0	0	0	0	0	0	0	0	0	0	0	0	0	0	0	0	0	0	0	0	0	0	0	0	0	0	0	0	0	0	0	0	3	0	0	0	0	0
429	O60343-2;O60343-3;O60343;Q86TI0-2;Q86TI0	5	5	5	5	O60343-2	6.6	139.55	TBC1 domain family member 4		TBC1D4	0	0	0	0	0	0	0	0	0	0	0	1	0	0	0	0	0	0	0	0	0	0	0	0	0	0	1	0	0	0	0	0	2	0	0	0	0	0
430	O60356;O60356-2	2	1	1	1	O60356	19.5	8.8727	Nuclear protein 1		NUPR1	0	1	0	1	1	1	1	1	1	1	1	1	1	1	1	1	1	1	1	1	0	1	1	0	1	1	1	0	1	0	1	1	0	0	1875000	0	2662400	1567900
431	O60437;REV__Q9UPN4-3;REV__Q9UPN4-2;REV__Q9UPN4	4	74	74	73	O60437	48.2	204.74	Periplakin		PPL	0	1	10	28	30	0	0	8	20	7	0	16	41	8	8	22	0	36	9	23	33	1	10	17	13	1	4	1	19	19	0	17	0	0	8770500	90589000	530950000	401020000
432	O60443;O60443-3;O60443-2	3	14	14	14	O60443	34.1	54.554	Non-syndromic hearing impairment protein 5		DFNA5	8	8	3	3	7	7	5	10	7	3	6	6	6	7	9	5	7	5	7	6	7	6	6	5	5	9	7	1	6	6	7	6	0	141180000	117720000	30997000	40800000	89590000
433	O60488-2;O60488	2	13	12	12	O60488-2	28.1	74.435	Long-chain-fatty-acid--CoA ligase 4		ACSL4	1	0	1	0	3	3	0	0	2	0	0	2	0	1	2	1	2	1	0	1	0	5	2	1	2	1	1	4	0	0	1	3	3	16881000	0	1719400	0	26328000
434	O60493;O60493-2;O60493-4;O60493-3	4	14	14	12	O60493	82.7	18.762	Sorting nexin-3		SNX3	10	11	8	10	11	10	11	9	13	12	13	11	14	10	11	10	11	8	9	10	10	12	10	10	10	11	10	6	10	9	11	8	6	224140000	351630000	223380000	368740000	335410000
435	O60502-2;O60502-4;O60502;O60502-3	4	10	10	10	O60502-2	13	95.33	Protein O-GlcNAcase		MGEA5	2	1	2	1	0	3	1	0	2	1	2	1	0	4	2	2	1	3	1	3	1	1	1	1	2	2	0	1	3	1	3	1	8	11798000	2540600	9485700	16326000	0
436	O60504-2;O60504	2	9	9	9	O60504-2	41.6	36.742	Vinexin		SORBS3	1	1	1	5	2	4	4	2	5	6	3	2	2	3	3	2	1	5	2	3	2	4	2	2	5	2	3	1	5	3	3	3	1	23961000	24579000	15288000	102340000	42749000
437	O60506;O60506-2	2	29	29	2	O60506	53.5	69.602	Heterogeneous nuclear ribonucleoprotein Q		SYNCRIP	27	28	26	28	29	28	23	31	30	27	28	31	30	28	27	27	29	25	28	33	32	27	22	29	27	28	30	23	26	25	24	22	38	876610000	1055200000	661000000	1125600000	1061000000
438	O60506-3;O60506-4;O60506-5	3	27	1	1	O60506-3	51.1	62.656	Heterogeneous nuclear ribonucleoprotein Q		SYNCRIP	0	0	0	1	1	1	0	0	1	1	1	0	0	0	1	1	1	2	1	1	1	1	1	1	1	1	1	1	1	1	1	1	1	0	0	0	0	0
439	O60508	1	3	3	3	O60508	9.7	65.521	Pre-mRNA-processing factor 17		CDC40	0	0	0	0	0	0	0	0	0	0	0	0	0	0	0	0	0	0	0	0	0	0	0	0	0	0	0	0	0	0	0	0	3	0	0	0	0	0
440	O60513	1	3	3	3	O60513	12.8	40.041	Beta-1,4-galactosyltransferase 4;N-acetyllactosamine synthase;Lactotriaosylceramide beta-1,4-galactosyltransferase		B4GALT4	0	1	1	1	0	0	1	0	1	1	0	0	0	1	0	0	1	0	1	1	0	1	0	0	0	1	1	0	0	0	1	1	0	0	17812000	10666000	25557000	0
442	O60547-2;O60547	2	3	3	3	O60547-2	12	39.053	GDP-mannose 4,6 dehydratase		GMDS	0	0	0	0	0	0	0	0	0	1	0	0	0	0	0	0	0	0	0	0	0	0	0	0	0	0	0	1	0	0	0	0	0	0	0	0	0	0
443	O60551	1	9	7	7	O60551	23.5	56.98	Glycylpeptide N-tetradecanoyltransferase 2		NMT2	0	4	4	2	4	2	3	4	1	4	3	4	6	4	2	4	5	3	5	4	2	3	3	2	0	2	4	0	1	3	2	5	0	7063800	69205000	34282000	20605000	73897000
444	O60565;O60565-2;Q9H772	3	8	8	8	O60565	62.5	20.697	Gremlin-1		GREM1	2	2	2	0	2	0	2	0	6	3	0	2	0	1	1	4	0	1	2	2	0	3	1	2	0	3	2	0	3	2	3	0	0	29191000	44671000	23169000	0	27372000
445	O60568	1	24	24	24	O60568	44.4	84.784	Procollagen-lysine,2-oxoglutarate 5-dioxygenase 3		PLOD3	13	13	12	13	6	12	15	13	12	14	14	12	14	14	11	12	19	8	13	10	12	13	6	10	10	12	15	5	9	7	13	9	1	285280000	283640000	168690000	322410000	90513000
446	O60573;O60573-2	2	2	2	2	O60573	12.7	28.362	Eukaryotic translation initiation factor 4E type 2		EIF4E2	0	1	0	0	1	0	0	0	1	0	0	1	0	0	1	1	1	1	0	0	1	0	0	0	0	1	0	0	0	0	0	0	2	2021500	17482000	0	0	11800000
447	O60610-2;O60610-3;O60610	3	10	10	10	O60610-2	8.7	138.91	Protein diaphanous homolog 1		DIAPH1	1	2	1	2	1	2	0	0	0	0	0	1	1	1	0	2	1	5	0	2	1	0	2	0	2	1	2	0	0	0	0	0	8	7625800	11311000	5225600	12505000	6175500
448	O60613;O60613-2	2	3	3	3	O60613	13.3	18.092	15 kDa selenoprotein		SEP15	1	1	1	1	1	1	2	1	1	1	1	1	1	1	1	1	1	1	2	1	1	1	1	1	1	1	1	0	1	1	1	1	0	3830500	4380300	2760100	5123000	2561000
449	O60645	1	9	9	9	O60645	14	85.566	Exocyst complex component 3		EXOC3	1	2	0	2	1	2	3	1	1	1	1	2	2	2	3	3	2	5	2	2	2	0	2	2	3	1	0	3	3	4	1	4	0	8811400	13657000	2219300	17009000	4225200
450	O60664-4;O60664;O60664-3;O60664-2	4	23	23	23	O60664-4	73	45.803	Perilipin-3		PLIN3	22	32	19	25	30	32	36	31	27	23	28	26	30	33	22	27	32	27	29	31	29	34	23	21	18	27	31	19	27	25	28	26	20	864290000	1943100000	924970000	1656300000	1297500000
451	O60669	1	2	2	2	O60669	3.1	52.2	Monocarboxylate transporter 2		SLC16A7	0	0	1	1	0	0	1	1	0	0	0	0	0	1	0	0	0	0	1	0	0	0	0	1	0	0	0	0	0	0	0	1	0	0	0	0	6212500	0
452	O60678;O60678-2	2	4	4	4	O60678	8.5	59.902	Protein arginine N-methyltransferase 3		PRMT3	0	0	0	0	0	0	0	0	0	0	0	0	0	0	0	0	0	0	0	0	0	0	0	0	0	0	0	0	0	0	0	0	2	0	0	0	0	0
453	O60684;O15131	2	7	3	3	O60684	14.4	60.029	Importin subunit alpha-7;Importin subunit alpha-6		KPNA6;KPNA5	0	0	0	0	0	0	0	0	0	0	0	0	0	0	0	0	0	1	0	0	0	0	0	0	0	0	0	1	1	0	1	0	1	0	2178100	0	3831700	0
454	O60701;O60701-2;O60701-3	3	33	33	33	O60701	73.3	55.023	UDP-glucose 6-dehydrogenase		UGDH	25	35	27	40	31	36	35	34	35	29	33	36	35	32	29	25	32	33	24	30	30	27	25	21	37	24	31	29	30	25	23	28	18	962620000	1863000000	1278400000	3049800000	1613800000
455	O60716-3;O60716-5;O60716;O60716-2;O60716-7;O60716-8;O60716-21;O60716-19;O60716-11;O60716-13;O60716-17;O60716-4;O60716-6;O60716-9;O60716-10;O60716-15;O60716-18;O60716-16;O60716-23;O60716-24;O60716-20;O60716-14;O60716-12;O60716-22;O60716-27;O60716-29;O60716	32	24	24	24	O60716-3	37.1	104.98	Catenin delta-1		CTNND1	13	11	11	8	7	9	8	10	7	10	7	8	9	9	10	8	9	8	9	8	7	8	5	10	9	9	10	5	11	7	10	6	12	217880000	240080000	160590000	243230000	165770000
456	O60725	1	1	1	1	O60725	6.3	31.938	Protein-S-isoprenylcysteine O-methyltransferase		ICMT	0	0	1	0	0	0	0	0	1	0	0	0	0	0	0	0	0	0	0	0	0	1	0	0	0	0	1	0	0	1	0	0	0	0	0	9019000	0	0
457	O60749;O60749-2	2	20	20	18	O60749	42.6	58.47	Sorting nexin-2		SNX2	3	5	4	6	6	8	4	8	5	5	5	8	8	7	4	6	7	4	7	8	6	5	7	7	8	6	9	5	8	6	8	7	4	49589000	116360000	61444000	114110000	149210000
458	O60762	1	7	7	7	O60762	32.7	29.634	Dolichol-phosphate mannosyltransferase subunit 1		DPM1	2	1	1	0	1	2	3	2	2	2	2	2	2	1	1	1	2	1	1	2	2	5	2	1	2	1	2	0	1	1	2	2	3	27370000	12538000	10500000	0	12451000
459	O60763;O60763-2;REV__Q5VZ89-5;REV__Q5VZ89-3;REV__Q5VZ89;REV__Q5VZ89-7	6	27	27	27	O60763	37.5	107.89	General vesicular transport factor p115		USO1	13	15	17	18	12	17	17	19	12	14	19	17	21	18	19	20	17	18	20	20	16	18	14	20	17	17	14	16	15	14	18	16	19	350500000	456910000	311120000	441950000	360230000
460	O60783	1	1	1	1	O60783	11.7	15.139	28S ribosomal protein S14, mitochondrial		MRPS14	0	0	0	0	0	0	0	0	0	0	0	0	0	0	0	0	0	0	0	0	0	0	0	0	0	0	0	0	0	0	0	0	1	0	0	0	0	0
461	O60784;O60784-4;O60784-2;O60784-3	4	6	6	6	O60784	22.6	53.818	Target of Myb protein 1		TOM1	1	2	2	0	1	1	2	2	1	2	3	1	1	1	1	1	3	1	2	1	2	2	2	1	2	1	1	1	1	1	2	1	0	18893000	53967000	30799000	29538000	38500000
462	Q99879;Q99877;Q93079;Q5QNW6;P62807;P58876;O60814;Q5QNW6-2;P57053	9	9	9	0	Q99879	58.7	13.989	Histone H2B type 1-M;Histone H2B type 1-N;Histone H2B type 1-H;Histone H2B type 2-F;Histone H2B type 1-C/E/F/G/I;Histone H2B type 1-D;Histone H2B type 1-K;Histone H2B type F-S		HIST1H2BM;HIST1H2BN;HIST1H2BH;HIST2H2BF;HIST1H2BC;HIST1H2BD;HIST1H2BK;H2BFS	27	31	27	31	27	31	24	30	30	23	25	29	30	28	25	25	26	28	32	26	28	25	18	20	24	20	23	15	25	24	27	23	49	3500000000	6639400000	3285700000	6399600000	6161000000
463	O60826	1	7	7	7	O60826	15.2	70.755	Coiled-coil domain-containing protein 22		CCDC22	0	0	0	1	1	1	0	1	1	0	0	1	1	0	0	0	0	1	0	0	0	0	1	0	0	0	2	0	1	1	0	0	0	0	7414400	0	0	5900000
464	O60828-5;O60828-4;O60828-2;O60828;O60828-10;O60828-9;O60828-8;O60828-7;O60828-6;O60828-3	10	2	2	2	O60828-5	30.9	18.706	Polyglutamine-binding protein 1		PQBP1	0	0	0	0	0	0	0	0	0	0	0	0	0	0	0	0	0	0	0	0	0	0	0	0	0	0	0	0	0	0	0	0	2	0	0	0	0	0
465	O60831	1	1	1	1	O60831	6.2	19.258	PRA1 family protein 2		PRAF2	1	1	1	1	1	0	1	1	2	1	0	1	1	1	1	1	2	2	1	1	1	1	1	1	1	1	1	1	1	1	1	1	0	48422000	40142000	25180000	33524000	29100000
466	O60832;O60832-2	2	18	18	18	O60832	46.7	57.673	H/ACA ribonucleoprotein complex subunit 4		DKC1	4	6	3	8	8	6	1	5	5	3	3	7	9	5	5	4	3	5	2	6	5	2	5	0	5	6	1	3	8	5	3	6	15	24088000	47440000	12791000	86586000	72595000
467	O60841	1	32	32	32	O60841	33.9	138.83	Eukaryotic translation initiation factor 5B		EIF5B	8	7	6	4	5	6	9	11	7	5	9	7	6	8	11	8	10	11	4	8	9	6	5	4	6	8	7	6	7	7	7	9	25	82107000	107840000	65847000	108310000	100630000
468	O60869;O60869-2;O60869-3	3	9	9	9	O60869	50	16.368	Endothelial differentiation-related factor 1		EDF1	7	6	5	6	6	5	4	4	4	3	6	6	4	5	8	4	3	8	3	5	3	2	3	3	3	2	3	3	4	6	3	4	5	74674000	96663000	56866000	45368000	80433000
469	O60884	1	8	8	8	O60884	26.2	45.745	DnaJ homolog subfamily A member 2		DNAJA2	2	2	2	3	1	3	2	4	2	1	2	1	2	1	2	1	2	2	2	1	2	2	2	1	2	3	1	0	2	1	1	2	6	34038000	63992000	33273000	56348000	31749000
470	O60888-3;O60888;O60888-2	3	3	3	3	O60888-3	26.9	16.832	Protein CutA		CUTA	2	3	1	2	2	4	4	2	4	2	3	2	2	2	3	2	3	3	2	4	2	2	2	3	2	4	3	2	4	3	3	2	2	33199000	44172000	32586000	42361000	41309000
471	O60925	1	4	4	4	O60925	41.8	14.21	Prefoldin subunit 1		PFDN1	0	2	2	1	1	3	1	1	0	1	1	1	0	0	1	1	0	0	1	1	0	1	1	1	1	0	1	0	2	1	1	2	2	0	31211000	16536000	36620000	8770000
473	O60936;O60936-3;O60936-1	3	2	2	2	O60936	17.3	22.629	Nucleolar protein 3		NOL3	0	0	0	0	0	0	0	0	0	0	0	0	0	0	0	0	0	0	0	0	0	0	2	0	0	0	0	0	0	0	0	0	0	0	0	0	0	0
474	O60942-3;O60942-4;O60942-2;O60942	4	1	1	1	O60942-3	3.5	52.533	mRNA-capping enzyme;Polynucleotide 5-triphosphatase;mRNA guanylyltransferase		RNGTT	0	0	0	1	0	0	0	0	0	0	0	0	0	0	0	1	0	0	0	0	0	0	0	0	0	0	0	0	0	0	0	0	1	0	0	0	2822500	0
475	O75044;P0DMP2;P0DJJ0;Q7Z6B7-2;Q7Z6B7	5	4	4	4	O75044	4.4	120.87	SLIT-ROBO Rho GTPase-activating protein 2;SLIT-ROBO Rho GTPase-activating protein 2B;SLIT-ROBO Rho GTPase-activating protein 2C		SRGAP2;SRGAP2B;SRGAP2C	0	1	0	0	1	2	0	0	0	0	0	0	1	0	0	0	0	1	0	0	2	0	1	0	0	0	0	0	1	1	0	0	0	0	7686100	0	3863400	4762100
476	O75083;O75083-3	2	39	39	39	O75083	77.2	66.193	WD repeat-containing protein 1		WDR1	58	62	57	68	58	75	70	58	70	60	67	63	58	66	69	61	60	73	68	67	64	65	60	63	75	71	74	56	68	63	70	59	37	4205200000	5097900000	3862300000	5777900000	3564000000
477	O75094;O75094-4;O75094-2;O75094-3	4	25	25	24	O75094	20.4	167.71	Slit homolog 3 protein		SLIT3	0	2	6	2	1	3	0	4	5	1	0	0	6	1	1	1	0	1	9	2	1	1	13	7	9	3	1	0	1	13	0	4	0	1076900	10953000	12351000	31522000	12884000
479	O75116	1	20	20	16	O75116	17.8	160.9	Rho-associated protein kinase 2	ROCK2	ROCK2	2	3	1	3	4	7	4	2	7	4	2	4	4	1	2	3	4	3	3	2	1	1	3	6	0	1	2	5	1	4	0	2	1	17215000	25816000	6838600	31552000	34680000
480	O75131;Q86YQ8-2;Q9HCH3-2;Q96FN4-2;Q96FN4;Q8IYJ1;Q96A23;O95741;Q86YQ8;Q96A23-2;Q9HCH3;O95741-2	12	18	18	17	O75131	35.2	60.13	Copine-3		CPNE3	9	10	9	8	9	9	8	11	6	7	9	7	9	7	8	8	9	9	8	9	10	9	9	8	8	11	8	8	8	10	9	12	13	171580000	180080000	119930000	218960000	176340000
481	O75146;O75146-2	2	7	7	7	O75146	8.1	119.39	Huntingtin-interacting protein 1-related protein		HIP1R	0	0	0	0	0	0	0	0	0	0	0	0	0	0	0	0	0	0	0	0	0	0	0	0	0	0	1	0	0	0	0	0	5	0	0	0	0	0
482	O75150;O75150-3;O75150-4	3	8	8	7	O75150	12.3	113.68	E3 ubiquitin-protein ligase BRE1B		RNF40	0	0	1	0	0	0	0	0	0	0	0	0	0	0	0	0	0	0	1	0	0	0	0	0	0	0	0	0	0	0	0	0	4	0	0	1268300	0	0
483	O75152	1	2	2	2	O75152	3.8	89.13	Zinc finger CCCH domain-containing protein 11A		ZC3H11A	0	0	0	0	0	0	0	0	0	0	0	0	0	0	0	0	0	0	0	0	0	0	0	0	0	0	0	0	0	0	0	0	2	0	0	0	0	0
484	O75153	1	22	22	22	O75153	23.6	146.67	Clustered mitochondria protein homolog		CLUH	0	0	0	0	0	0	0	0	0	0	0	0	0	0	0	0	0	0	0	1	0	0	0	0	0	0	0	0	0	0	0	0	18	0	0	0	0	0
485	O75165	1	20	20	20	O75165	12	254.41	DnaJ homolog subfamily C member 13		DNAJC13	3	5	2	6	3	6	4	8	2	1	0	4	6	3	1	2	2	2	3	2	2	2	6	1	2	2	2	4	0	0	0	0	0	7906400	25236000	7254200	42367000	22307000
486	O75170-6;O75170-2;O75170-4;O75170-3;O75170-5;O75170	6	2	2	2	O75170-6	1.5	98.125	Serine/threonine-protein phosphatase 6 regulatory subunit 2		PPP6R2	1	1	0	1	0	1	0	0	0	0	1	1	0	1	1	0	0	2	1	0	1	1	0	0	1	1	1	0	1	1	1	0	1	0	0	0	0	0
487	O75175	1	1	1	1	O75175	2.5	81.871	CCR4-NOT transcription complex subunit 3		CNOT3	0	0	0	0	0	0	0	0	0	0	0	0	0	0	0	0	0	0	0	0	0	0	0	0	0	0	0	0	0	0	0	0	1	0	0	0	0	0
488	O75179-6;O75179-7;O75179-2;O75179;O75179-3;O75179-4;O75179-5	7	7	7	5	O75179-6	4.1	246.75	Ankyrin repeat domain-containing protein 17		ANKRD17	0	0	0	0	0	0	0	0	0	0	0	0	1	0	0	0	0	1	0	0	0	0	0	0	0	0	0	0	0	0	0	0	2	0	0	0	0	0
489	O75208;O75208-2	2	2	2	2	O75208	10.1	35.509	Ubiquinone biosynthesis protein COQ9, mitochondrial		COQ9	0	0	0	0	0	0	0	0	0	0	0	0	0	0	0	0	0	0	0	0	0	0	0	0	0	0	0	0	0	0	0	0	1	0	0	0	0	0
490	O75223;O75223-3;O75223-2;O75223-4	4	4	4	4	O75223	27.1	21.007	Gamma-glutamylcyclotransferase		GGCT	0	0	0	0	0	0	0	0	1	0	0	0	0	0	0	0	0	0	0	0	0	0	0	0	0	0	0	0	0	0	0	0	4	0	0	0	11474000	0
491	O75251-2;O75251	2	2	2	2	O75251-2	11.2	22.202	NADH dehydrogenase [ubiquinone] iron-sulfur protein 7, mitochondrial		NDUFS7	0	1	1	2	1	0	2	2	2	0	0	1	2	2	1	2	2	2	1	0	1	2	1	2	2	2	1	1	1	2	1	2	1	0	7159900	4304900	11193000	6708900
492	O75298-3;O75298-2;O75298	3	2	2	2	O75298-3	8.3	22.316	Reticulon-2		RTN2	1	0	1	0	0	1	0	0	0	1	1	1	0	0	0	1	0	1	0	0	1	0	0	2	0	1	0	1	0	1	1	1	0	959500	0	1156200	0	0
493	O75306-2;O75306	2	8	8	8	O75306-2	22.1	51.851	NADH dehydrogenase [ubiquinone] iron-sulfur protein 2, mitochondrial		NDUFS2	0	0	0	0	0	1	1	3	1	0	1	0	1	1	1	2	0	0	3	1	2	1	1	3	3	2	1	0	2	1	2	1	6	4042700	5636600	0	4833100	6389500
494	O75312	1	10	10	10	O75312	42.3	50.925	Zinc finger protein ZPR1		ZPR1	4	1	2	3	2	3	3	2	1	2	2	2	1	0	1	0	2	2	0	0	0	0	0	0	2	1	1	1	2	1	1	1	5	29137000	2511000	2979600	31196000	5558100
495	O75323;O75323-2	2	4	3	3	O75323	15	33.742	Protein NipSnap homolog 2		GBAS	0	0	0	0	0	0	0	0	0	0	0	0	0	0	1	1	0	0	0	0	1	0	0	0	0	1	1	2	0	1	0	0	3	0	0	0	0	0
496	O75326-2;O75326	2	6	6	6	O75326-2	13.3	73.363	Semaphorin-7A		SEMA7A	0	0	1	0	0	0	1	0	2	1	0	0	0	0	0	0	0	0	0	0	0	6	0	0	0	0	0	0	0	0	0	0	0	0	0	0	0	0
497	O75340;O75340-2	2	7	7	7	O75340	36.6	21.868	Programmed cell death protein 6		PDCD6	4	5	4	3	6	5	5	4	5	5	6	5	5	5	5	5	5	5	5	5	5	6	5	4	5	6	6	6	6	5	6	5	7	90671000	98255000	103160000	38189000	134610000
498	O75347;O75347-2	2	9	9	9	O75347	63.9	12.855	Tubulin-specific chaperone A		TBCA	4	7	5	6	6	8	4	6	6	6	3	5	6	3	6	4	4	8	3	5	7	6	6	5	8	6	5	8	6	8	6	7	12	167390000	314120000	214830000	316720000	216600000
499	O75348;O95670-2;O95670	3	4	4	4	O75348	41.5	13.757	V-type proton ATPase subunit G 1		ATP6V1G1	1	1	2	1	2	1	2	2	3	3	1	1	2	1	1	3	1	3	1	3	3	2	4	2	1	4	2	2	4	4	2	3	5	16638000	41612000	44991000	20982000	49470000
500	O75351;Q6PIW4-2;Q6PIW4	3	13	13	9	O75351	35.4	49.301	Vacuolar protein sorting-associated protein 4B		VPS4B	3	3	1	2	2	3	2	3	5	2	3	3	4	4	4	3	2	3	4	4	3	2	4	5	2	3	3	3	3	4	4	3	5	42757000	33424000	27285000	31386000	24476000
501	O75352-2;O75352	2	2	2	2	O75352-2	10.8	19.752	Mannose-P-dolichol utilization defect 1 protein		MPDU1	1	1	1	1	2	1	1	1	1	2	1	1	2	2	1	2	1	1	2	1	1	2	1	1	2	1	2	2	1	2	1	2	1	11889000	10582000	7480800	11020000	9340200
502	O75367-2;O75367-3;O75367	3	13	13	11	O75367-2	50.9	39.183	Core histone macro-H2A.1		H2AFY	7	5	7	5	8	6	7	7	7	6	7	7	7	7	6	8	7	4	7	7	6	6	9	7	8	5	5	7	6	8	4	6	9	231950000	161500000	177100000	139040000	272770000
503	O75368	1	8	8	8	O75368	69.3	12.774	SH3 domain-binding glutamic acid-rich-like protein		SH3BGRL	6	5	6	2	4	6	3	4	5	3	3	3	3	2	3	4	2	4	2	4	3	3	8	5	6	2	1	3	3	3	5	4	3	83050000	125410000	100900000	23337000	56422000
504	O75369-2;O75369-9;O75369;O75369-8;O75369-6;O75369-3;O75369-7;O75369-5;O75369-4	9	140	129	126	O75369-2	65.4	275.66	Filamin-B		FLNB	92	103	92	99	60	68	97	81	97	96	95	77	62	88	98	68	92	79	81	71	81	93	71	124	82	71	95	28	61	54	93	69	59	3011800000	4311600000	2903800000	4568500000	1160500000
505	O75380	1	5	5	5	O75380	60.5	13.711	NADH dehydrogenase [ubiquinone] iron-sulfur protein 6, mitochondrial		NDUFS6	3	2	2	3	4	4	3	5	3	1	3	4	4	3	2	4	3	4	4	4	3	3	2	3	3	4	3	1	4	3	3	2	5	20905000	16416000	9546900	26271000	35768000
506	O75381-2;O75381	2	1	1	1	O75381-2	3.6	36.701	Peroxisomal membrane protein PEX14		PEX14	0	0	0	0	0	0	0	0	0	0	0	0	0	0	0	0	0	0	0	0	0	0	0	0	0	0	0	0	0	0	0	0	1	0	0	0	0	0
507	O75390	1	14	14	14	O75390	24.5	51.712	Citrate synthase, mitochondrial		CS	2	3	2	2	3	5	2	3	5	1	1	3	6	4	2	2	2	3	5	5	6	4	6	6	5	4	3	4	5	5	4	4	11	67320000	45312000	55177000	43262000	80872000
508	O75391	1	1	1	1	O75391	5.7	26.034	Sperm-associated antigen 7		SPAG7	0	0	0	0	0	0	0	0	0	0	0	0	0	0	0	0	0	0	0	0	0	0	0	0	0	0	0	0	0	0	0	0	1	0	0	0	0	0
509	O75394	1	1	1	1	O75394	16.9	7.6191	39S ribosomal protein L33, mitochondrial		MRPL33	0	0	0	0	0	0	0	0	0	0	0	1	0	0	0	0	0	1	0	0	1	0	1	0	1	0	1	0	1	0	0	0	1	0	0	0	0	0
510	O75396	1	13	13	13	O75396	52.1	24.593	Vesicle-trafficking protein SEC22b		SEC22B	9	7	11	7	10	10	13	6	14	10	12	7	12	12	10	12	8	7	13	10	9	11	14	11	8	11	12	12	10	10	8	15	3	369210000	292420000	328260000	352190000	341120000
511	O75400-2;O75400-3;O75400	3	8	8	8	O75400-2	9.6	105.93	Pre-mRNA-processing factor 40 homolog A		PRPF40A	0	0	0	2	1	4	2	1	1	1	1	1	1	1	0	1	0	0	0	0	0	1	0	0	0	1	1	0	1	0	1	0	10	0	0	0	13043000	3717100
512	O75431-2;O75431	2	5	5	5	O75431-2	21.3	28.823	Metaxin-2		MTX2	0	0	0	1	1	0	0	0	0	0	0	1	1	1	0	2	0	0	1	1	1	0	3	0	1	1	0	1	0	1	0	1	1	0	7545500	0	5634100	20239000
513	O75436;O75436-2	2	14	14	13	O75436	48.3	38.169	Vacuolar protein sorting-associated protein 26A		VPS26A	4	6	3	5	5	6	5	8	5	4	5	3	7	5	5	5	5	6	3	6	7	7	6	4	6	4	3	3	4	5	5	6	4	53306000	107540000	51811000	79945000	96947000
514	O75439	1	12	11	11	O75439	30.7	54.366	Mitochondrial-processing peptidase subunit beta		PMPCB	0	2	1	1	2	1	0	3	1	1	1	2	0	1	1	2	1	1	2	1	2	1	1	0	3	1	1	1	1	2	2	4	11	0	15517000	3511400	10044000	5798100
515	O75462	1	3	3	3	O75462	7.3	46.301	Cytokine receptor-like factor 1		CRLF1	0	0	0	0	0	1	0	0	0	0	0	0	0	0	0	0	0	0	0	0	0	0	1	0	1	0	0	0	0	0	0	0	0	0	0	0	0	0
516	O75475;O75475-3;O75475-2	3	14	14	14	O75475	35.5	60.103	PC4 and SFRS1-interacting protein		PSIP1	2	5	1	2	1	2	3	3	3	1	2	3	2	2	3	3	3	2	2	2	3	2	2	1	2	1	1	0	1	2	2	1	8	9269400	40424000	3700300	42068000	17480000
517	O75477	1	11	6	6	O75477	27.3	39.171	Erlin-1		ERLIN1	3	2	1	1	1	5	3	1	4	2	2	1	2	1	2	3	3	2	1	4	2	1	2	2	2	1	1	1	2	2	2	2	3	19608000	27087000	5881000	13538000	19077000
518	O75487-2;O75487	2	3	2	2	O75487-2	8.2	54.91	Glypican-4;Secreted glypican-4		GPC4	0	0	0	0	0	0	0	0	0	0	0	0	0	0	1	0	0	0	0	0	0	0	0	0	1	0	0	0	0	0	0	0	0	0	0	0	0	4942400
519	O75489;O75489-2	2	9	9	9	O75489	33.3	30.241	NADH dehydrogenase [ubiquinone] iron-sulfur protein 3, mitochondrial		NDUFS3	1	0	0	0	0	0	0	0	2	0	1	0	1	2	0	0	0	0	0	1	2	0	2	0	4	1	2	0	1	2	1	1	6	2610200	0	0	0	16242000
520	O75494-5;O75494-4;O75494-6;O75494-3;O75494-2;O75494;Q8WXF0	7	4	4	4	O75494-5	20.6	20.117	Serine/arginine-rich splicing factor 10		SRSF10	0	0	0	1	2	0	0	0	0	0	0	1	2	1	0	0	0	0	0	1	0	0	0	0	0	0	0	0	0	0	0	0	3	7744400	11260000	0	35759000	31151000
521	O75503	1	2	2	2	O75503	6.1	41.496	Ceroid-lipofuscinosis neuronal protein 5		CLN5	0	0	0	0	1	0	0	0	0	0	0	0	0	0	0	0	0	0	0	0	0	0	0	0	0	0	0	0	0	0	0	0	0	0	0	0	0	13676000
522	O75506	1	3	3	3	O75506	56.6	8.5435	Heat shock factor-binding protein 1		HSBP1	1	0	0	0	0	0	1	1	1	0	0	1	0	0	1	0	0	0	0	0	0	1	0	1	0	0	1	1	0	0	0	1	0	19037000	0	0	0	0
523	O75508	1	2	2	2	O75508	10.6	21.993	Claudin-11		CLDN11	0	2	1	1	0	1	2	0	2	0	0	0	2	1	0	0	0	0	0	0	0	2	1	1	0	0	1	0	0	0	0	0	0	0	23456000	8265800	21917000	0
524	O75521-2;O75521	2	9	9	9	O75521-2	40.7	39.609	Enoyl-CoA delta isomerase 2, mitochondrial		ECI2	1	3	3	2	4	8	8	8	6	3	2	5	6	4	5	3	4	3	4	6	5	5	1	4	3	3	3	0	2	6	1	4	0	8426500	36326000	28864000	24058000	34080000
525	O75530-3;O75530;O75530-2	3	1	1	1	O75530-3	2.2	45.524	Polycomb protein EED		EED	0	0	0	0	0	0	0	0	0	0	0	0	0	0	0	0	0	0	0	0	0	0	0	0	0	0	0	0	0	0	0	0	1	0	0	0	0	0
526	O75531	1	9	9	9	O75531	71.9	10.058	Barrier-to-autointegration factor;Barrier-to-autointegration factor, N-terminally processed		BANF1	6	8	3	5	9	4	5	5	5	5	5	6	5	4	4	7	5	4	5	5	4	5	4	4	3	5	5	2	5	6	5	4	9	257490000	259480000	52432000	239130000	274020000
527	O75533;O75533-2	2	37	37	37	O75533	37.1	145.83	Splicing factor 3B subunit 1		SF3B1	4	4	2	5	6	7	5	9	7	2	2	3	5	5	6	4	4	6	5	5	4	5	4	2	2	4	3	1	4	2	2	4	37	51333000	73228000	25887000	54478000	48939000
528	O75534-2;O75534;O75534-3;O75534-4	4	33	33	33	O75534-2	45.9	85.746	Cold shock domain-containing protein E1		CSDE1	13	9	11	11	11	12	11	11	11	12	13	11	9	10	11	11	13	14	6	10	11	11	8	7	9	14	6	9	10	5	9	6	24	200110000	141810000	159810000	268160000	194160000
529	O75569-3;O75569-2;O75569	3	7	7	7	O75569-3	36.1	31.635	Interferon-inducible double-stranded RNA-dependent protein kinase activator A		PRKRA	3	2	2	4	4	2	2	3	2	1	2	2	2	2	2	2	2	2	2	2	2	2	2	2	2	2	2	1	3	2	2	2	2	40117000	41104000	26977000	60150000	46808000
530	O75586-3;O75586;O75586-2	3	2	2	2	O75586-3	14.9	20.858	Mediator of RNA polymerase II transcription subunit 6		MED6	0	0	0	0	0	0	0	0	0	0	0	0	0	0	0	0	0	0	0	0	0	0	0	0	0	0	0	1	0	1	0	1	1	0	0	0	0	0
531	O75607	1	1	1	1	O75607	8.4	19.343	Nucleoplasmin-3		NPM3	0	0	0	0	0	0	0	0	0	0	0	0	0	0	0	0	0	0	0	0	0	0	0	0	0	0	0	0	0	0	0	0	2	0	0	0	0	0
532	O75608-2;O75608	2	4	4	4	O75608-2	29.9	22.875	Acyl-protein thioesterase 1		LYPLA1	1	1	2	1	1	1	2	3	2	1	3	3	3	3	3	2	3	3	3	3	3	3	3	1	2	3	3	2	3	3	3	2	3	5689900	9400600	11278000	16931000	9910200
533	O75616	1	2	2	2	O75616	10.5	48.349	GTPase Era, mitochondrial		ERAL1	0	0	0	0	0	0	0	0	0	0	0	0	0	0	0	0	0	0	0	0	0	0	0	0	0	0	0	0	0	0	0	0	2	0	0	0	0	0
534	O75629	1	2	2	2	O75629	10.9	24.074	Protein CREG1		CREG1	1	0	0	0	1	0	0	0	0	0	0	0	0	0	0	2	0	0	0	0	0	0	1	0	0	0	0	1	1	1	0	1	0	3571000	0	0	5334000	9663300
535	O75635-2;O75635	2	1	1	1	O75635-2	2.8	41.174	Serpin B7		SERPINB7	1	1	1	1	1	0	1	1	1	1	1	1	1	1	0	1	1	0	1	1	1	2	1	0	1	1	1	0	0	0	1	1	0	3121300	5862000	1706700	4998900	2594200
536	O75643;O75643-2	2	42	42	42	O75643	23.8	244.5	U5 small nuclear ribonucleoprotein 200 kDa helicase		SNRNP200	4	7	7	12	7	10	6	7	8	3	7	7	4	6	9	8	7	9	5	6	9	7	7	3	9	4	5	2	7	6	5	5	30	33678000	46714000	45009000	99107000	227430000
537	O75663;O75663-2	2	8	8	8	O75663	29	31.444	TIP41-like protein		TIPRL	1	0	0	0	2	3	1	2	0	0	2	1	3	1	0	2	2	1	3	2	2	2	4	2	3	4	2	1	4	4	4	3	2	8331300	0	4481700	0	8720600
538	O75683	1	3	3	3	O75683	8	41.45	Surfeit locus protein 6		SURF6	0	0	0	0	0	0	0	0	0	0	0	0	0	0	0	0	0	1	0	0	0	0	0	0	0	0	0	0	0	0	0	0	1	0	0	0	0	0
539	O75688-5;O75688-4;O75688-2;O75688	4	3	2	2	O75688-5	15	36.312	Protein phosphatase 1B		PPM1B	0	0	0	0	0	0	0	1	1	0	0	0	1	0	0	1	1	1	1	0	0	1	0	0	1	0	1	0	0	0	0	0	1	0	0	0	0	0
540	O75694-2;O75694	2	18	18	18	O75694-2	19.4	149.01	Nuclear pore complex protein Nup155		NUP155	2	1	0	0	2	1	0	1	1	0	1	2	2	0	1	0	0	1	0	0	1	0	0	1	0	1	0	0	2	0	2	0	12	6358500	9614300	0	9079300	10394000
541	O75695	1	3	3	3	O75695	12	39.641	Protein XRP2		RP2	0	0	0	0	0	0	0	0	0	0	0	0	1	0	0	0	0	0	1	0	0	0	0	0	0	0	0	0	0	0	1	0	0	3685800	0	0	0	0
542	O75717;O75717-2	2	5	5	5	O75717	6.1	125.97	WD repeat and HMG-box DNA-binding protein 1		WDHD1	0	0	0	0	0	0	0	0	0	0	0	0	0	0	0	0	0	0	0	0	0	0	0	0	0	0	0	0	0	0	0	0	5	0	0	0	0	0
543	O75718	1	17	17	16	O75718	44.9	46.561	Cartilage-associated protein		CRTAP	14	12	11	14	10	10	11	13	9	9	12	9	12	15	9	8	15	9	15	8	7	11	10	8	8	8	12	6	8	6	11	9	1	268100000	282110000	167590000	371740000	191300000
544	O75746;O75746-2	2	3	3	3	O75746	4.7	74.761	Calcium-binding mitochondrial carrier protein Aralar1		SLC25A12	0	0	0	0	0	0	0	0	1	0	0	0	0	0	0	0	0	0	0	0	0	0	0	0	0	0	0	0	0	0	0	0	0	0	0	0	0	0
545	O75781;O75781-2	2	9	8	8	O75781	30	42.075	Paralemmin-1		PALM	3	2	3	3	2	0	3	3	3	2	0	1	6	1	1	1	1	2	4	1	1	3	4	3	1	4	2	1	3	4	4	4	0	27821000	30085000	57003000	51916000	43173000
546	O75818-2;O75818	2	2	2	2	O75818-2	5.9	39.327	Ribonuclease P protein subunit p40		RPP40	0	0	0	0	0	0	0	0	0	0	0	0	0	0	0	0	0	0	0	0	0	0	0	0	0	0	0	0	0	0	0	0	1	0	0	0	0	0
547	O75821	1	17	17	17	O75821	57.5	35.611	Eukaryotic translation initiation factor 3 subunit G		EIF3G	5	3	4	3	3	5	3	3	3	2	4	2	3	2	2	3	2	2	2	2	2	2	1	2	3	2	3	1	4	4	3	2	10	89917000	81064000	52041000	107780000	83144000
548	O75822;O75822-3;O75822-2	3	8	8	8	O75822	29.1	29.062	Eukaryotic translation initiation factor 3 subunit J		EIF3J	1	2	0	4	0	1	1	3	2	2	3	2	2	1	3	2	4	2	2	1	2	2	1	1	1	1	2	0	1	1	3	2	2	13558000	23102000	0	38528000	0
549	O75828	1	8	6	6	O75828	31.4	30.85	Carbonyl reductase [NADPH] 3		CBR3	1	1	1	2	1	3	2	1	4	1	0	1	2	1	1	1	1	1	1	1	1	2	2	1	1	1	1	3	2	1	1	1	0	48988000	68279000	3153800	15496000	8089000
550	O75832;O75832-2	2	8	8	8	O75832	54.4	24.428	26S proteasome non-ATPase regulatory subunit 10		PSMD10	4	4	6	4	4	4	5	5	4	2	2	4	5	4	7	6	6	4	4	7	4	4	8	3	4	6	4	3	4	7	4	5	10	60147000	100700000	79240000	60781000	53444000
551	O75844	1	11	11	11	O75844	23.2	54.812	CAAX prenyl protease 1 homolog		ZMPSTE24	2	3	2	2	2	6	2	3	4	3	4	3	2	4	5	3	2	1	0	3	2	1	4	4	5	4	4	1	7	4	5	4	3	37020000	31323000	22729000	14384000	24381000
552	O75874	1	24	24	22	O75874	55.8	46.659	Isocitrate dehydrogenase [NADP] cytoplasmic		IDH1	13	17	16	17	15	16	14	21	11	8	14	17	24	20	15	16	14	15	20	16	21	11	25	11	16	15	17	16	14	22	17	16	29	222360000	489430000	362150000	492080000	486630000
554	O75884;O75884-2	2	4	4	4	O75884	32.3	21	Putative hydrolase RBBP9		RBBP9	0	1	1	1	1	1	1	0	0	2	1	1	1	1	1	1	0	1	1	0	0	2	1	2	0	1	0	1	1	2	0	2	0	0	13749000	10678000	12381000	14276000
555	O75886;O75886-2	2	6	4	4	O75886	13	58.164	Signal transducing adapter molecule 2		STAM2	1	1	1	1	1	1	1	1	1	2	2	1	1	2	1	1	1	2	2	2	1	2	2	3	2	1	1	0	1	1	2	2	0	13714000	12769000	12338000	26744000	7129000
556	O75891;O75891-3;O75891-2;O75891-4	4	8	4	4	O75891	9	98.828	Cytosolic 10-formyltetrahydrofolate dehydrogenase		ALDH1L1	3	1	1	2	2	2	3	1	2	0	0	0	1	0	1	0	1	1	3	1	1	1	0	1	4	2	0	0	3	2	3	0	1	38017000	11249000	16927000	26805000	35384000
557	O75911;O75911-2	2	6	6	6	O75911	26.2	33.548	Short-chain dehydrogenase/reductase 3		DHRS3	4	4	3	1	1	0	3	4	0	0	2	1	1	1	4	0	3	0	5	0	1	2	2	0	0	2	1	0	0	1	4	1	0	50188000	42638000	22241000	9438200	8065000
558	O75915	1	4	4	4	O75915	18.1	21.614	PRA1 family protein 3		ARL6IP5	2	2	1	2	2	1	1	1	3	3	3	2	2	3	3	3	2	3	3	2	4	3	4	4	2	1	3	4	3	3	2	3	0	48798000	66384000	66786000	55004000	124510000
559	O75934	1	4	4	4	O75934	25.3	26.131	Pre-mRNA-splicing factor SPF27		BCAS2	0	1	0	0	0	0	0	0	0	0	0	0	0	0	0	0	0	0	0	0	0	0	0	0	0	0	0	0	0	0	0	0	2	8423500	10944000	0	8044600	0
560	O75935-3;O75935;O75935-2	3	9	9	9	O75935-3	51.3	18.001	Dynactin subunit 3		DCTN3	2	0	1	0	2	0	1	1	1	2	1	1	0	0	3	3	1	2	3	2	2	2	1	3	1	1	3	2	1	0	3	2	2	28181000	0	0	0	17675000
561	O75937	1	6	6	6	O75937	26.5	29.841	DnaJ homolog subfamily C member 8		DNAJC8	1	2	1	3	5	4	0	3	3	0	1	4	3	2	2	0	1	2	1	1	4	0	3	0	0	0	1	0	1	2	1	0	6	6386500	15987000	9654600	26990000	48024000
562	O75940	1	3	3	3	O75940	24.4	26.711	Survival of motor neuron-related-splicing factor 30		SMNDC1	0	1	1	1	0	1	1	1	1	1	1	1	1	0	1	1	1	0	1	1	1	1	2	0	0	1	0	0	2	1	1	1	2	0	8011700	5148600	11961000	0
563	O75947;O75947-2	2	10	10	10	O75947	60.2	18.491	ATP synthase subunit d, mitochondrial		ATP5H	5	5	6	3	7	6	6	7	7	6	4	5	6	8	7	6	6	5	9	7	7	6	7	8	9	8	9	5	9	6	6	8	9	74330000	97681000	65420000	78819000	135190000
565	O75955;O75955-2	2	19	19	19	O75955	52	47.355	Flotillin-1		FLOT1	6	6	8	7	10	3	6	8	7	5	3	8	10	10	8	9	7	10	11	9	9	6	6	10	12	6	7	4	12	6	8	10	0	119080000	130940000	82042000	139880000	262450000
566	O75962-5;O75962-2;O75962-4;O75962	4	6	6	6	O75962-5	4.4	287.37	Triple functional domain protein	TRIO	TRIO	1	0	0	0	1	0	0	1	1	0	1	0	1	0	2	0	0	0	0	1	1	1	1	1	0	0	2	0	0	1	1	1	0	2695600	0	0	0	4028200
567	O75964;Q7Z4Y8	2	7	7	7	O75964	60.2	11.428	ATP synthase subunit g, mitochondrial		ATP5L	4	2	1	2	2	3	4	3	3	2	2	3	3	2	3	2	3	2	4	2	2	3	4	3	3	2	4	2	3	2	2	3	6	34313000	34887000	9260300	20272000	60903000
568	O75976;O75976-2	2	9	9	9	O75976	9.8	152.93	Carboxypeptidase D		CPD	2	3	0	0	0	2	1	0	1	1	1	0	0	0	0	1	2	1	3	0	0	3	0	1	3	1	1	0	2	0	1	2	5	4267400	18249000	0	0	0
569	O76003	1	7	7	7	O76003	26.6	37.432	Glutaredoxin-3		GLRX3	1	0	0	2	0	1	0	0	3	1	1	1	1	1	0	1	1	1	0	2	1	1	1	1	1	0	0	1	0	0	1	2	4	11135000	16028000	9185400	47889000	0
570	O76021;O76021-2	2	20	20	20	O76021	39.8	54.972	Ribosomal L1 domain-containing protein 1		RSL1D1	4	4	3	6	4	3	4	6	5	2	4	7	5	4	8	5	4	6	3	5	2	1	2	3	4	5	3	2	5	3	5	3	22	63530000	57321000	32130000	103210000	36284000
571	O76031	1	8	8	8	O76031	16.4	69.223	ATP-dependent Clp protease ATP-binding subunit clpX-like, mitochondrial		CLPX	0	1	0	0	0	0	0	0	0	0	0	0	1	1	0	0	1	0	1	0	0	0	0	0	1	1	1	0	0	0	1	0	5	0	58605000	0	0	0
572	O76061	1	3	3	3	O76061	10.6	33.248	Stanniocalcin-2		STC2	0	0	0	1	1	0	0	0	0	1	0	0	0	0	0	0	0	0	0	0	0	0	0	0	0	0	0	2	0	1	0	0	0	0	0	0	6504800	3299800
573	O76070	1	3	3	3	O76070	29.9	13.331	Gamma-synuclein		SNCG	0	0	0	0	0	1	0	0	1	0	0	0	1	0	0	0	0	0	0	0	0	0	0	2	0	0	0	0	0	0	0	0	0	0	0	0	0	0
574	O76071	1	8	8	8	O76071	22.7	37.84	Probable cytosolic iron-sulfur protein assembly protein CIAO1		CIAO1	0	1	0	2	0	1	1	1	1	0	0	0	1	1	0	1	0	2	0	0	1	1	0	0	1	0	1	0	0	1	0	1	5	0	20939000	0	31241000	0
575	O76074-2;O76074	2	4	4	4	O76074-2	5.8	94.804	cGMP-specific 3,5-cyclic phosphodiesterase		PDE5A	0	0	0	0	0	0	0	0	0	0	0	0	0	0	0	0	0	0	0	0	0	0	0	2	0	0	0	0	0	0	0	0	0	0	0	0	0	0
576	O76076-2;O76076	2	1	1	1	O76076-2	13.3	22.577	WNT1-inducible-signaling pathway protein 2		WISP2	0	0	0	0	0	0	0	0	0	0	0	0	0	0	0	0	0	0	0	0	0	0	0	0	0	0	0	1	0	0	0	0	0	0	0	0	0	0
577	O76080;Q6FIF0-2;Q6FIF0	3	2	2	2	O76080	20.7	23.132	AN1-type zinc finger protein 5;AN1-type zinc finger protein 6		ZFAND5;ZFAND6	0	0	0	0	0	0	0	0	0	0	0	0	0	0	0	0	0	0	0	0	0	0	0	0	0	0	0	0	0	0	0	0	1	0	0	0	0	0
578	O76094;O76094-2	2	20	20	20	O76094	38.5	74.605	Signal recognition particle subunit SRP72		SRP72	5	2	3	2	6	6	4	4	6	3	4	4	3	7	5	4	4	6	1	5	3	3	4	3	2	5	3	2	5	4	4	3	11	290990000	76701000	18130000	79346000	88660000
579	O94760;O94760-2	2	19	19	18	O94760	74	31.121	N(G),N(G)-dimethylarginine dimethylaminohydrolase 1		DDAH1	7	6	6	6	7	10	5	5	7	3	5	4	7	8	4	6	4	4	5	6	4	4	7	13	4	3	3	3	4	7	3	9	2	113750000	118870000	115850000	109130000	188760000
580	O94763-2;O94763-3;O94763;O94763-4	4	2	2	2	O94763-2	6.8	51.246	Unconventional prefoldin RPB5 interactor 1		URI1	0	0	0	0	0	0	0	0	0	0	0	1	0	0	0	1	0	0	0	0	0	0	0	0	0	0	0	0	0	0	0	0	0	0	5025200	0	0	0
581	O94776;O94776-2	2	13	13	12	O94776	27.5	75.022	Metastasis-associated protein MTA2		MTA2	0	0	0	0	1	1	0	1	0	0	0	1	1	0	0	2	0	0	0	1	0	0	1	0	0	0	0	0	0	0	0	1	12	0	0	0	0	3160600
582	O94804	1	5	3	3	O94804	6	112.13	Serine/threonine-protein kinase 10	STK10	STK10	0	0	0	0	0	1	0	0	0	0	0	0	0	0	0	0	0	0	0	0	0	1	0	0	1	0	0	0	0	0	0	0	0	0	0	0	0	0
583	O94808	1	18	13	13	O94808	33.4	76.93	Glutamine--fructose-6-phosphate aminotransferase [isomerizing] 2		GFPT2	3	3	3	1	5	3	4	2	2	1	9	3	4	4	6	2	4	1	2	4	3	4	1	0	2	3	5	0	3	2	5	1	0	30273000	14535000	24135000	4272500	32442000
584	O94813-3;O94813-2;O94813	3	3	2	2	O94813-3	2.7	168.89	Slit homolog 2 protein;Slit homolog 2 protein N-product;Slit homolog 2 protein C-product		SLIT2	0	1	0	0	1	0	0	0	1	0	0	1	0	0	0	1	0	0	0	0	0	0	0	0	0	0	0	0	0	0	0	0	0	0	3247600	0	0	5439900
585	O94826	1	13	13	13	O94826	28.8	67.454	Mitochondrial import receptor subunit TOM70		TOMM70A	3	4	4	5	4	6	5	6	4	3	4	5	3	3	4	6	5	5	5	6	5	5	9	6	8	5	6	3	5	7	7	5	6	17856000	23764000	25162000	35792000	29232000
586	O94832	1	40	40	39	O94832	45.8	116.2	Unconventional myosin-Id		MYO1D	7	8	11	5	22	16	1	24	7	2	5	10	5	9	6	7	6	20	16	19	12	13	15	15	34	15	5	3	17	17	8	12	0	46657000	75994000	77508000	52021000	260830000
587	O94851-5;O94851-6;O94851-4;O94851-3;O94851;O94851-2;Q7RTP6-2;Q7RTP6-4;Q7RTP6-3;Q7RTP6-5;Q7RTP6	11	9	9	9	O94851-5	13.4	106.21	Protein-methionine sulfoxide oxidase MICAL2		MICAL2	6	2	6	4	5	3	4	0	3	5	1	0	1	1	1	3	2	2	3	4	2	4	4	2	5	3	4	0	4	4	3	5	0	33797000	3718100	24477000	26921000	27616000
588	O94854-2;O94854	2	2	2	2	O94854-2	4.5	104.66	Uncharacterized protein KIAA0754		KIAA0754	0	0	0	0	0	0	0	0	0	0	0	0	0	0	1	0	1	0	0	0	0	0	0	0	0	0	0	0	0	0	0	0	0	0	0	0	36278000	0
589	O94855;O94855-2	2	28	28	27	O94855	36.2	113.01	Protein transport protein Sec24D		SEC24D	12	13	10	13	14	15	14	18	10	14	18	14	14	15	15	13	15	13	17	19	16	12	16	15	16	13	14	7	18	11	14	16	0	230450000	688210000	196260000	445740000	306510000
590	O94856-2;O94856-4;O94856-12;O94856-10;O94856-3;O94856-8;O94856-11;O94856-6;O94856-9;O94856-7;O94856-13;O94856-5;O94856	13	4	4	4	O94856-2	12.6	69.565	Neurofascin		NFASC	0	0	0	0	0	0	0	0	0	0	0	1	0	0	0	0	0	0	0	0	0	0	0	0	0	1	0	1	1	3	0	1	0	4745700	4456700	0	5550400	3190800
591	O94874;O94874-2;O94874-3	3	12	12	12	O94874	17.9	89.594	E3 UFM1-protein ligase 1		UFL1	2	3	0	4	3	3	4	4	3	2	4	3	5	3	2	3	2	3	3	4	1	3	4	2	4	4	4	1	4	4	5	4	4	12951000	18045000	3983800	20275000	15536000
593	O94875-3;O94875-4;O94875-12;O94875-10;O94875-5	5	19	19	2	O94875-3	39.5	71.898	Sorbin and SH3 domain-containing protein 2		SORBS2	2	0	1	0	0	0	1	0	8	6	0	0	0	5	0	0	0	8	5	1	2	0	1	13	17	3	5	8	1	3	4	2	0	19623000	0	6889100	2662800	0
594	O94886	1	1	1	1	O94886	1.5	92.125	CSC1-like protein 1		TMEM63A	0	0	1	0	1	1	0	0	0	0	1	0	0	0	1	0	1	0	0	1	0	0	0	0	0	0	0	0	1	0	0	0	0	0	0	29269000	0	34093000
595	O94888	1	5	5	5	O94888	16.2	54.862	UBX domain-containing protein 7		UBXN7	1	1	0	0	1	2	0	0	1	0	0	0	1	1	0	1	0	0	0	0	1	0	0	0	0	0	0	0	0	1	0	0	2	12313000	43265000	0	0	35609000
596	O94901-9;O94901-5;O94901-8;O94901;O94901-6;O94901-2;O94901-7;O94901-3;O94901-4	9	10	10	10	O94901-9	16.6	101.93	SUN domain-containing protein 1		SUN1	2	1	2	1	3	0	2	0	2	3	1	3	3	1	1	2	1	1	2	2	3	2	2	3	2	2	2	0	1	2	1	2	0	11995000	0	5250800	2063700	8560700
597	O94903	1	5	5	5	O94903	21.1	30.344	Proline synthase co-transcribed bacterial homolog protein		PROSC	0	1	0	0	0	0	0	0	0	0	1	0	1	0	2	1	1	2	0	1	0	0	2	0	0	0	1	0	0	0	0	1	2	0	7090600	0	0	0
598	O94905;O94905-2;O94905-3	3	18	18	13	O94905	44.8	37.839	Erlin-2		ERLIN2	7	6	6	6	6	11	7	7	4	4	8	6	8	5	5	7	7	6	5	9	6	5	5	7	6	7	9	4	6	8	7	7	2	105610000	98392000	80512000	82303000	74727000
599	O94906;O94906-2	2	7	7	7	O94906	9.8	106.92	Pre-mRNA-processing factor 6		PRPF6	1	0	1	1	1	2	1	1	2	0	1	1	1	1	1	3	1	2	0	1	2	2	2	1	0	0	1	0	2	1	1	0	5	3960500	3148400	1460400	3021600	2644600
600	O94907;Q9UBU2	2	7	7	7	O94907	35.3	28.671	Dickkopf-related protein 1		DKK1	1	1	2	1	2	1	1	1	0	2	4	3	1	2	2	2	0	0	1	1	2	1	2	4	1	2	1	0	1	1	1	1	7	3252700	14842000	10983000	4932800	11484000
601	O94911;O94911-3;O94911-2;Q8WWZ4-2;Q8WWZ4	5	2	2	2	O94911	1.6	179.24	ATP-binding cassette sub-family A member 8;ATP-binding cassette sub-family A member 10		ABCA8;ABCA10	0	0	0	0	0	0	1	0	1	0	0	0	0	0	0	0	0	0	0	0	1	0	0	0	0	0	0	0	0	0	0	0	0	0	0	0	0	0
602	O94919	1	7	7	7	O94919	20	55.016	Endonuclease domain-containing 1 protein		ENDOD1	0	0	0	0	0	5	1	1	2	1	0	0	3	0	1	0	0	1	1	0	0	3	2	6	3	0	2	3	1	1	0	2	0	0	0	0	7151100	0
603	O94925;O94925-2	2	23	3	3	O94925	44.7	73.46	Glutaminase kidney isoform, mitochondrial		GLS	0	0	0	0	0	0	0	0	0	0	0	0	0	1	0	0	0	0	2	1	0	0	1	0	1	0	0	0	0	2	1	2	0	0	0	0	0	0
604	O94925-3	1	23	23	3	O94925-3	45.7	65.459	Glutaminase kidney isoform, mitochondrial		GLS	10	14	13	9	10	8	10	13	8	9	10	11	8	12	9	14	10	10	17	12	16	12	14	18	20	17	10	10	16	18	12	17	10	156300000	326120000	180720000	166160000	167320000
605	O94929-2;O94929-3;O94929	3	1	1	1	O94929-2	3.3	61.57	Actin-binding LIM protein 3		ABLIM3	0	0	0	0	0	1	1	0	1	1	0	0	0	0	0	0	0	0	0	0	0	0	0	0	0	0	0	0	0	0	0	0	0	0	0	0	0	0
606	O94973-2;O94973;O94973-3	3	33	20	20	O94973-2	38.1	104.09	AP-2 complex subunit alpha-2		AP2A2	5	9	8	6	5	6	8	9	8	4	5	8	12	10	11	12	9	12	10	6	11	10	5	9	10	7	7	6	6	9	8	7	1	54398000	116420000	57839000	80245000	65300000
607	O94979-6;O94979-3;O94979-10;O94979-4;O94979-9;O94979-2;O94979;O94979-8;O94979-7;O94979-5;Q9NQW1-2;Q9NQW1-4;Q9NQW1-5;Q9NQW1	14	39	39	39	O94979-6	37.7	117.67	Protein transport protein Sec31A		SEC31A	21	25	19	23	27	27	28	30	24	19	27	20	23	26	28	23	28	27	22	28	26	24	22	22	23	25	21	20	23	23	26	22	0	375010000	565220000	266950000	590750000	528050000
608	O94992;Q96MH2	2	7	7	7	O94992	33.7	40.623	Protein HEXIM1		HEXIM1	0	0	0	0	0	0	0	0	0	0	0	0	0	0	0	0	0	0	0	0	0	0	0	0	0	0	0	0	0	0	0	0	7	0	0	0	0	0
609	O95070	1	3	3	3	O95070	10.9	32.011	Protein YIF1A		YIF1A	2	2	1	2	2	2	2	2	1	1	2	2	2	1	2	2	2	2	2	2	1	2	1	2	1	1	2	2	1	1	2	1	0	22211000	12358000	4565000	13859000	11990000
610	O95084;O95084-2	2	10	10	10	O95084	38.1	43.001	Serine protease 23		PRSS23	5	5	9	7	4	9	6	6	4	5	1	8	2	4	5	5	7	4	9	6	6	5	5	9	8	4	5	3	7	5	9	3	0	83488000	109370000	247620000	169140000	76557000
611	O95104-2;O95104-3;O95104	3	1	1	1	O95104-2	2.2	123.64	Splicing factor, arginine/serine-rich 15		SCAF4	0	0	0	0	0	0	0	0	0	0	0	0	0	0	0	0	0	0	0	0	0	0	0	0	0	0	0	0	0	0	0	0	1	0	0	0	0	0
612	O95139;O95139-2	2	2	2	2	O95139	27.3	15.489	NADH dehydrogenase [ubiquinone] 1 beta subcomplex subunit 6		NDUFB6	0	0	0	0	0	0	0	0	0	0	0	0	1	0	0	0	0	0	0	0	0	0	0	0	0	0	0	0	0	0	0	0	1	0	0	0	0	0
613	O95140;O95140-2;Q8IWA4-2	3	4	4	3	O95140	5.4	86.401	Mitofusin-2		MFN2	0	1	1	0	1	0	0	1	0	0	1	0	1	1	0	0	0	0	1	2	0	0	0	0	2	1	1	0	1	1	0	0	0	0	3243700	3917700	0	1274400
614	O95159	1	4	4	4	O95159	15.5	34.114	Zinc finger protein-like 1		ZFPL1	1	1	1	2	2	1	1	2	1	2	1	1	1	1	2	0	2	1	1	1	1	0	0	1	2	0	1	0	2	0	1	0	1	5799000	7677100	5416900	11590000	11698000
615	O95163	1	11	11	11	O95163	12.5	150.25	Elongator complex protein 1		IKBKAP	0	0	0	0	0	0	0	0	0	0	0	0	0	0	0	0	0	1	0	0	0	0	0	0	1	0	0	0	0	0	0	0	8	2427700	5361500	0	0	0
616	O95166;Q9H0R8;Q9H0R8-2	3	2	1	1	O95166	15.4	13.918	Gamma-aminobutyric acid receptor-associated protein;Gamma-aminobutyric acid receptor-associated protein-like 1		GABARAP;GABARAPL1	0	0	1	1	1	1	1	0	0	1	0	1	1	0	2	1	1	1	1	1	1	1	1	0	0	1	1	1	1	1	1	1	0	4521000	7102900	11666000	11236000	6056800
617	O95167	1	1	1	1	O95167	41.7	9.2787	NADH dehydrogenase [ubiquinone] 1 alpha subcomplex subunit 3		NDUFA3	1	1	0	1	0	1	1	1	1	0	1	1	1	0	1	1	1	1	1	1	1	1	1	0	1	1	1	1	1	1	1	1	1	9960700	12643000	0	14745000	0
618	O95168-2;O95168	2	3	3	3	O95168-2	33.3	14.026	NADH dehydrogenase [ubiquinone] 1 beta subcomplex subunit 4		NDUFB4	0	0	0	0	1	0	0	0	0	0	0	0	0	0	0	0	0	0	0	1	1	0	0	0	2	0	0	1	0	0	0	0	2	0	4624400	0	5128900	6657300
619	O95169-3;O95169	2	1	1	1	O95169-3	7.1	18.479	NADH dehydrogenase [ubiquinone] 1 beta subcomplex subunit 8, mitochondrial		NDUFB8	0	0	0	0	0	1	0	0	0	0	0	0	1	0	0	0	0	0	0	0	1	0	0	0	0	0	0	0	0	0	0	0	1	0	0	0	0	0
620	O95182	1	3	3	3	O95182	36.3	12.551	NADH dehydrogenase [ubiquinone] 1 alpha subcomplex subunit 7		NDUFA7	1	1	1	1	1	1	0	1	1	0	1	1	0	1	1	0	0	1	1	1	1	1	1	1	3	1	1	1	1	1	2	0	1	2724800	4914300	3543200	4411400	4719300
621	O95183	1	2	2	2	O95183	17.2	12.805	Vesicle-associated membrane protein 5		VAMP5	0	0	0	0	1	1	0	1	1	0	0	1	1	1	1	1	0	1	1	1	1	0	1	1	1	1	0	0	1	0	0	0	0	0	6441500	0	0	7692200
622	O95197-3;O95197-4;O95197-7;O95197-2;O95197;O95197-6;O95197-5	7	5	5	5	O95197-3	31.8	25.609	Reticulon-3		RTN3	3	4	4	4	5	1	7	4	5	5	5	4	4	6	4	4	7	6	6	6	5	7	7	8	7	6	5	5	6	7	6	7	0	98665000	111590000	97474000	57090000	73108000
623	O95202;O95202-2;O95202-3	3	12	12	12	O95202	19.2	83.353	LETM1 and EF-hand domain-containing protein 1, mitochondrial		LETM1	1	0	2	1	2	2	1	1	4	1	0	3	1	3	1	1	2	2	3	0	2	1	3	0	4	2	3	1	2	3	2	3	8	17102000	0	15776000	15786000	56901000
624	O95210	1	3	3	3	O95210	13.4	39.007	Starch-binding domain-containing protein 1		STBD1	1	0	0	0	0	0	0	1	0	0	1	0	0	0	4	2	0	2	0	3	0	0	0	0	2	0	0	0	1	2	0	0	0	5142500	0	2825500	0	0
625	O95218-2;O95218	2	6	6	6	O95218-2	15.9	36.318	Zinc finger Ran-binding domain-containing protein 2		ZRANB2	1	0	0	1	1	0	0	0	0	0	1	0	0	0	0	0	0	0	0	0	0	1	0	0	0	0	0	0	0	0	0	0	3	4346600	0	0	3603000	9693300
626	O95219;O95219-2	2	4	4	4	O95219	10.2	51.908	Sorting nexin-4		SNX4	1	1	2	1	1	1	1	2	1	1	1	2	1	2	1	1	1	2	1	1	1	2	1	1	2	1	1	1	1	2	2	1	1	5258800	6155500	5583100	5097700	7157400
627	O95229-2;O95229	2	1	1	1	O95229-2	5.2	25.544	ZW10 interactor		ZWINT	0	0	0	0	0	0	0	0	0	0	0	0	0	0	0	0	0	0	0	0	0	0	0	0	0	0	0	0	0	0	0	0	1	0	0	0	0	0
628	O95232;O95232-2	2	7	7	7	O95232	19.7	51.466	Luc7-like protein 3		LUC7L3	0	0	0	0	0	1	0	1	0	0	0	0	2	1	0	0	0	0	0	1	1	0	0	0	0	0	0	0	0	1	0	1	7	0	0	0	0	0
629	O95239-2;O95239	2	5	5	3	O95239-2	5.1	128.46	Chromosome-associated kinesin KIF4A		KIF4A	0	0	0	0	0	0	0	0	0	0	0	0	0	0	0	0	0	0	0	0	0	0	1	0	0	0	0	0	0	0	0	0	3	0	0	0	0	0
630	O95249;O95249-2	2	4	4	4	O95249	22.4	28.612	Golgi SNAP receptor complex member 1		GOSR1	1	1	1	1	0	1	1	1	0	1	1	1	1	1	0	1	1	0	1	1	0	1	0	0	1	0	1	0	0	0	1	1	1	0	4619900	4216300	5270500	0
631	O95273-2;O95273;O95273-4;O95273-3	4	2	2	2	O95273-2	7.1	34.553	Cyclin-D1-binding protein 1		CCNDBP1	0	0	0	0	0	0	1	0	0	0	1	0	0	0	1	0	1	0	0	0	0	0	0	0	0	0	0	0	0	0	0	0	0	0	0	0	0	0
632	O95292;O95292-2	2	7	6	6	O95292	34.6	27.228	Vesicle-associated membrane protein-associated protein B/C		VAPB	4	1	3	1	4	2	3	1	2	4	2	3	1	3	3	1	2	2	3	3	3	3	2	2	1	3	3	1	3	4	2	4	1	92292000	26225000	49210000	24991000	37944000
633	O95295	1	3	3	3	O95295	34.6	14.874	SNARE-associated protein Snapin		SNAPIN	2	1	1	0	1	2	1	0	1	1	0	0	1	0	2	1	1	0	1	1	0	1	0	0	1	0	0	1	0	0	0	0	2	5054900	7045900	4166000	0	10019000
634	O95297-2;O95297;O95297-4;O95297-3	4	4	4	4	O95297-2	18.3	28.981	Myelin protein zero-like protein 1		MPZL1	1	1	2	2	1	2	1	1	1	2	2	2	1	1	2	1	2	2	2	1	1	1	1	1	0	1	2	2	1	2	3	1	1	8304700	10043000	14930000	18899000	8562600
635	O95298-2;O95298	2	2	2	2	O95298-2	20.8	11.399	NADH dehydrogenase [ubiquinone] 1 subunit C2		NDUFC2	0	0	0	0	0	0	0	0	0	0	0	0	0	0	0	0	0	0	0	0	0	0	0	0	1	0	1	0	1	0	0	1	0	0	0	0	0	0
636	O95299;O95299-2	2	6	6	6	O95299	26.2	40.75	NADH dehydrogenase [ubiquinone] 1 alpha subcomplex subunit 10, mitochondrial		NDUFA10	1	1	1	1	1	1	1	2	1	0	1	1	2	1	0	1	1	1	1	1	1	1	2	1	1	1	2	1	1	1	1	1	3	1675800	3458000	2768000	3891100	3167500
637	O95302;O95302-3;O95302-2;Q75LS8	4	23	22	22	O95302	36.3	63.083	Peptidyl-prolyl cis-trans isomerase FKBP9		FKBP9	17	20	16	13	16	7	26	25	12	12	19	17	23	22	15	14	28	15	26	18	24	22	19	15	16	19	23	11	12	7	16	19	0	468370000	740010000	551360000	516790000	494430000
638	O95319-5;O95319-2;O95319;O95319-4;O95319-3	5	9	6	6	O95319-5	19.3	52.054	CUGBP Elav-like family member 2		CELF2	0	1	0	0	0	0	0	0	0	1	0	1	0	0	0	1	0	3	0	1	1	0	0	0	0	0	0	0	1	0	0	0	0	0	2900200	4835000	0	5629500
639	O95336	1	11	11	11	O95336	50	27.547	6-phosphogluconolactonase		PGLS	5	9	7	8	6	8	6	11	6	5	6	8	8	10	8	11	9	9	9	10	9	8	9	7	9	9	8	4	9	10	9	9	3	94992000	189080000	125180000	189950000	167680000
640	O95340;O95340-2	2	28	28	26	O95340	41.9	69.5	Bifunctional 3-phosphoadenosine 5-phosphosulfate synthase 2;Sulfate adenylyltransferase;Adenylyl-sulfate kinase		PAPSS2	19	20	17	22	12	19	21	19	10	12	24	26	13	15	21	18	29	9	16	17	29	26	6	18	12	15	24	14	19	16	19	18	1	281970000	476010000	191570000	551100000	169350000
641	O95347-2;O95347	2	7	7	7	O95347-2	7.5	124.92	Structural maintenance of chromosomes protein 2		SMC2	0	0	0	0	0	0	0	0	0	0	0	0	0	0	0	0	0	0	0	0	0	0	0	0	0	0	0	0	0	0	0	0	3	0	0	0	0	0
642	O95352;O95352-2;O95352-3	3	6	6	6	O95352	10.1	77.959	Ubiquitin-like modifier-activating enzyme ATG7		ATG7	1	3	2	0	3	2	3	3	2	1	2	2	3	0	2	3	3	2	3	3	2	3	3	2	4	3	3	0	2	3	3	2	0	0	21115000	10357000	0	14628000
643	O95372	1	4	4	4	O95372	31.2	24.737	Acyl-protein thioesterase 2		LYPLA2	0	0	0	1	0	1	0	1	0	0	1	1	0	0	0	1	0	0	0	0	1	0	2	0	1	0	1	1	0	2	1	1	2	0	0	0	20019000	0
644	O95373	1	19	19	18	O95373	25.3	119.52	Importin-7		IPO7	8	7	8	6	8	8	4	6	6	5	5	7	4	5	9	5	6	7	6	5	7	7	3	3	3	6	4	7	5	6	7	5	6	210480000	190100000	110810000	255390000	180690000
645	O95376	1	2	2	2	O95376	7.9	57.818	E3 ubiquitin-protein ligase ARIH2		ARIH2	0	0	0	0	0	0	0	0	0	0	0	0	0	0	0	0	0	0	0	0	0	0	0	0	0	0	0	0	0	0	0	0	2	0	0	0	0	0
646	O95394;O95394-3;O95394-4	3	25	25	25	O95394	49.8	59.851	Phosphoacetylglucosamine mutase		PGM3	14	15	11	18	13	14	15	18	10	14	17	16	16	16	15	15	20	15	15	16	16	14	13	10	20	14	16	11	14	14	18	15	6	214970000	222340000	205920000	414770000	218320000
647	O95396	1	1	1	1	O95396	3.3	49.669	Adenylyltransferase and sulfurtransferase MOCS3;Molybdopterin-synthase adenylyltransferase;Molybdopterin-synthase sulfurtransferase		MOCS3	0	0	0	0	0	1	0	0	0	0	0	0	0	0	0	0	1	0	0	0	0	0	0	0	0	0	0	1	1	0	0	0	0	0	0	2561700	0	0
648	O95399;O95399-2	2	1	1	1	O95399	6.5	14.295	Urotensin-2		UTS2	2	2	2	2	2	2	1	1	2	1	1	2	2	1	1	1	1	1	1	1	2	1	1	1	2	1	1	1	1	1	1	1	2	340690000	383450000	286610000	534510000	288950000
649	O95400	1	2	2	2	O95400	8.5	37.646	CD2 antigen cytoplasmic tail-binding protein 2		CD2BP2	0	0	0	0	0	0	0	0	0	0	0	1	0	0	0	0	0	0	0	0	0	0	1	0	0	0	0	0	0	0	0	0	1	0	0	0	0	0
650	O95425-2;O95425-4;O95425-3;O95425	4	16	16	16	O95425-2	14.5	200.84	Supervillin		SVIL	0	0	0	0	2	3	1	0	0	0	0	0	2	0	0	3	1	2	2	7	5	0	3	1	10	2	0	0	3	6	2	0	0	0	0	0	0	9597700
651	O95429-2;O95429	2	3	3	3	O95429-2	9.3	45.409	BAG family molecular chaperone regulator 4		BAG4	0	0	0	0	0	0	0	0	0	0	0	0	0	0	0	0	0	0	0	0	0	0	0	0	0	0	0	0	0	0	0	0	2	0	0	0	0	0
652	O95433;O95433-2	2	17	17	17	O95433	55.3	38.274	Activator of 90 kDa heat shock protein ATPase homolog 1		AHSA1	7	6	3	6	4	6	4	6	6	6	6	6	6	5	7	5	3	5	6	4	6	5	6	3	7	6	6	2	5	5	4	4	18	97434000	68250000	45887000	92180000	38396000
653	O95453-2;O95453;O95453-3;O95453-4	4	6	6	6	O95453-2	12.5	66.574	Poly(A)-specific ribonuclease PARN		PARN	0	0	0	0	0	0	0	1	0	0	1	1	1	1	0	1	0	0	0	1	0	0	1	0	0	0	0	0	0	1	1	0	5	0	0	0	0	0
654	O95456-2;O95456	2	3	3	3	O95456-2	12.7	30.288	Proteasome assembly chaperone 1		PSMG1	0	1	0	0	0	0	1	0	0	0	0	0	0	1	0	0	0	0	0	0	0	0	0	0	1	0	0	0	0	0	0	0	3	0	2031400	0	0	0
655	O95470	1	5	5	5	O95470	10.2	63.523	Sphingosine-1-phosphate lyase 1		SGPL1	1	0	1	1	0	0	0	1	1	0	0	0	0	0	2	0	0	0	0	0	0	0	0	1	2	0	0	0	0	0	1	0	0	12651000	2046000	9117300	15566000	0
656	O95471-2;O95471	2	1	1	1	O95471-2	10.8	16.837	Claudin-7		CLDN7	0	0	0	0	0	0	0	0	0	0	0	0	0	0	0	0	0	0	0	0	0	0	0	0	0	0	0	0	0	0	0	0	1	0	0	0	0	0
657	O95478	1	2	2	2	O95478	7.3	30.065	Ribosome biogenesis protein NSA2 homolog		NSA2	0	0	0	0	0	0	0	0	0	0	0	0	0	0	0	0	0	0	0	0	0	0	0	0	0	0	0	0	0	0	0	0	1	6241900	0	0	0	0
658	O95479;O95479-2	2	20	20	20	O95479	33	88.892	GDH/6PGL endoplasmic bifunctional protein;Glucose 1-dehydrogenase;6-phosphogluconolactonase		H6PD	9	6	8	5	6	2	6	7	5	5	7	7	4	6	9	5	8	3	6	7	5	8	4	5	3	5	8	1	7	3	6	3	0	87193000	85198000	90122000	89211000	82980000
659	O95486;O95486-2	2	12	12	12	O95486	14.3	119.75	Protein transport protein Sec24A		SEC24A	4	0	1	2	1	2	2	0	3	1	2	0	1	1	1	1	3	0	2	1	3	2	2	1	2	2	2	2	2	3	2	2	2	34099000	11055000	9552700	16374000	5912300
660	O95487-2;O95487;O95487-3	3	12	12	12	O95487-2	13.8	133.63	Protein transport protein Sec24B		SEC24B	1	1	2	2	2	1	1	3	1	3	2	2	3	2	3	2	2	2	1	2	2	2	0	1	2	1	1	0	1	1	2	1	6	5302900	5002200	6070100	8284000	4912600
661	O95490-3;O95490-4;O95490-2;O95490-5;O95490;O95490-7;O95490-6	7	7	7	7	O95490-3	7.7	126.16	Latrophilin-2		LPHN2	0	1	0	1	1	5	0	0	2	1	0	1	1	1	0	0	1	0	0	0	1	1	1	0	0	0	0	0	1	0	0	0	0	0	3610100	2645400	3595900	2664600
662	O95497	1	1	1	1	O95497	1.8	57.011	Pantetheinase		VNN1	0	0	0	0	0	0	0	0	0	0	0	0	0	0	0	0	0	0	1	0	0	0	1	0	0	0	0	1	0	1	0	0	0	0	0	0	0	0
663	O95563	1	1	1	1	O95563	9.4	14.279	Mitochondrial pyruvate carrier 2		MPC2	0	0	0	0	0	0	0	0	0	0	0	0	0	1	0	0	0	0	0	0	0	0	0	0	0	0	0	0	0	0	0	0	0	0	0	0	0	0
664	O95571	1	9	9	9	O95571	59.1	27.873	Persulfide dioxygenase ETHE1, mitochondrial		ETHE1	2	4	1	1	5	2	4	5	1	0	4	6	6	6	3	3	4	4	4	4	3	1	7	4	7	3	4	1	3	6	5	6	4	20401000	79713000	17032000	12389000	84534000
665	O95573	1	18	18	17	O95573	37.2	80.419	Long-chain-fatty-acid--CoA ligase 3		ACSL3	7	4	4	4	5	5	5	5	4	3	8	7	7	2	5	8	6	2	4	4	4	7	6	3	3	3	6	3	2	5	7	8	4	63602000	36421000	20223000	27824000	34185000
666	O95630;O95630-2	2	9	9	9	O95630	28.1	48.076	STAM-binding protein		STAMBP	2	1	0	1	0	2	0	1	1	2	0	0	0	1	2	1	0	2	1	3	2	1	2	3	1	1	1	0	2	1	1	1	4	8840400	6732200	0	6052800	0
667	O95639-3;O95639-2;O95639	3	2	2	2	O95639-3	12.8	27.419	Cleavage and polyadenylation specificity factor subunit 4		CPSF4	0	0	0	0	0	0	0	0	0	0	0	0	0	0	0	0	0	0	0	0	0	0	0	0	0	0	0	0	0	0	0	0	1	0	0	0	2260100	0
668	O95671;O95671-2;O95671-3	3	11	11	11	O95671	25.4	68.856	N-acetylserotonin O-methyltransferase-like protein		ASMTL	2	2	3	3	3	0	0	1	3	0	1	1	2	0	3	1	2	1	2	0	3	1	3	0	1	7	0	0	2	4	1	4	1	12643000	29786000	12428000	21086000	15128000
669	O95716	1	2	1	1	O95716	8.2	24.267	Ras-related protein Rab-3D		RAB3D	1	1	1	1	1	1	1	1	1	1	1	1	1	1	1	1	1	1	1	0	0	1	1	1	0	1	1	1	1	1	1	1	0	15853000	13029000	16168000	20988000	5189500
670	O95721	1	6	6	6	O95721	34.1	28.97	Synaptosomal-associated protein 29		SNAP29	1	3	3	3	1	4	3	2	1	1	2	3	3	3	2	3	2	2	3	2	2	3	4	2	2	4	1	2	3	3	3	3	0	7803500	23436000	11362000	24452000	5703800
671	O95747	1	13	13	10	O95747	29.6	58.022	Serine/threonine-protein kinase OSR1	OXSR1	OXSR1	6	6	4	5	4	4	4	4	4	4	2	5	3	4	2	4	3	5	3	5	5	3	5	5	4	5	5	3	6	6	6	5	1	61111000	83100000	24955000	89826000	44724000
672	O95749;O95749-2	2	3	3	3	O95749	12.7	34.87	Geranylgeranyl pyrophosphate synthase		GGPS1	0	0	0	0	0	0	0	0	0	0	0	0	0	0	0	1	1	0	1	0	0	0	1	1	0	1	1	0	1	2	0	1	0	2329100	2998700	0	4287600	0
673	O95757	1	25	20	20	O95757	36.8	94.511	Heat shock 70 kDa protein 4L		HSPA4L	1	1	0	0	0	0	0	0	0	0	0	0	1	0	1	1	0	1	1	1	1	1	5	1	0	0	0	0	2	2	0	1	20	0	4393700	0	0	4238000
674	O95758-1;O95758-6;O95758-2;O95758;O95758-5;O95758-4;O95758-7	7	9	6	6	O95758-1	22.5	56.501	Polypyrimidine tract-binding protein 3		PTBP3	0	1	0	1	2	1	0	1	0	1	1	1	0	0	1	0	1	1	1	1	3	0	0	0	0	1	0	0	1	1	1	1	2	0	10250000	0	11158000	16470000
675	O95760-4;O95760-3;O95760-2;O95760	4	8	8	8	O95760-4	68.1	16.25	Interleukin-33;Interleukin-33 (95-270);Interleukin-33 (99-270);Interleukin-33 (109-270)		IL33	3	0	3	3	5	0	0	1	8	2	0	0	0	0	0	0	0	0	0	0	0	0	0	0	0	0	0	0	0	0	0	0	0	35886000	0	43106000	31596000	92801000
676	O95777	1	3	3	3	O95777	36.5	10.403	U6 snRNA-associated Sm-like protein LSm8		LSM8	0	0	0	0	0	0	0	1	0	0	0	0	1	0	0	1	0	0	0	0	0	0	0	0	0	0	0	0	0	0	0	1	2	0	0	0	0	0
677	O95782-2;O95782	2	43	43	30	O95782-2	51.8	105.36	AP-2 complex subunit alpha-1		AP2A1	19	19	21	19	20	27	17	21	20	20	18	20	19	16	20	23	22	17	18	18	18	17	22	22	17	19	21	14	20	18	20	18	10	463000000	464970000	514170000	534290000	512210000
678	O95793-2;O95793-3;O95793	3	11	11	11	O95793-2	32.9	54.933	Double-stranded RNA-binding protein Staufen homolog 1		STAU1	3	2	3	3	2	3	2	2	4	2	2	3	3	3	3	4	4	3	1	2	2	5	2	2	2	4	3	0	2	3	3	2	5	56534000	34980000	23252000	40433000	36575000
679	O95801	1	2	2	2	O95801	7.5	44.678	Tetratricopeptide repeat protein 4		TTC4	0	0	0	0	0	0	0	0	0	0	0	0	0	0	0	0	0	0	0	0	0	0	0	0	0	0	0	0	0	0	0	0	1	0	0	0	0	0
680	O95810	1	22	22	22	O95810	45.9	47.173	Serum deprivation-response protein		SDPR	6	11	13	7	19	8	13	22	6	5	13	17	14	22	13	17	16	11	16	21	19	11	24	15	13	16	11	3	16	17	13	21	1	374650000	569830000	534240000	377380000	914370000
681	O95816;O95816-2	2	9	9	9	O95816	52.6	23.772	BAG family molecular chaperone regulator 2		BAG2	4	5	4	4	7	7	5	8	6	5	8	7	8	6	8	8	6	5	4	8	9	5	4	6	8	7	6	7	8	9	6	4	11	39194000	136540000	37355000	81184000	140220000
682	O95817	1	21	21	21	O95817	60.5	61.594	BAG family molecular chaperone regulator 3		BAG3	9	3	7	5	7	8	8	7	10	9	8	5	6	9	12	8	6	5	5	5	8	11	8	10	8	6	8	6	6	9	7	7	12	82614000	53596000	53226000	63323000	52269000
683	O95819-4;O95819-2;O95819;O95819-5;O95819-6;O95819-3	6	15	8	8	O95819-4	19.7	133.4	Mitogen-activated protein kinase kinase kinase kinase 4	MAP4K4	MAP4K4	3	2	1	3	4	5	3	4	4	1	2	3	5	4	0	2	4	3	2	4	3	2	3	1	0	2	1	2	1	0	1	1	1	6303400	6627100	2474900	14292000	11934000
684	O95825;O95825-2	2	5	5	5	O95825	19.8	38.696	Quinone oxidoreductase-like protein 1		CRYZL1	1	1	1	0	1	1	1	1	0	0	0	0	1	0	1	1	0	0	0	1	0	0	0	0	1	0	1	0	1	1	1	1	1	10911000	12345000	9592900	0	20363000
685	O95831-3;O95831;O95831-2;O95831-5;O95831-4	5	14	14	14	O95831-3	31.5	66.294	Apoptosis-inducing factor 1, mitochondrial		AIFM1	2	1	0	0	3	3	3	2	2	0	0	2	2	3	2	0	0	3	3	2	4	2	3	4	2	2	2	2	3	4	4	2	10	8031000	6200100	0	0	18909000
686	O95833	1	2	2	2	O95833	11	26.648	Chloride intracellular channel protein 3		CLIC3	0	0	0	0	0	0	1	0	0	0	0	0	0	0	0	0	1	0	1	0	0	1	1	0	0	0	0	0	0	0	0	1	0	0	0	0	0	0
687	O95834;O95834-2;O95834-3	3	10	10	9	O95834	24.3	70.678	Echinoderm microtubule-associated protein-like 2		EML2	0	0	0	1	1	2	2	1	1	1	2	1	2	1	1	2	1	3	2	3	1	2	3	4	2	1	2	4	3	3	2	2	5	3018900	0	8092400	11967000	8670700
688	O95837	1	6	2	2	O95837	15.8	41.57	Guanine nucleotide-binding protein subunit alpha-14		GNA14	0	1	0	1	0	0	1	0	0	0	0	1	1	0	0	0	0	0	1	1	0	0	0	0	0	0	0	0	0	0	0	0	0	0	3812100	2471700	3391900	0
689	O95861-4;O95861;O95861-2;O95861-3	4	11	11	11	O95861-4	47.1	29.188	3(2),5-bisphosphate nucleotidase 1		BPNT1	2	1	1	2	3	3	2	2	3	2	3	2	2	3	2	3	2	3	3	2	4	2	3	4	2	2	2	5	3	2	5	3	4	8259900	22583000	13958000	22839000	25137000
690	O95864;O95864-3;O95864-4;O95864-2	4	3	3	3	O95864	7.4	52.259	Fatty acid desaturase 2		FADS2	1	1	0	0	0	1	0	0	0	1	0	0	0	0	0	0	0	2	1	0	2	0	0	0	2	0	0	0	1	1	0	0	0	6279900	11641000	0	0	0
691	O95865	1	11	10	10	O95865	49.1	29.644	N(G),N(G)-dimethylarginine dimethylaminohydrolase 2		DDAH2	7	7	6	4	9	3	6	4	5	1	3	5	7	3	3	2	4	4	6	2	4	4	4	7	6	3	4	7	2	3	3	5	0	79580000	102630000	86222000	86346000	155510000
692	O95881	1	5	5	5	O95881	36	19.206	Thioredoxin domain-containing protein 12		TXNDC12	5	3	3	4	3	4	3	5	4	5	5	4	5	5	5	4	6	4	3	5	4	5	4	3	4	5	5	3	4	4	5	5	4	100240000	129920000	84428000	131590000	67254000
693	O95965;O95965-2;O95965-3	3	12	12	12	O95965	35	53.921	Integrin beta-like protein 1		ITGBL1	3	2	0	0	2	2	1	3	0	2	2	3	0	1	2	2	2	1	2	2	2	2	1	0	2	3	3	4	1	1	2	0	0	28418000	36791000	0	0	10165000
694	O95967	1	12	12	12	O95967	36.8	49.405	EGF-containing fibulin-like extracellular matrix protein 2		EFEMP2	4	6	8	3	9	5	7	12	2	1	8	13	4	9	9	5	8	7	9	11	5	7	7	12	8	9	5	11	12	10	7	7	0	44507000	129930000	185130000	28334000	200410000
695	O95980	1	29	29	29	O95980	44.2	106.46	Reversion-inducing cysteine-rich protein with Kazal motifs		RECK	11	10	16	7	11	7	12	17	14	7	18	18	19	10	19	13	9	20	17	16	13	13	15	13	11	13	9	13	21	26	8	23	0	75497000	121510000	144040000	59775000	129160000
696	O95989	1	3	2	2	O95989	22.1	19.471	Diphosphoinositol polyphosphate phosphohydrolase 1		NUDT3	1	0	2	1	1	1	0	0	0	1	0	1	0	1	0	0	1	1	0	0	0	0	0	0	0	0	1	0	1	0	1	0	1	0	0	8195000	0	9160000
697	O95999	1	3	3	3	O95999	15	26.251	B-cell lymphoma/leukemia 10		BCL10	1	0	0	1	0	0	0	1	1	0	0	0	1	1	1	1	0	1	0	1	1	0	0	0	0	1	0	0	1	0	1	0	1	4197400	0	0	4863600	0
698	O96000;O96000-2	2	5	5	5	O96000	38.4	20.776	NADH dehydrogenase [ubiquinone] 1 beta subcomplex subunit 10		NDUFB10	1	2	2	2	4	4	4	3	2	1	2	2	1	1	2	3	0	3	3	2	3	3	2	2	3	3	3	3	4	3	3	4	5	14863000	30865000	15422000	36116000	37643000
699	O96005;O96005-3;O96005-4	3	3	3	3	O96005	8.7	76.096	Cleft lip and palate transmembrane protein 1		CLPTM1	0	0	0	0	1	0	1	0	0	1	1	0	0	0	1	1	0	0	0	1	0	0	0	1	0	0	0	0	0	1	0	1	1	0	0	7182400	0	13469000
700	O96007	1	1	1	1	O96007	8	20.944	Molybdopterin synthase catalytic subunit		MOCS2	1	0	0	0	0	0	0	0	0	0	0	0	0	0	0	0	0	0	0	0	0	0	0	0	0	0	0	0	0	0	0	0	0	3517700	0	0	0	0
701	O96008;O96008-2	2	9	9	9	O96008	30.7	37.893	Mitochondrial import receptor subunit TOM40 homolog		TOMM40	2	0	0	2	1	3	2	2	2	1	2	1	2	1	2	2	1	0	2	2	2	0	1	0	4	2	1	0	1	2	1	2	9	14863000	0	0	8224600	7365500
702	O96013;O96013-4;O96013-2;O96013-3	4	5	5	5	O96013	13.4	64.071	Serine/threonine-protein kinase PAK 4	PAK4	PAK4	1	0	0	0	0	0	0	1	0	1	0	1	0	0	1	0	0	1	0	0	0	0	0	0	0	0	0	0	0	0	0	0	0	3194500	0	0	0	0
703	O96019-2;O96019;O94805	3	5	5	5	O96019-2	22	43.236	Actin-like protein 6A		ACTL6A	2	2	2	2	2	3	2	2	3	2	2	3	3	2	4	3	2	2	2	3	2	2	1	2	3	2	2	1	3	3	3	2	4	19323000	30927000	17215000	34809000	20505000
704	P00167-2;P00167;P00167-3	3	5	5	5	P00167-2	76.5	11.268	Cytochrome b5		CYB5A	2	1	3	1	2	1	2	3	2	2	1	3	6	2	1	1	2	1	2	1	1	2	4	2	1	2	3	2	1	2	1	3	0	25317000	16719000	32996000	19917000	54639000
705	P00325;P00325-2;P00326;P07327;P08319;P08319-2	6	26	26	26	P00325	64.3	39.854	Alcohol dehydrogenase 1B;Alcohol dehydrogenase 1C;Alcohol dehydrogenase 1A		ADH1B;ADH1C;ADH1A	0	0	0	0	9	0	0	56	5	2	0	8	34	3	5	9	6	21	2	18	4	0	0	0	13	2	0	5	18	25	1	3	0	0	0	0	0	229620000
706	P00338;P00338-3;P00338-4;P00338-5;P00338-2	5	26	26	24	P00338	79.2	36.688	L-lactate dehydrogenase A chain		LDHA	68	74	83	67	64	58	72	69	71	67	73	71	68	68	86	73	70	78	76	71	75	81	79	70	59	65	79	77	74	72	61	65	50	10966000000	14076000000	13404000000	15091000000	10401000000
707	P00352	1	28	28	25	P00352	62.9	54.861	Retinal dehydrogenase 1		ALDH1A1	31	0	1	0	0	17	0	7	0	0	0	0	1	1	6	26	1	1	1	3	1	1	4	48	9	16	15	2	2	1	1	1	1	1527600000	0	15099000	0	0
708	P00367;P00367-3;P00367-2;P49448	4	28	28	28	P00367	59.5	61.397	Glutamate dehydrogenase 1, mitochondrial;Glutamate dehydrogenase 2, mitochondrial		GLUD1;GLUD2	14	16	14	11	18	18	16	15	20	11	11	15	22	19	15	20	16	17	18	19	17	16	22	14	21	17	21	10	18	22	11	16	26	304520000	480090000	260840000	288060000	603600000
709	P00374;P00374-2;Q86XF0	3	5	5	5	P00374	31.6	21.452	Dihydrofolate reductase		DHFR	0	0	0	0	0	0	0	0	0	0	0	0	0	0	0	0	0	0	0	0	0	0	0	0	0	0	0	0	0	0	0	0	4	0	0	0	0	0
710	P00387-2;P00387;P00387-3	3	20	20	20	P00387-2	87.4	31.628	NADH-cytochrome b5 reductase 3;NADH-cytochrome b5 reductase 3 membrane-bound form;NADH-cytochrome b5 reductase 3 soluble form		CYB5R3	35	26	34	26	27	24	38	25	29	28	27	23	25	25	25	20	26	26	30	26	25	33	45	30	31	27	27	25	30	31	30	37	3	732540000	791580000	786690000	900290000	770700000
711	P00390-2;P00390-3;P00390;P00390-5;P00390-4	5	17	17	17	P00390-2	47.6	51.7	Glutathione reductase, mitochondrial		GSR	1	4	5	2	4	3	3	7	5	5	3	6	6	3	5	3	4	3	4	4	4	3	4	3	3	3	4	8	2	3	3	5	16	17076000	109330000	62339000	40782000	70240000
712	P00403	1	4	4	4	P00403	17.6	25.565	Cytochrome c oxidase subunit 2		MT-CO2	1	2	2	2	3	3	2	2	2	1	2	2	3	3	2	3	2	2	3	2	2	1	2	3	2	2	1	2	1	4	2	2	1	33102000	92660000	42959000	66341000	103790000
713	P00414	1	1	1	1	P00414	5.4	29.95	Cytochrome c oxidase subunit 3		MT-CO3	0	0	0	0	0	0	0	0	0	0	0	0	0	0	0	0	0	0	0	0	0	0	0	0	0	0	0	0	0	0	0	0	1	0	0	0	0	0
714	P00441	1	11	11	11	P00441	92.9	15.936	Superoxide dismutase [Cu-Zn]		SOD1	25	27	26	25	33	27	27	26	27	24	27	30	28	31	25	32	26	26	27	23	30	26	29	30	26	30	24	31	31	29	32	31	27	1237400000	1584400000	974420000	1324000000	2495900000
715	P00491	1	16	16	16	P00491	67.1	32.118	Purine nucleoside phosphorylase		PNP	11	9	9	10	10	9	7	11	8	9	7	8	8	10	10	10	8	11	7	7	6	4	9	3	7	7	7	12	7	8	7	7	12	237100000	275290000	268920000	285320000	187690000
716	P00492	1	9	9	9	P00492	51.4	24.579	Hypoxanthine-guanine phosphoribosyltransferase		HPRT1	6	5	7	8	5	8	5	7	7	5	7	7	5	6	8	8	6	5	7	7	5	8	9	6	5	6	7	5	6	5	6	6	10	103490000	90089000	94028000	199120000	75594000
717	P00505;P00505-2	2	20	20	20	P00505	59.5	47.517	Aspartate aminotransferase, mitochondrial		GOT2	6	8	6	8	6	9	6	9	7	4	8	9	6	6	6	8	5	9	10	9	7	6	9	7	12	7	6	5	9	9	6	9	22	137460000	194970000	91810000	158000000	110940000
718	P00533;P00533-4;P00533-3;P00533-2;P04626-6;Q15303-4;Q15303-3;Q15303-2;Q15303	9	22	22	21	P00533	23.7	134.28	Epidermal growth factor receptor	EGFR;ERBB2;ERBB4	EGFR	8	13	5	7	10	12	6	7	6	2	3	6	14	5	3	4	6	6	5	5	6	3	8	4	2	6	9	0	7	6	7	5	1	48931000	148970000	37712000	47216000	115460000
719	P00558;P00558-2;P07205	3	42	42	42	P00558	87.3	44.614	Phosphoglycerate kinase 1		PGK1	142	132	166	143	97	121	119	129	139	135	156	144	113	121	151	131	148	119	118	132	119	118	128	114	92	118	129	102	135	129	124	134	60	15792000000	19551000000	19826000000	23126000000	11322000000
720	P00568;Q9Y6K8-2;Q9Y6K8-3;Q9Y6K8	4	10	10	10	P00568	45.9	21.635	Adenylate kinase isoenzyme 1		AK1	6	6	8	7	7	6	6	8	4	5	6	7	8	8	5	6	8	7	11	7	6	7	13	9	7	3	7	14	4	7	5	9	3	152050000	170340000	155590000	236640000	203320000
721	P00736	1	4	4	4	P00736	10.6	80.118	Complement C1r subcomponent;Complement C1r subcomponent heavy chain;Complement C1r subcomponent light chain		C1R	0	1	0	2	2	2	0	2	0	0	0	0	4	2	1	0	1	0	2	0	0	0	0	0	0	0	0	1	1	0	0	0	0	0	4062400	0	5571100	12248000
722	P00749-2;P00749	2	3	3	3	P00749-2	7	46.908	Urokinase-type plasminogen activator;Urokinase-type plasminogen activator long chain A;Urokinase-type plasminogen activator short chain A;Urokinase-type plasminogen activator chain B		PLAU	0	0	0	0	0	0	0	0	0	0	0	0	0	0	0	0	0	0	0	0	0	0	0	0	0	0	0	2	0	0	0	0	0	0	0	0	0	0
723	P00750;P00750-3;P00750-4;P00750-2	4	16	16	16	P00750	40.7	62.916	Tissue-type plasminogen activator;Tissue-type plasminogen activator chain A;Tissue-type plasminogen activator chain B		PLAT	12	0	10	13	12	1	3	8	16	15	0	2	9	1	0	4	4	7	1	6	0	4	2	1	2	0	1	0	0	2	1	1	0	169720000	0	185910000	318170000	290140000
724	P00813	1	7	7	7	P00813	19.6	40.764	Adenosine deaminase		ADA	0	0	0	0	0	0	0	0	7	0	0	0	1	0	0	0	0	0	0	0	0	0	0	3	0	0	0	0	0	0	0	1	0	0	0	0	0	0
725	P00846	1	1	1	1	P00846	4.4	24.817	ATP synthase subunit a		MT-ATP6	0	0	0	0	0	0	0	0	0	0	0	0	0	0	0	0	0	0	0	0	0	0	0	0	0	0	0	0	0	0	0	1	0	0	0	0	0	0
726	P00918	1	9	9	9	P00918	49.6	29.246	Carbonic anhydrase 2		CA2	0	0	0	0	0	0	0	0	0	0	0	0	0	0	0	0	0	0	0	0	0	0	0	0	0	0	0	0	0	0	0	0	10	0	0	0	0	0
727	P00966	1	17	17	17	P00966	29.6	46.53	Argininosuccinate synthase		ASS1	6	6	3	5	7	2	4	8	0	4	6	9	6	8	10	11	5	6	9	7	9	4	2	0	5	5	6	0	13	10	11	6	0	70921000	91485000	29549000	108600000	145980000
728	P01023	1	9	3	3	P01023	6.4	163.29	Alpha-2-macroglobulin		A2M	0	0	0	0	0	0	0	0	0	0	0	0	0	0	0	0	0	0	0	0	0	0	0	3	0	0	0	0	0	0	0	0	0	0	0	0	0	0
729	P01033	1	7	7	7	P01033	45.4	23.171	Metalloproteinase inhibitor 1		TIMP1	6	4	3	5	3	5	5	6	5	5	4	4	3	6	2	4	6	4	6	4	3	4	3	3	4	6	6	6	5	5	7	5	0	293480000	176310000	116780000	230620000	111830000
730	P01034	1	4	4	4	P01034	37	15.799	Cystatin-C		CST3	2	1	1	1	1	1	1	1	1	1	1	1	2	2	1	1	1	1	1	1	2	2	1	2	1	1	2	2	1	1	1	2	2	19964000	14872000	5908500	11027000	9756600
731	P01111	1	7	7	2	P01111	52.9	21.229	GTPase NRas		NRAS	5	5	5	4	5	3	4	4	4	4	2	2	4	3	4	5	3	5	5	5	4	4	5	4	1	3	4	3	6	6	4	5	4	91493000	133980000	93316000	113510000	87413000
732	P01112;P01112-2	2	6	1	1	P01112	46.6	21.298	GTPase HRas;GTPase HRas, N-terminally processed		HRAS	1	1	1	1	1	1	1	1	1	0	1	1	1	0	1	1	1	1	1	1	1	1	1	1	1	0	1	1	1	1	0	1	0	6688800	10654000	8132400	11004000	9970400
733	P01116-2;P01116	2	7	4	3	P01116-2	53.2	21.424	GTPase KRas;GTPase KRas, N-terminally processed		KRAS	2	1	2	1	1	1	2	2	2	1	2	1	2	1	2	0	2	2	2	2	2	2	2	2	1	1	1	0	1	1	1	1	1	32164000	21767000	19168000	20086000	26272000
734	P01130-2;P01130-3;P01130-6;P01130-4;P01130-5;P01130	6	3	3	3	P01130-2	6.3	75.854	-density lipoprotein receptor		LDLR	0	0	0	0	0	0	0	0	0	0	0	0	0	0	0	0	0	0	0	0	0	0	0	0	0	0	0	0	0	0	0	0	1	0	0	0	0	0
735	P01344;P01344-2;P01344-3	3	2	2	2	P01344	13.9	20.14	Insulin-like growth factor II;Insulin-like growth factor II;Insulin-like growth factor II Ala-25 Del;Preptin		IGF2	2	2	1	2	0	3	1	0	2	4	1	1	0	1	1	0	2	0	0	0	1	1	1	0	0	1	1	2	1	1	1	2	0	43002000	55794000	15998000	20284000	0
736	P01591	1	2	2	2	P01591	6.9	18.098	Immunoglobulin J chain		IGJ	0	0	0	0	0	0	0	0	0	0	0	0	0	0	0	0	0	0	0	0	0	0	0	0	0	0	0	0	0	0	0	0	1	0	0	0	0	0
737	P01889	1	14	12	10	P01889	52.2	40.46	HLA class I histocompatibility antigen, B-7 alpha chain		HLA-B	5	5	3	7	2	6	4	1	3	6	3	2	1	3	6	1	3	1	2	1	3	2	1	2	2	2	2	1	1	1	3	3	1	165320000	157100000	68414000	194470000	116720000
738	P01893;P17693-6;P17693-2;P30511-2;P17693-5;P17693;P30511;P13747;P30511-3	9	7	2	2	P01893	31.5	40.891	Putative HLA class I histocompatibility antigen, alpha chain H		HLA-H	0	0	0	0	0	2	0	0	0	1	1	0	0	0	0	0	0	0	0	0	0	0	0	0	0	1	0	0	0	0	0	0	0	0	8828400	0	0	0
739	P02452;CON__Q862S4;Q15485-2;Q15485	4	87	87	83	P02452	76.3	138.94	Collagen alpha-1(I) chain		COL1A1	128	82	118	188	103	76	138	92	173	147	61	32	93	102	28	45	134	59	85	55	73	101	69	58	58	69	87	54	37	25	36	74	0	6729500000	3417300000	4660100000	15209000000	4276500000
740	P02461;P02461-2	2	67	67	52	P02461	59.5	138.56	Collagen alpha-1(III) chain		COL3A1	58	54	45	119	47	63	63	58	79	67	40	32	52	59	19	30	86	24	37	31	53	47	33	33	14	35	56	24	20	15	14	53	0	1746300000	1962300000	1067300000	7277900000	1212900000
741	P02462;P29400;P29400-2	3	6	6	6	P02462	4.9	160.61	Collagen alpha-1(IV) chain;Arresten		COL4A1	2	0	2	3	0	0	0	0	4	5	0	0	0	0	0	0	0	1	0	0	0	1	0	5	5	1	0	1	2	0	0	0	0	17024000	0	8275000	16051000	0
742	P02511	1	13	13	13	P02511	54.3	20.159	Alpha-crystallin B chain		CRYAB	10	6	10	8	8	17	8	5	13	10	14	9	5	5	11	8	8	16	6	8	8	7	6	16	22	7	5	16	12	8	8	8	0	317420000	180890000	419360000	417670000	308320000
743	P02545;P02545-6;P02545-5;P02545-4;REV__Q5VX52	5	81	81	1	P02545	84.3	74.139	Prelamin-A/C;Lamin-A/C		LMNA	105	146	119	124	178	164	133	155	155	122	116	141	161	151	125	155	139	166	143	161	157	149	151	149	164	150	139	138	159	158	133	145	98	8139200000	14202000000	8576900000	12828000000	18826000000
744	P02545-2	1	78	2	2	P02545-2	86.2	65.134	Prelamin-A/C;Lamin-A/C		LMNA	7	8	4	5	6	7	5	6	6	5	4	6	6	6	6	7	5	5	6	6	6	5	5	5	6	5	7	6	6	5	6	5	4	162480000	370400000	220450000	393500000	438440000
745	P02545-3	1	79	1	1	P02545-3	84.1	70.66	Prelamin-A/C;Lamin-A/C		LMNA	0	0	0	0	0	0	0	0	0	0	0	1	0	0	0	0	0	0	0	0	0	0	0	0	0	0	0	0	0	0	0	0	0	0	0	0	0	0
746	P02649	1	6	4	4	P02649	19.9	36.154	Apolipoprotein E		APOE	0	0	0	0	0	0	0	0	0	0	0	0	0	0	0	0	0	0	0	0	0	0	0	0	0	0	0	0	0	0	0	0	3	0	0	0	0	0
747	P02751-1;P02751;P02751-3;P02751-8;P02751-7;P02751-11;P02751-17;P02751-14;P02751-9;P02751-10;P02751-13;P02751-5;P02751-6;P02751-12;P02751-4;P02751-16;P02751-2	17	126	126	126	P02751-1	59.2	262.62	Fibronectin;Anastellin;Ugl-Y1;Ugl-Y2;Ugl-Y3		FN1	177	170	299	221	331	183	289	184	232	231	98	133	172	215	151	142	185	133	272	206	137	231	131	331	307	201	210	85	298	147	166	165	3	12427000000	15829000000	30796000000	26485000000	39912000000
748	P02753	1	2	2	2	P02753	10	23.01	Retinol-binding protein 4;Plasma retinol-binding protein(1-182);Plasma retinol-binding protein(1-181);Plasma retinol-binding protein(1-179);Plasma retinol-binding protein(1-176)		RBP4	0	0	0	0	0	0	0	0	0	0	0	0	0	0	0	0	0	0	0	0	0	0	0	0	0	0	0	1	0	0	0	0	0	0	0	0	0	2428100
749	P02786;Q9UP52-2;Q9UP52-3;Q9UP52	4	32	32	32	P02786	45.1	84.87	Transferrin receptor protein 1;Transferrin receptor protein 1, serum form		TFRC	17	13	13	19	18	14	15	20	22	14	14	16	12	12	15	14	17	12	11	14	13	12	13	7	14	12	13	9	12	11	12	8	39	366710000	237840000	204850000	559620000	412930000
750	P02792	1	8	8	8	P02792	50.9	20.019	Ferritin light chain		FTL	6	5	6	3	10	5	2	5	3	6	5	5	2	4	3	5	3	2	2	3	4	2	3	1	2	5	5	1	5	2	2	5	0	156420000	196200000	196670000	82577000	641710000
751	P02794	1	12	12	12	P02794	71.6	21.225	Ferritin heavy chain;Ferritin heavy chain, N-terminally processed		FTH1	8	9	11	4	19	10	1	6	6	5	7	6	5	5	7	10	5	4	1	7	8	3	5	2	9	8	5	1	11	9	4	7	1	167250000	290320000	243490000	102410000	871910000
752	P02795;P13640-2;P13640;P80294;P04731	5	5	5	1	P02795	67.2	6.0422	Metallothionein-2;Metallothionein-1G		MT2A;MT1G	21	11	19	13	13	19	17	16	19	18	23	20	10	14	22	21	15	11	9	13	13	19	8	12	8	13	15	9	12	8	17	13	10	1380600000	923270000	1357500000	1701400000	942250000
753	P03928	1	3	3	3	P03928	52.9	7.9916	ATP synthase protein 8		MT-ATP8	1	0	2	0	1	2	1	3	1	0	0	0	1	0	2	1	0	2	0	0	0	1	3	3	1	1	0	1	2	0	0	2	1	0	0	8273300	0	0
754	P04040	1	18	18	18	P04040	46.5	59.755	Catalase		CAT	3	5	5	4	9	6	7	3	5	4	4	5	11	9	6	6	7	4	10	6	7	12	8	5	8	5	9	14	5	2	8	8	11	47778000	127210000	80733000	106590000	121860000
755	P04049-2;P04049;P10398	3	5	5	3	P04049-2	10.2	75.394	RAF proto-oncogene serine/threonine-protein kinase;Serine/threonine-protein kinase A-Raf	RAF1;ARAF	RAF1;ARAF	0	0	1	0	0	0	0	0	1	1	0	0	0	0	0	2	1	0	1	0	0	0	0	0	0	0	0	0	0	1	0	0	1	0	5151800	6920100	0	0
756	P04062-4;P04062-2;P04062;P04062-5	4	16	16	8	P04062-4	40.8	50.316	Glucosylceramidase		GBA	10	10	9	3	15	6	2	10	7	8	8	12	8	8	9	13	6	9	9	11	9	6	8	6	10	10	8	6	11	9	12	9	1	261260000	295080000	137660000	48518000	564170000
757	P04062-3	1	9	1	1	P04062-3	37.6	29.897	Glucosylceramidase		GBA	0	0	0	0	0	0	0	0	0	0	0	0	0	0	0	0	0	0	0	0	0	0	0	0	1	0	0	0	1	0	1	0	0	3511700	0	0	0	0
758	P04066	1	6	6	6	P04066	16.3	53.688	Tissue alpha-L-fucosidase		FUCA1	2	3	1	1	2	2	2	1	1	1	1	1	0	1	0	1	1	0	2	0	0	1	2	2	0	2	1	3	0	2	0	0	0	21012000	24962000	12440000	10482000	14502000
759	P04075;P04075-2;P05062	3	40	40	33	P04075	92.6	39.42	Fructose-bisphosphate aldolase A		ALDOA	108	109	109	105	101	121	108	107	113	105	116	111	110	106	110	110	105	122	98	108	115	108	116	102	107	103	107	110	121	113	103	106	101	14974000000	18540000000	12831000000	19810000000	13702000000
760	P04080	1	3	3	3	P04080	45.9	11.139	Cystatin-B		CSTB	3	3	3	1	2	2	3	3	1	2	1	2	2	2	1	3	1	1	2	2	2	2	1	1	3	2	2	0	3	2	1	2	1	20809000	39498000	30661000	9862300	49707000
761	P04083	1	31	31	31	P04083	78.9	38.714	Annexin A1		ANXA1	67	72	71	71	77	76	74	75	71	60	67	76	85	66	64	76	82	72	71	77	81	72	74	85	77	81	83	67	79	80	79	83	73	7963600000	10259000000	7426900000	9355300000	8895800000
762	P04114	1	9	8	8	P04114	1.7	515.6	Apolipoprotein B-100;Apolipoprotein B-48		APOB	1	2	3	2	3	1	3	1	1	1	2	1	1	1	1	1	3	1	0	1	0	0	0	0	1	3	3	3	3	0	2	3	0	26339000	51669000	45402000	40937000	56724000
763	P04150-7;P04150-5;P04150;P04150-2;P04150-9;P04150-8;P04150-3;P04150-10;P04150-6;P04150-13;P04150-12;P04150-11;P04150-16;P04150-15;P04150-14;P08235-2;P08235-4;P08235	18	10	10	10	P04150-7	27.8	60.601	Glucocorticoid receptor		NR3C1	2	0	1	3	2	3	3	1	1	1	2	1	1	1	1	3	3	1	1	1	2	4	3	0	2	0	1	0	0	1	3	0	0	8251500	0	1813400	30902000	13435000
764	P04156	1	7	7	7	P04156	33.6	27.661	Major prion protein		PRNP	3	3	6	2	6	2	2	2	1	2	3	5	3	2	3	5	4	2	4	3	2	4	10	1	3	2	6	2	4	6	8	2	2	45131000	66295000	88069000	46939000	70572000
765	P04179-4;P04179;P04179-2;P04179-3	4	9	9	9	P04179-4	49.4	19.73	Superoxide dismutase [Mn], mitochondrial		SOD2	1	0	2	1	10	0	0	5	0	0	1	0	1	0	0	1	0	0	0	0	0	0	0	0	1	1	0	0	9	0	2	0	0	4463100	0	47668000	9544400	455530000
766	P04181;P04181-2	2	15	15	15	P04181	39.6	48.534	Ornithine aminotransferase, mitochondrial;Ornithine aminotransferase, hepatic form;Ornithine aminotransferase, renal form		OAT	5	6	4	2	2	8	4	4	5	5	4	8	5	3	3	8	5	5	5	5	4	6	9	7	8	5	8	6	9	7	5	7	13	41184000	71165000	19181000	17508000	29050000
767	P04183	1	3	3	3	P04183	24.8	25.468	Thymidine kinase, cytosolic		TK1	0	0	0	1	0	0	0	0	0	0	0	0	0	0	0	0	0	0	0	0	0	0	0	0	0	0	0	0	0	0	0	0	3	0	0	0	4397300	0
768	P04216	1	4	4	4	P04216	24.8	17.935	Thy-1 membrane glycoprotein		THY1	5	10	11	5	7	4	9	11	8	2	10	11	6	8	10	3	9	6	10	8	9	7	11	9	8	9	8	4	7	9	11	9	0	483190000	665390000	855180000	476010000	575620000
769	P04264;CON__P04264	2	33	32	23	P04264	53.6	66.038	Keratin, type II cytoskeletal 1		KRT1	10	5	43	5	3	2	8	20	8	25	6	16	10	3	21	13	13	11	3	23	10	6	7	6	3	6	21	7	12	5	2	6	2	239320000	138180000	2390300000	74503000	54587000
770	P04350	1	23	1	1	P04350	65.3	49.585	Tubulin beta-4A chain		TUBB4A	0	0	0	0	0	0	0	0	0	0	0	0	0	0	0	0	0	0	0	0	0	0	0	0	0	0	0	0	0	0	0	0	1	0	0	0	0	0
771	P04406;O14556	2	33	33	3	P04406	89.3	36.053	Glyceraldehyde-3-phosphate dehydrogenase		GAPDH	237	225	238	211	175	232	230	240	243	211	252	235	212	237	276	251	238	259	193	237	232	231	202	217	205	229	229	263	249	239	224	224	177	46135000000	48916000000	42894000000	50932000000	29342000000
773	P04424-3;P04424-2;P04424	3	7	7	7	P04424-3	20.1	48.732	Argininosuccinate lyase		ASL	1	1	1	0	0	0	1	0	0	0	0	0	0	1	0	0	1	2	0	1	0	1	1	0	1	1	0	1	1	0	1	0	0	4160000	5351500	5087600	4032000	4792500
774	P04439	1	21	21	2	P04439	63	40.84	HLA class I histocompatibility antigen, A-3 alpha chain		HLA-A	10	11	10	11	13	14	8	12	13	10	19	23	17	9	12	7	15	11	13	11	17	16	10	20	10	18	13	11	8	13	15	23	6	449930000	415590000	256280000	519750000	396230000
775	P04632;Q96L46	2	12	12	12	P04632	46.6	28.315	Calpain small subunit 1		CAPNS1	9	9	11	11	10	14	13	12	12	12	13	11	16	14	14	10	12	13	11	14	12	16	14	16	13	10	13	10	12	14	16	11	9	274410000	349550000	279320000	386910000	330090000
776	P04732;CON__P67983;Q8N339;Q93083;P07438;P04732-2	6	4	2	1	P04732	67.2	6.0142	Metallothionein-1E;Metallothionein-1M		MT1E;MT1M	3	2	2	4	2	3	2	2	4	3	2	2	2	3	3	3	2	2	1	3	3	3	0	3	1	1	2	3	3	1	1	3	3	31385000	20811000	11012000	49285000	24039000
777	P04792	1	21	21	21	P04792	94.1	22.782	Heat shock protein beta-1		HSPB1	46	35	45	31	31	39	34	37	42	35	39	31	27	35	44	37	30	45	27	35	33	39	33	49	43	34	31	30	41	35	40	35	43	4612900000	3704400000	3876000000	3008500000	2754300000
778	P04818;P04818-2;P04818-3	3	6	6	6	P04818	28.1	35.716	Thymidylate synthase		TYMS	0	0	0	0	0	0	0	0	0	0	0	0	0	0	0	0	0	0	0	0	0	0	0	0	0	0	0	0	0	0	0	0	6	0	0	0	0	0
779	P04843	1	35	35	35	P04843	60.5	68.569	Dolichyl-diphosphooligosaccharide--protein glycosyltransferase subunit 1		RPN1	25	21	20	22	21	19	32	25	23	26	32	23	21	25	23	26	22	17	27	28	23	31	21	19	25	23	29	20	25	23	28	25	22	973260000	816250000	534440000	598570000	543970000
780	P04844;P04844-2	2	14	14	14	P04844	26.8	69.283	Dolichyl-diphosphooligosaccharide--protein glycosyltransferase subunit 2		RPN2	16	15	14	13	15	14	21	17	14	12	17	15	11	15	13	15	16	12	16	15	10	14	10	13	14	13	14	8	11	10	14	12	10	497440000	471300000	385730000	431870000	429410000
781	P04899;P04899-4;P04899-6;P04899-3;P04899-5;P04899-2	6	19	19	12	P04899	57.2	40.45	Guanine nucleotide-binding protein G(i) subunit alpha-2		GNAI2	15	14	13	15	15	18	15	15	15	16	14	16	18	17	15	17	17	18	15	18	18	16	17	23	20	18	17	16	18	18	17	18	5	755290000	958180000	586190000	1102300000	779750000
782	P05023-4;P05023;P05023-3;P05023-2;P13637;P13637-2;P13637-3;P50993;Q13733;P20648	10	42	42	37	P05023-4	40.1	113	Sodium/potassium-transporting ATPase subunit alpha-1		ATP1A1	17	27	20	22	25	29	26	24	24	24	25	32	28	28	34	33	24	27	23	30	24	22	42	35	23	26	25	24	25	31	28	30	30	377510000	737250000	382510000	538690000	667930000
783	P05026-2;P05026	2	5	5	5	P05026-2	20.6	34.893	Sodium/potassium-transporting ATPase subunit beta-1		ATP1B1	0	4	3	0	0	0	0	0	1	0	4	0	0	1	1	0	0	0	2	0	0	1	4	3	0	1	0	0	0	0	2	2	3	0	31195000	14278000	0	0
784	P05067-7;P05067-11;P05067-8;P05067-9;P05067;P05067-3;P05067-4;P05067-5;P05067-6;P05067-2;P05067-10	11	6	6	6	P05067-7	11.2	82.915	Amyloid beta A4 protein;N-APP;Soluble APP-alpha;Soluble APP-beta;C99;Beta-amyloid protein 42;Beta-amyloid protein 40;C83;P3(42);P3(40);C80;Gamma-secretase C-terminal fragment 59;Gamma-secretase C-terminal fragment 57;Gamma-secretase C-terminal fragment 50;C31		APP	0	0	0	0	2	0	0	0	0	0	0	0	0	0	0	0	0	0	0	0	0	0	1	0	3	1	1	0	0	0	3	1	0	0	0	0	0	7081700
785	P05091;P05091-2	2	15	12	12	P05091	30.6	56.381	Aldehyde dehydrogenase, mitochondrial		ALDH2	0	0	1	4	0	2	0	2	2	0	0	1	5	0	0	2	0	3	1	4	3	1	3	1	4	0	0	0	2	4	1	0	2	0	5719000	3813900	39992000	7180500
786	P05106;P05106-2;P05106-3	3	5	5	5	P05106	9.3	87.057	Integrin beta-3		ITGB3	1	0	1	1	0	1	0	0	4	2	0	0	0	0	0	0	1	0	0	0	0	0	0	0	0	0	0	0	0	0	1	0	0	0	0	9700300	3857800	0
787	P05114	1	5	5	5	P05114	58	10.659	Non-histone chromosomal protein HMG-14		HMGN1	1	3	2	2	1	2	2	2	2	3	3	4	3	3	4	4	2	2	3	4	3	3	2	2	3	2	2	2	3	3	4	2	6	2986300	15512000	13882000	17094000	2391800
788	P05120	1	20	20	20	P05120	48.7	46.596	Plasminogen activator inhibitor 2		SERPINB2	25	13	17	21	21	1	11	17	22	7	9	9	25	13	9	33	17	29	6	13	22	22	14	5	14	9	20	1	24	26	10	12	0	428960000	221160000	203700000	410990000	495500000
789	P05121;P05121-2	2	18	18	18	P05121	50	45.059	Plasminogen activator inhibitor 1		SERPINE1	18	13	19	15	10	13	15	5	22	22	20	17	2	9	21	10	9	16	16	14	13	20	6	8	19	18	15	11	11	14	13	13	0	658170000	535100000	715820000	704740000	262240000
790	P05141;Q9H0C2	2	18	7	7	P05141	46.3	32.852	ADP/ATP translocase 2;ADP/ATP translocase 2, N-terminally processed		SLC25A5	2	3	3	1	2	3	1	3	6	2	3	1	2	3	1	4	0	1	3	3	6	2	7	5	5	4	3	4	2	5	2	2	11	82267000	76466000	45611000	22112000	79711000
791	P05155-2;P05155;P05155-3	3	4	3	3	P05155-2	8.5	49.757	Plasma protease C1 inhibitor		SERPING1	0	0	0	0	1	1	0	2	1	0	0	0	1	1	0	0	1	0	1	0	1	1	0	1	0	0	0	0	0	0	0	2	0	0	2142700	1628000	0	0
792	P05161	1	4	4	4	P05161	34.5	17.887	Ubiquitin-like protein ISG15		ISG15	0	0	0	0	0	0	0	0	0	0	0	0	0	0	0	0	0	0	0	0	0	0	0	0	0	0	0	0	0	0	0	0	5	0	0	0	0	0
793	P05186;P05186-3;P05186-2	3	6	6	6	P05186	15.5	57.304	Alkaline phosphatase, tissue-nonspecific isozyme		ALPL	0	0	0	0	3	0	3	0	0	0	0	0	2	2	0	0	1	0	3	0	0	0	0	0	0	0	0	0	0	0	0	0	0	0	2709000	0	0	16813000
794	P05198	1	28	28	28	P05198	71.1	36.112	Eukaryotic translation initiation factor 2 subunit 1		EIF2S1	11	14	12	15	14	13	12	16	17	12	18	18	17	18	22	19	17	21	14	20	18	15	10	9	16	15	17	14	17	14	18	16	15	268890000	410870000	244130000	491380000	386220000
795	P05204;Q15651-2	2	10	10	7	P05204	62.2	9.3926	Non-histone chromosomal protein HMG-17		HMGN2	1	2	1	2	2	4	1	5	3	3	7	6	7	9	6	12	1	3	2	7	7	5	2	5	7	7	7	3	9	4	3	7	9	6945100	11922000	4755800	12093000	17298000
796	P05362	1	8	8	8	P05362	20.3	57.825	Intercellular adhesion molecule 1		ICAM1	1	0	0	0	1	0	0	0	0	0	0	0	0	0	2	1	0	0	0	0	1	2	0	7	1	1	1	0	1	0	3	0	0	12911000	0	0	0	3207400
797	P05386	1	3	3	3	P05386	56.1	11.514	60S acidic ribosomal protein P1		RPLP1	2	2	2	2	2	2	2	3	2	2	2	0	0	2	0	0	1	1	0	0	0	0	0	0	1	0	1	0	0	0	0	0	1	99549000	106100000	67267000	183490000	128250000
798	P05387	1	10	10	10	P05387	80.9	11.665	60S acidic ribosomal protein P2		RPLP2	18	18	9	14	16	18	14	15	12	15	14	16	16	16	15	16	14	19	10	17	15	14	12	11	13	15	15	11	13	12	12	13	30	1478300000	2008400000	666000000	1401000000	1711800000
799	P05388;P05388-2;Q8NHW5	3	17	17	17	P05388	56.2	34.273	60S acidic ribosomal protein P0;60S acidic ribosomal protein P0-like		RPLP0;RPLP0P6	18	18	16	20	20	19	18	20	17	15	17	19	19	16	17	17	20	18	15	19	18	17	14	13	21	16	16	12	19	16	15	14	25	773660000	1134300000	674250000	1622700000	1120400000
800	P05412	1	3	2	2	P05412	11.2	35.675	Transcription factor AP-1		JUN	0	0	1	0	0	1	0	0	0	0	0	0	0	1	1	0	0	1	0	0	0	0	0	0	0	0	0	0	0	0	0	0	0	0	0	4608900	0	4772200
801	P05413	1	8	8	8	P05413	58.6	14.858	Fatty acid-binding protein, heart		FABP3	0	0	0	0	0	0	0	1	2	0	0	0	0	0	0	3	0	4	0	2	1	0	0	3	1	0	0	0	1	2	0	0	0	0	0	0	0	0
802	P05455	1	23	23	23	P05455	48.3	46.836	Lupus La protein		SSB	13	17	13	19	17	16	13	20	13	15	16	18	20	17	16	17	16	17	12	16	15	13	19	10	15	15	16	14	15	16	13	15	22	238790000	323370000	170990000	430030000	396200000
803	P05556;P05556-2;P05556-5;P05556-4;P05556-3	5	31	31	31	P05556	40.4	88.414	Integrin beta-1		ITGB1	42	33	33	35	34	40	34	42	40	44	46	41	37	34	43	44	37	51	32	40	39	37	41	50	51	37	37	39	45	42	37	37	14	1957600000	1662000000	1391300000	2060300000	1425900000
804	P05783;CON__H-INV:HIT000015463;CON__Q14532;CON__A2AB72;CON__O76015;CON__O76013;CON__O76014;CON__Q2M2I5;O76013-2;Q14532;O76014;O76015;O76013;Q2M2I5	14	44	44	27	P05783	77.2	48.057	Keratin, type I cytoskeletal 18		KRT18	16	23	20	32	12	9	28	14	22	18	5	15	19	41	36	33	9	74	37	30	44	42	36	97	57	43	39	2	28	33	27	18	54	781100000	924650000	782100000	1544400000	317820000
805	P05976-2;P05976;P08590	3	2	2	2	P05976-2	10.7	16.684	Myosin light chain 1/3, skeletal muscle isoform;Myosin light chain 3		MYL1;MYL3	5	5	3	5	3	4	3	4	4	3	5	5	2	4	6	5	3	6	4	5	5	5	3	2	4	6	5	3	5	5	6	3	3	831050000	731950000	676790000	974500000	687220000
806	P05997	1	18	18	17	P05997	20.9	144.91	Collagen alpha-2(V) chain		COL5A2	8	5	8	8	4	4	5	4	7	9	4	2	5	5	0	2	8	5	2	2	3	6	3	2	3	3	6	4	1	0	3	4	0	111550000	58176000	80806000	110680000	31253000
807	P06132	1	6	6	6	P06132	22.3	40.786	Uroporphyrinogen decarboxylase		UROD	3	3	3	1	1	5	2	3	4	2	0	1	1	2	1	2	2	2	1	1	1	2	2	0	1	1	1	1	1	1	1	0	1	22766000	17561000	15997000	9948300	5072800
808	P06241-3;P06241-2;P06241	3	3	2	2	P06241-3	7.7	54.513	Tyrosine-protein kinase Fyn	FYN	FYN	0	0	0	0	0	0	0	0	0	0	0	1	1	0	0	0	0	0	0	0	1	0	0	0	0	1	1	0	0	0	1	0	0	0	0	0	0	0
810	P06396-2;P06396-4;P06396-3;P06396;REV__Q6TDU7-4;REV__Q6TDU7-2;REV__Q6TDU7-3;REV__Q6TDU7	8	35	35	16	P06396-2	48.6	80.64	Gelsolin		GSN	23	29	38	16	28	42	29	30	22	27	32	26	26	32	17	24	20	34	32	22	20	37	38	38	35	27	37	37	33	29	30	32	1	790210000	1299700000	1474400000	630290000	1392500000
811	P06454-2;P06454	2	8	8	8	P06454-2	38.2	12.074	Prothymosin alpha;Prothymosin alpha, N-terminally processed;Thymosin alpha-1		PTMA	7	7	5	7	8	10	5	9	8	8	10	8	8	9	9	9	4	8	7	8	8	6	7	7	6	7	7	8	9	7	8	6	28	272760000	426080000	35574000	529320000	532380000
812	P06493;P06493-2;Q00526	3	12	12	10	P06493	52.2	34.095	Cyclin-dependent kinase 1	CDK1;CDK3	CDK1	0	0	0	0	0	0	0	0	2	1	0	1	0	1	2	0	2	1	1	2	0	0	0	0	0	0	2	0	1	1	1	1	11	0	0	0	0	0
813	P06576	1	24	24	24	P06576	62.8	56.559	ATP synthase subunit beta, mitochondrial		ATP5B	37	38	34	32	39	34	34	34	37	28	27	34	35	32	31	37	29	30	33	30	29	27	43	33	33	31	29	36	31	33	26	35	53	2010900000	2675200000	1714200000	2258500000	2565300000
814	P06703	1	11	11	11	P06703	70	10.18	Protein S100-A6		S100A6	17	14	15	15	19	21	20	13	20	10	12	15	18	11	14	16	15	13	15	13	17	15	22	15	17	13	15	11	15	21	15	19	6	1632500000	2235000000	1772100000	1498700000	2451700000
815	P06730;P06730-2;P06730-3	3	6	6	6	P06730	37.8	25.097	Eukaryotic translation initiation factor 4E		EIF4E	5	1	3	3	1	3	4	4	5	3	4	5	5	5	6	4	5	3	3	5	4	4	5	2	5	3	4	0	5	4	3	4	8	68279000	74178000	23676000	108480000	41816000
816	P06733;P06733-2	2	39	39	35	P06733	80.2	47.168	Alpha-enolase		ENO1	129	153	155	174	126	143	142	148	162	149	137	140	137	143	162	141	154	122	141	142	143	132	130	136	107	129	137	110	123	108	139	132	144	20585000000	29185000000	21012000000	35099000000	14999000000
817	P06737-2;P06737	2	44	38	37	P06737-2	52	93.133	Glycogen phosphorylase, liver form		PYGL	20	19	32	18	26	15	15	16	22	11	27	17	23	20	23	22	15	19	20	17	16	25	27	24	15	22	21	16	27	22	16	32	36	265540000	346600000	641950000	353300000	491490000
818	P06744;P06744-2;Q8N196	3	34	34	29	P06744	64.5	63.146	Glucose-6-phosphate isomerase		GPI	41	38	41	41	32	38	36	35	39	42	38	41	37	37	39	36	35	35	43	34	39	37	53	40	29	34	33	47	35	35	34	39	35	2117600000	3164400000	2818400000	3706200000	1941400000
819	P06748;P06748-3;P06748-2	3	25	25	25	P06748	75.9	32.575	Nucleophosmin		NPM1	22	22	17	21	26	26	20	24	22	21	25	29	28	27	27	31	22	24	20	22	23	22	23	20	22	22	22	22	21	22	21	21	58	1419700000	2283600000	1137900000	3017400000	2688100000
820	P06753	1	34	1	1	P06753	62.1	32.95	Tropomyosin alpha-3 chain		TPM3	1	1	0	0	0	0	1	0	1	0	0	1	1	0	0	0	1	1	0	1	1	0	0	0	1	0	0	1	0	0	0	0	0	94887000	114790000	0	0	11169000
821	P06753-2;P06753-6	2	48	30	0	P06753-2	86.7	29.032	Tropomyosin alpha-3 chain		TPM3	40	40	48	37	41	35	38	40	35	36	42	44	28	44	47	42	42	42	39	38	37	42	44	45	39	40	41	41	41	46	44	41	35	2597300000	3229000000	2871800000	3038600000	3752300000
823	P06756-3;P06756;P06756-2	3	36	36	36	P06756-3	43.1	111.13	Integrin alpha-V;Integrin alpha-V heavy chain;Integrin alpha-V light chain		ITGAV	19	14	20	16	12	22	24	18	28	23	20	18	25	21	24	11	19	14	23	14	22	20	33	23	22	13	19	25	15	19	17	12	0	285930000	277380000	317370000	346070000	115630000
824	P06865;P06865-2	2	18	18	18	P06865	29.5	60.702	Beta-hexosaminidase subunit alpha		HEXA	13	15	12	10	16	10	8	19	7	9	7	12	13	13	11	18	13	6	8	12	7	10	10	9	7	14	11	9	16	14	12	15	1	340440000	540540000	285380000	291100000	942540000
825	Q16778;P33778;P23527;P06899;Q6DRA6;Q6DN03	6	9	2	0	Q16778	58.7	13.92	Histone H2B type 2-E;Histone H2B type 1-B;Histone H2B type 1-O;Histone H2B type 1-J		HIST2H2BE;HIST1H2BB;HIST1H2BO;HIST1H2BJ	2	4	2	3	3	3	1	3	2	2	3	2	2	2	3	3	3	3	1	3	3	3	3	2	3	3	3	3	3	3	4	3	5	251300000	574040000	259980000	490430000	548820000
826	P07093	1	21	1	1	P07093	45.7	44.002	Glia-derived nexin		SERPINE2	0	0	1	0	0	0	1	1	0	0	1	1	0	1	0	0	0	0	1	1	0	0	0	0	1	2	0	0	1	0	1	0	0	0	0	12430000	0	0
827	P07093-2;P07093-3	2	21	21	1	P07093-2	44.8	44	Glia-derived nexin		SERPINE2	21	25	21	11	24	12	21	30	5	14	22	21	14	22	19	22	16	13	21	21	20	21	21	14	33	30	25	17	35	17	38	22	0	1310900000	1783400000	972090000	583830000	1645300000
828	P07099	1	12	12	12	P07099	34.3	52.948	Epoxide hydrolase 1		EPHX1	5	6	5	5	9	5	7	7	3	4	6	9	7	6	3	6	4	1	7	5	6	5	15	11	6	6	9	13	7	8	3	7	5	80377000	110850000	62970000	62413000	203630000
829	P07108;P07108-3;P07108-2;P07108-4;P07108-5;P07108-6	6	2	2	2	P07108	41.4	10.044	Acyl-CoA-binding protein		DBI	0	0	0	0	0	1	0	1	1	0	1	0	0	0	1	0	0	0	0	0	0	0	0	0	1	0	0	0	1	1	0	0	2	21865000	0	0	0	0
830	P07195;Q6ZMR3	2	19	17	17	P07195	52.1	36.638	L-lactate dehydrogenase B chain		LDHB	21	19	20	20	20	20	16	18	20	13	21	21	16	18	19	24	17	19	18	22	23	21	22	19	17	18	19	23	21	24	20	17	34	1204200000	1448200000	1048300000	2073200000	1279900000
831	P07196	1	6	5	5	P07196	11.8	61.516	Neurofilament light polypeptide		NEFL	0	0	0	0	0	0	0	0	0	0	0	0	0	0	0	0	0	0	0	0	0	0	4	0	0	0	0	0	0	0	0	0	0	0	0	0	0	0
832	P07203;P07203-2	2	11	11	11	P07203	58.6	22.088	Glutathione peroxidase 1		GPX1	10	6	7	7	7	8	7	10	7	4	8	9	6	6	7	7	9	7	9	6	8	6	10	11	8	7	6	8	9	6	6	8	3	245930000	287610000	220640000	258620000	311470000
833	P07204	1	2	2	2	P07204	7.1	60.329	Thrombomodulin		THBD	0	0	0	0	0	2	0	0	1	0	0	0	0	0	0	0	0	0	0	0	0	0	0	0	0	0	0	0	0	0	0	0	0	0	0	0	0	0
834	P07237	1	57	57	57	P07237	88.2	57.116	Protein disulfide-isomerase		P4HB	141	141	142	141	121	118	150	154	124	132	146	133	137	146	120	116	149	116	141	130	124	134	133	122	112	125	154	91	118	110	139	137	66	14393000000	16961000000	13893000000	17372000000	9237900000
835	P07305;P07305-2	2	7	7	7	P07305	31.4	20.863	Histone H1.0;Histone H1.0, N-terminally processed		H1F0	5	5	5	4	6	5	4	7	6	5	4	6	8	6	7	7	5	6	5	8	7	4	9	7	6	7	6	5	7	5	6	6	6	142890000	128990000	158240000	134670000	262330000
836	P07311	1	2	2	2	P07311	25.3	11.261	Acylphosphatase-1		ACYP1	0	0	0	0	0	0	0	0	0	0	0	0	0	0	0	0	0	0	0	0	0	0	1	0	0	0	0	0	0	0	0	0	1	0	0	0	0	0
837	P07339	1	20	20	20	P07339	46.6	44.552	Cathepsin D;Cathepsin D light chain;Cathepsin D heavy chain		CTSD	39	44	38	30	58	33	26	32	26	36	30	49	37	40	38	66	31	48	34	41	50	32	31	21	56	50	37	30	55	49	44	59	8	2547300000	3881100000	2460100000	2962400000	5989800000
838	P07355;P07355-2;A6NMY6	3	46	46	46	P07355	90	38.604	Annexin A2;Putative annexin A2-like protein		ANXA2;ANXA2P2	143	169	163	175	184	133	171	165	150	124	113	151	170	170	159	146	165	169	177	158	160	162	140	164	179	148	170	108	143	150	157	163	45	29893000000	40758000000	33048000000	51724000000	44228000000
839	P07384	1	29	29	29	P07384	38.5	81.889	Calpain-1 catalytic subunit		CAPN1	13	14	16	7	13	15	13	16	15	13	12	14	13	10	15	11	14	18	13	15	12	15	15	13	15	12	12	8	13	16	14	11	11	275500000	324130000	234720000	212820000	354880000
840	P07437;A6NNZ2	2	27	5	5	P07437	71.8	49.67	Tubulin beta chain		TUBB	23	25	23	25	26	31	27	27	28	24	22	26	28	27	26	28	27	28	28	27	26	25	19	22	26	29	27	26	26	24	30	24	21	2507100000	3152000000	2626000000	3653000000	2593200000
841	P07585;P07585-4;P07585-2;P07585-3	4	6	5	5	P07585	17.8	39.746	Decorin		DCN	1	0	1	0	0	1	1	5	0	0	1	2	1	1	1	1	3	1	1	2	2	2	1	1	3	1	0	0	2	2	2	2	0	70769000	0	77446000	0	0
842	P07602;P07602-2;P07602-3	3	17	17	17	P07602	34	58.112	Prosaposin;Saposin-A;Saposin-B-Val;Saposin-B;Saposin-C;Saposin-D		PSAP	19	18	24	19	35	20	16	22	18	19	16	23	26	22	18	31	21	16	20	19	18	18	20	16	20	26	20	14	20	17	19	23	6	1603100000	2024600000	2176000000	1907000000	4135500000
843	P07686	1	22	22	22	P07686	32.2	63.111	Beta-hexosaminidase subunit beta;Beta-hexosaminidase subunit beta chain B;Beta-hexosaminidase subunit beta chain A		HEXB	18	23	14	8	33	17	11	24	8	9	12	21	21	18	16	23	17	10	15	18	9	9	18	10	10	22	18	15	19	26	18	19	5	853740000	1147000000	509900000	342160000	2217300000
844	P07711-3;P07711;Q5NE16;O60911	4	5	5	4	P07711-3	17.6	31.172	Cathepsin L1;Cathepsin L1 heavy chain;Cathepsin L1 light chain		CTSL	2	2	1	2	5	4	3	4	4	2	3	3	4	3	3	4	2	3	1	3	3	2	2	3	3	3	3	3	3	2	3	3	1	37482000	86476000	31133000	46112000	153420000
845	P07737;CON__P02584	2	15	15	15	P07737	79.3	15.054	Profilin-1		PFN1	60	57	55	52	51	55	57	55	50	51	60	49	47	53	60	50	53	59	50	53	54	54	43	40	53	50	54	37	50	49	58	49	52	4683000000	5168500000	4201400000	5866400000	4284300000
846	P07738	1	6	6	6	P07738	33.2	30.005	Bisphosphoglycerate mutase		BPGM	0	0	0	0	0	0	2	1	0	1	2	1	0	2	0	3	2	4	2	2	2	2	4	2	5	3	4	3	4	4	2	3	0	0	4645700	0	2454800	11654000
847	P07741-2;P07741	2	7	7	7	P07741-2	42.5	14.557	Adenine phosphoribosyltransferase		APRT	2	3	2	2	3	2	4	5	2	2	4	6	3	4	5	5	5	5	3	4	4	3	5	3	3	4	3	3	4	5	3	4	5	100350000	133360000	83759000	145860000	140390000
848	P07814	1	78	78	78	P07814	57.9	170.59	Bifunctional glutamate/proline--tRNA ligase;Glutamate--tRNA ligase;Proline--tRNA ligase		EPRS	41	45	36	55	35	40	45	48	38	38	49	44	46	46	45	45	51	42	42	56	45	42	38	28	55	44	45	32	45	39	42	40	58	769440000	1083200000	639360000	1454100000	696170000
849	P07858	1	17	17	17	P07858	45.4	37.821	Cathepsin B;Cathepsin B light chain;Cathepsin B heavy chain		CTSB	34	35	33	25	50	38	38	47	32	29	23	42	48	35	35	49	34	30	37	33	33	41	35	36	29	43	43	21	42	42	37	52	6	3461700000	5552000000	3490600000	3600400000	7264800000
850	P07900;P07900-2;Q58FG0;Q14568	4	61	61	40	P07900	58.9	84.659	Heat shock protein HSP 90-alpha		HSP90AA1	87	111	87	103	98	105	79	107	94	78	102	111	104	104	107	106	101	100	87	101	86	79	89	66	82	94	87	65	82	77	81	79	268	4901100000	6661300000	3969500000	7164600000	4818300000
851	P07910-2;P07910-4;P07910;P07910-3;P0DMR1;O60812;B7ZW38;B2RXH8;Q86SE5;Q86SE5-3;Q86SE5-2	11	22	22	22	P07910-2	58.4	32.337	Heterogeneous nuclear ribonucleoproteins C1/C2		HNRNPC	19	25	14	23	21	20	23	25	23	18	16	22	21	21	18	20	20	19	17	19	20	19	15	20	19	19	17	14	23	18	18	16	41	795660000	1188300000	534150000	1177000000	840210000
852	P07919;A0A096LP55	2	4	4	4	P07919	38.5	10.739	Cytochrome b-c1 complex subunit 6, mitochondrial		UQCRH	2	2	2	2	2	2	2	2	2	2	2	2	2	2	2	2	2	2	2	2	2	2	2	2	2	2	2	2	2	2	2	2	5	30371000	38186000	20099000	36518000	36688000
853	P07942	1	15	15	15	P07942	12.9	198.04	Laminin subunit beta-1		LAMB1	0	0	0	3	1	0	0	0	7	2	0	0	3	0	0	0	1	3	0	0	2	0	1	0	6	0	0	1	3	2	0	5	0	0	3971200	0	18921000	25585000
854	P07947	1	8	8	4	P07947	22.5	60.801	Tyrosine-protein kinase Yes	YES1	YES1	1	2	0	2	4	0	1	1	2	3	1	2	2	3	2	2	3	0	1	2	2	2	1	2	2	2	2	0	3	2	1	2	2	14980000	21429000	0	18921000	38122000
855	P07951	1	49	2	2	P07951	68.3	32.85	Tropomyosin beta chain		TPM2	1	0	0	1	0	1	1	2	0	0	2	1	1	2	2	1	1	1	2	1	1	2	0	0	1	2	0	1	2	1	2	0	0	2671000	0	0	10533000	0
856	P07951-2;CON__Q3SX28	2	54	54	0	P07951-2	75	32.989	Tropomyosin beta chain		TPM2	102	80	86	103	60	73	78	65	107	87	80	72	50	84	99	60	60	90	83	65	88	93	59	103	104	102	82	72	98	75	103	70	28	11601000000	9977900000	9508700000	14845000000	7432500000
857	P07954-2;P07954	2	15	15	15	P07954-2	40.9	50.212	Fumarate hydratase, mitochondrial		FH	7	6	4	5	5	7	6	6	6	3	5	4	6	5	4	4	3	3	6	5	5	6	7	5	6	3	3	4	3	5	4	4	12	90880000	129860000	64813000	107630000	53846000
858	P07996;P07996-2	2	70	70	23	P07996	64.5	129.38	Thrombospondin-1		THBS1	61	95	152	44	95	47	60	46	69	84	157	140	25	81	146	96	50	63	105	67	97	111	68	101	110	131	80	53	125	50	137	84	9	2108500000	6547600000	11787000000	1261000000	5770800000
859	P08123	1	78	78	78	P08123	79.9	129.31	Collagen alpha-2(I) chain		COL1A2	80	57	71	108	65	59	91	55	102	88	47	30	57	73	19	35	89	39	61	39	46	68	52	57	41	50	65	55	26	11	27	53	0	2939700000	2003000000	2205600000	6063200000	2148000000
860	P08133;P08133-2	2	53	53	53	P08133	70.4	75.872	Annexin A6		ANXA6	65	66	65	58	53	70	67	67	71	63	80	58	58	63	67	50	57	62	64	60	62	67	67	64	74	64	69	65	71	57	73	64	24	2627300000	3233400000	2518400000	2233700000	1981100000
861	P08134	1	13	5	4	P08134	52.3	22.006	Rho-related GTP-binding protein RhoC		RHOC	2	3	2	1	4	3	3	2	1	1	2	2	3	4	2	3	3	2	2	3	2	3	3	3	2	3	2	1	3	3	1	2	0	82144000	112830000	94271000	103300000	131480000
862	P08174-4;P08174;P08174-3;P08174-5;P08174-2;P08174-6;P08174-7	7	11	11	11	P08174-4	36	39.759	Complement decay-accelerating factor		CD55	5	4	5	3	1	0	3	0	1	2	3	1	1	2	3	1	2	3	4	1	2	1	4	2	3	3	3	3	3	4	2	2	1	40034000	21373000	66018000	39289000	10159000
863	P08195-2;P08195-3;P08195;P08195-4	4	21	21	21	P08195-2	47.6	57.944	4F2 cell-surface antigen heavy chain		SLC3A2	17	14	12	14	13	6	19	14	10	14	17	18	16	18	21	14	17	15	13	17	15	14	11	8	12	12	13	11	13	12	13	11	15	574140000	456850000	293080000	733650000	406470000
864	P08237-3;P08237;P08237-2	3	15	13	13	P08237-3	24.8	93.253	ATP-dependent 6-phosphofructokinase, muscle type		PFKM	0	1	1	2	0	2	1	3	2	0	2	2	0	1	2	1	2	3	1	1	1	1	2	1	2	1	1	6	2	2	2	2	9	0	8817500	10312000	18372000	10031000
865	P08238;Q58FF7	2	57	35	31	P08238	64.9	83.263	Heat shock protein HSP 90-beta		HSP90AB1	59	60	49	64	59	60	52	62	59	56	64	64	58	59	64	62	57	63	53	66	59	53	40	37	55	53	45	43	57	50	54	46	155	3234200000	4299200000	2256700000	4716800000	3741700000
866	P08240;P08240-2	2	15	15	15	P08240	25.5	69.81	Signal recognition particle receptor subunit alpha		SRPR	9	3	4	2	2	2	4	1	5	2	8	4	3	5	5	5	5	4	4	6	3	7	4	2	6	5	5	0	6	4	4	5	0	91612000	20791000	23152000	28304000	16123000
867	P08243;P08243-2;P08243-3	3	25	25	25	P08243	48.3	64.369	Asparagine synthetase [glutamine-hydrolyzing]		ASNS	12	10	5	18	7	7	12	11	8	11	14	18	10	19	15	14	16	13	6	16	13	6	4	2	14	9	8	9	9	8	9	9	11	285540000	237020000	82876000	538740000	133110000
868	P08253;P08253-2;P08253-3	3	10	10	10	P08253	18.8	73.881	72 kDa type IV collagenase;PEX		MMP2	0	1	0	0	1	0	0	2	0	0	0	0	0	0	0	0	0	0	0	0	0	0	1	0	0	1	0	9	0	0	1	0	0	0	11330000	0	0	1433500
869	P08294	1	6	6	6	P08294	47.5	25.851	Extracellular superoxide dismutase [Cu-Zn]		SOD3	0	1	1	2	4	3	0	4	1	0	0	0	4	1	0	0	0	0	3	0	0	1	2	5	0	1	2	0	2	2	1	2	0	0	9455100	15294000	22745000	73015000
870	P08397-3;P08397;P08397-4;P08397-2	4	5	5	5	P08397-3	18.1	34.894	Porphobilinogen deaminase		HMBS	0	0	0	0	0	0	0	0	0	0	0	1	0	0	0	0	0	0	0	0	0	0	0	0	0	0	0	0	0	0	0	0	4	0	0	0	0	0
871	P08473	1	8	8	8	P08473	13.5	85.513	Neprilysin		MME	1	2	5	0	5	1	0	5	1	0	2	1	0	1	3	1	1	0	0	0	0	1	0	0	1	2	0	0	2	0	2	1	0	20809000	12553000	31058000	0	34652000
872	P08493;P08493-2	2	3	3	3	P08493	32	12.353	Matrix Gla protein		MGP	0	0	0	0	0	0	0	0	0	0	0	0	1	0	0	0	0	0	0	0	0	0	1	3	0	0	0	0	0	0	0	0	0	0	0	0	0	0
873	P08559-4;P08559-3;P08559;P08559-2;P29803	5	13	13	13	P08559-4	34.6	47.579	Pyruvate dehydrogenase E1 component subunit alpha, somatic form, mitochondrial		PDHA1	1	1	1	2	1	3	1	1	1	1	1	2	3	1	1	3	1	2	2	1	1	1	4	1	3	3	1	2	2	3	1	2	6	16342000	23452000	16829000	25089000	53647000
874	P08572	1	8	8	8	P08572	6.8	167.55	Collagen alpha-2(IV) chain;Canstatin		COL4A2	2	0	1	0	0	2	0	0	3	4	1	0	0	0	4	1	0	2	0	1	0	1	0	5	6	2	0	2	4	2	1	0	0	14345000	0	4816700	0	0
875	P08574	1	4	4	4	P08574	13.2	35.422	Cytochrome c1, heme protein, mitochondrial		CYC1	0	1	0	1	0	1	0	0	1	1	0	1	1	0	1	1	0	0	0	0	1	1	0	0	1	0	0	0	0	2	0	1	3	0	0	0	10815000	0
876	P08579	1	6	4	4	P08579	26.2	25.486	U2 small nuclear ribonucleoprotein B		SNRPB2	0	0	0	0	0	0	0	0	0	0	0	0	0	0	2	0	0	0	0	0	0	0	0	0	0	0	0	0	0	0	0	0	4	0	0	0	0	0
877	P08582;P08582-2	2	23	23	23	P08582	44.4	80.214	Melanotransferrin		MFI2	4	2	12	0	7	0	4	9	7	0	0	2	9	8	4	4	0	1	16	2	2	7	8	8	0	1	7	0	1	10	1	9	0	33198000	28069000	152440000	0	80859000
878	P08603-2;P08603	2	2	2	2	P08603-2	4.7	51.033	Complement factor H		CFH	0	0	0	0	0	0	0	0	0	0	0	0	0	0	0	0	0	0	0	0	0	0	1	0	0	0	0	1	0	0	0	0	0	0	0	0	0	0
879	P08621;P08621-2;P08621-3;P08621-4	4	16	16	16	P08621	44.9	51.556	U1 small nuclear ribonucleoprotein 70 kDa		SNRNP70	6	9	7	11	10	9	7	9	9	7	9	10	11	10	7	9	6	7	4	9	10	9	7	5	6	8	8	3	7	7	7	8	14	84019000	163230000	59050000	146820000	133640000
880	P08648	1	17	17	17	P08648	21.6	114.54	Integrin alpha-5;Integrin alpha-5 heavy chain;Integrin alpha-5 light chain		ITGA5	11	5	11	11	8	8	9	3	10	15	8	3	8	6	4	4	7	9	7	8	8	7	6	9	6	5	9	6	4	7	5	5	0	282130000	109160000	184260000	286410000	101510000
881	P08670;P07197-2;P07197;CON__Q14533;Q8N1N4;CON__O43790;CON__Q6NT21;CON__P78385;CON__Q7RTT2;CON__Q8N1N4-2;CON__P78386;P12036-2;CON__Q61726;Q8N1N4-2;P78386;Q14533;P78385;O43790;P12036	19	79	79	67	P08670	93.6	53.651	Vimentin		VIM	442	526	486	500	430	575	548	533	519	409	486	509	567	487	490	476	534	570	459	534	433	481	544	440	518	403	467	468	407	534	426	479	21	110890000000	162670000000	113020000000	162760000000	118620000000
882	P08708	1	8	8	8	P08708	49.6	15.55	40S ribosomal protein S17		RPS17	9	9	9	7	7	8	8	10	8	8	8	7	4	9	9	5	6	8	8	7	10	9	5	6	11	10	9	8	10	5	11	6	15	312650000	339050000	204570000	455750000	265000000
883	P08727	1	28	1	1	P08727	74.8	44.105	Keratin, type I cytoskeletal 19		KRT19	0	0	0	0	0	0	0	0	0	0	0	0	0	0	0	0	0	1	0	0	0	0	0	0	0	0	0	0	0	0	0	0	3	0	0	0	0	0
884	P08754;P09471-2;P19087;A8MTJ3;P09471	5	12	6	6	P08754	36.4	40.532	Guanine nucleotide-binding protein G(k) subunit alpha		GNAI3	4	3	3	5	4	5	3	4	4	5	5	4	3	3	4	5	3	3	4	3	4	4	4	4	3	5	4	2	2	5	4	4	1	69516000	57897000	37674000	74597000	49040000
885	P08758	1	38	38	38	P08758	87.2	35.936	Annexin A5		ANXA5	67	74	71	64	71	55	85	90	59	63	60	54	89	70	60	69	79	58	84	58	70	69	81	69	62	82	76	70	68	80	74	84	15	9075200000	11748000000	10322000000	10854000000	11584000000
886	P08865	1	17	17	17	P08865	64.1	32.854	40S ribosomal protein SA		RPSA	26	28	27	28	25	29	28	27	24	25	25	27	28	27	24	24	24	27	23	26	28	25	22	18	22	25	23	22	23	19	23	23	33	1790300000	2433800000	1551700000	2885000000	1680200000
887	P08913	1	2	2	2	P08913	8.2	50.646	Alpha-2A adrenergic receptor		ADRA2A	0	0	0	0	0	0	0	1	0	0	0	0	0	0	0	0	0	0	0	0	0	0	0	0	0	0	0	0	0	2	0	0	0	0	0	0	0	0
888	P08962-3;P08962-2;P08962	3	4	4	4	P08962-3	32.1	17.271	CD63 antigen		CD63	7	9	9	5	12	12	5	8	5	8	6	5	6	6	7	12	6	4	6	7	6	4	4	6	8	8	8	4	8	7	7	7	1	142550000	200430000	150940000	84579000	292930000
889	P09001	1	6	6	6	P09001	25.6	38.632	39S ribosomal protein L3, mitochondrial		MRPL3	0	0	0	0	0	0	0	0	0	0	0	1	0	0	0	0	0	0	0	0	0	0	1	0	2	0	0	0	0	0	0	0	4	0	0	0	0	0
890	P09012	1	8	8	6	P09012	33.7	31.279	U1 small nuclear ribonucleoprotein A		SNRPA	2	3	2	3	2	3	4	1	3	3	4	3	3	2	3	3	2	3	2	2	1	3	4	1	0	2	2	2	3	2	2	3	10	41688000	50105000	34515000	43621000	10223000
891	P09038-2;P09038-3;P09038-1;P09038	4	9	9	9	P09038-2	41.9	17.254	Fibroblast growth factor 2		FGF2	6	9	6	8	4	4	5	5	5	7	8	7	5	6	8	6	6	3	4	4	4	4	4	5	4	6	5	2	4	4	4	3	0	166260000	245130000	129640000	339250000	115350000
892	P09104;P09104-2	2	17	13	12	P09104	56.2	47.268	Gamma-enolase		ENO2	12	6	11	8	4	8	6	7	13	13	22	9	5	7	15	9	8	8	7	9	9	7	8	11	9	8	7	10	9	7	10	9	1	425070000	345030000	517460000	447410000	174550000
893	P09110;P09110-2	2	5	5	5	P09110	18.4	44.292	3-ketoacyl-CoA thiolase, peroxisomal		ACAA1	2	2	1	1	2	2	2	1	1	1	2	3	2	2	2	3	2	2	2	4	2	2	2	2	2	2	2	1	3	3	2	3	4	11270000	17039000	9343700	8399500	17214000
894	P09132;P09132-2	2	3	3	3	P09132	27.1	16.156	Signal recognition particle 19 kDa protein		SRP19	0	0	0	0	0	0	0	1	1	1	1	1	1	1	1	2	0	0	1	1	1	1	1	1	1	1	1	1	1	1	1	1	1	0	1089300	0	2609800	0
895	P09211	1	15	15	15	P09211	71	23.356	Glutathione S-transferase P		GSTP1	28	26	25	22	21	26	23	26	26	19	25	23	26	21	27	22	23	24	24	27	24	18	27	13	20	19	22	21	22	25	19	21	26	2851900000	3163700000	2385800000	3534000000	2088400000
896	P09234	1	5	5	5	P09234	32.7	17.394	U1 small nuclear ribonucleoprotein C		SNRPC	3	4	1	3	1	5	2	3	2	2	3	2	2	3	4	3	3	3	3	4	3	3	2	3	2	4	3	1	2	2	1	2	4	66119000	114760000	41784000	101780000	65271000
897	P09382	1	14	14	14	P09382	95.6	14.716	Galectin-1		LGALS1	39	49	41	42	40	59	52	47	45	43	46	36	44	40	43	36	43	42	37	41	42	47	42	31	47	45	50	45	44	38	46	36	20	13041000000	17524000000	10619000000	14233000000	8948400000
898	P09417;P09417-2	2	9	9	9	P09417	54.1	25.789	Dihydropteridine reductase		QDPR	4	4	1	5	4	6	4	5	5	2	5	4	4	5	5	4	4	5	4	4	6	4	5	5	5	5	5	4	5	6	2	5	4	25471000	35471000	24304000	30532000	46375000
899	P09429;B2RPK0	2	22	22	14	P09429	73	24.893	mobility group protein B1;Putative mobility group protein B1-like 1		HMGB1;HMGB1P1	16	24	13	26	21	25	20	24	26	18	20	21	29	22	19	20	19	18	13	19	19	14	12	12	14	13	13	10	12	13	11	14	47	449230000	1093200000	363920000	993300000	899870000
900	P09486	1	11	11	11	P09486	39.6	34.632	SPARC		SPARC	13	12	12	18	9	14	18	12	17	14	13	7	11	15	5	9	15	6	16	13	13	15	13	16	16	16	16	13	12	11	16	14	0	685370000	602880000	527430000	1245600000	413710000
901	P09488;P09488-2;Q03013-2;Q03013;Q03013-3	5	10	9	5	P09488	42.7	25.712	Glutathione S-transferase Mu 1;Glutathione S-transferase Mu 4		GSTM1;GSTM4	5	1	9	1	1	2	5	5	1	4	0	0	5	9	4	4	0	3	1	0	5	0	8	3	3	4	4	6	0	4	0	0	0	70716000	6293500	165010000	10394000	11290000
902	P09493-3;P09493-4;P09493-10	3	47	29	0	P09493-3	79.2	32.876	Tropomyosin alpha-1 chain		TPM1	38	27	36	36	23	19	25	22	38	24	30	24	14	36	38	19	21	29	31	25	27	36	21	36	39	39	27	21	35	23	47	28	1	2142800000	1726100000	2423700000	2372100000	1070300000
903	P09493-5	1	34	4	2	P09493-5	73.1	28.385	Tropomyosin alpha-1 chain		TPM1	2	3	3	2	3	3	2	3	3	3	1	1	2	3	2	2	2	2	3	1	2	3	2	5	2	2	3	2	3	3	3	4	1	44171000	47033000	51491000	36587000	91681000
904	P09493-8	1	43	7	0	P09493-8	74.6	32.816	Tropomyosin alpha-1 chain		TPM1	7	1	4	6	0	2	3	0	6	6	1	0	0	1	5	0	1	5	4	1	1	5	5	5	3	5	2	7	5	2	6	3	0	158740000	13558000	49287000	169750000	0
905	P09493-9;P09493	2	46	6	0	P09493-9	79.2	32.736	Tropomyosin alpha-1 chain		TPM1	8	6	5	6	2	2	4	1	6	5	4	2	1	4	6	1	1	5	4	2	5	5	2	5	3	5	4	5	6	4	6	1	0	247210000	108570000	154280000	294290000	23974000
906	P09496-2;P09496-4;P09496-3;P09496;P09496-5	5	8	8	8	P09496-2	31.7	23.662	Clathrin light chain A		CLTA	7	8	8	7	6	5	8	8	6	8	6	8	6	8	7	7	8	7	8	6	8	7	9	5	5	9	8	6	8	8	8	6	8	208760000	378680000	208130000	284820000	309650000
907	P09497-2;P09497	2	11	11	11	P09497-2	34.1	23.181	Clathrin light chain B		CLTB	6	5	5	5	6	6	8	5	7	7	5	8	8	7	6	7	7	8	9	5	7	7	6	9	8	10	8	4	6	7	7	9	2	75281000	98415000	66199000	97301000	68795000
908	P09525;P09525-2	2	21	21	21	P09525	55.2	35.882	Annexin A4		ANXA4	13	13	14	14	12	16	15	14	15	12	11	11	12	13	13	8	12	17	12	11	12	11	16	17	16	14	11	9	18	11	13	11	4	397890000	506960000	422290000	488740000	546390000
909	P09543-2;P09543	2	11	11	11	P09543-2	31.7	45.098	2,3-cyclic-nucleotide 3-phosphodiesterase		CNP	2	2	2	2	1	2	1	2	4	1	1	2	2	3	1	1	2	2	2	2	1	2	3	2	1	2	1	1	1	2	2	2	0	19452000	41454000	21250000	29083000	51459000
910	P09601	1	10	10	10	P09601	41.7	32.818	Heme oxygenase 1		HMOX1	7	1	8	4	6	0	2	2	6	5	3	1	1	1	1	1	0	0	0	1	1	2	1	0	0	2	0	0	1	0	1	0	0	116590000	23059000	120140000	95563000	104620000
911	P09619;P09619-2	2	29	29	28	P09619	30.7	123.97	Platelet-derived growth factor receptor beta	PDGFRB	PDGFRB	11	13	10	12	5	16	12	6	18	8	3	4	17	10	4	4	7	3	18	3	8	6	9	17	7	5	11	9	9	12	9	19	1	180980000	325310000	200420000	246690000	101520000
912	P09622;P09622-3;P09622-2	3	14	14	14	P09622	29.1	54.177	Dihydrolipoyl dehydrogenase, mitochondrial		DLD	5	7	5	2	8	9	5	6	4	3	5	7	8	5	6	8	5	5	8	7	8	6	8	5	8	6	7	4	10	9	6	6	16	58990000	118510000	61977000	16755000	110440000
913	P09651;P09651-3;Q32P51	3	30	29	1	P09651	67.7	38.746	Heterogeneous nuclear ribonucleoprotein A1;Heterogeneous nuclear ribonucleoprotein A1, N-terminally processed;Heterogeneous nuclear ribonucleoprotein A1-like 2		HNRNPA1;HNRNPA1L2	36	42	34	43	42	41	37	45	45	37	40	41	40	41	38	41	39	35	33	41	39	34	27	27	35	37	33	28	33	32	41	34	70	1698800000	2696100000	1678600000	3194900000	2545300000
914	P09651-2	1	30	1	1	P09651-2	82.5	34.196	Heterogeneous nuclear ribonucleoprotein A1;Heterogeneous nuclear ribonucleoprotein A1, N-terminally processed		HNRNPA1	0	1	0	1	1	1	1	1	1	1	1	1	1	1	1	1	1	1	1	1	1	1	1	1	1	1	1	1	1	1	1	1	1	0	19042000	0	23200000	18347000
915	P09661	1	10	10	10	P09661	36.9	28.415	U2 small nuclear ribonucleoprotein A		SNRPA1	2	3	1	2	3	2	3	4	2	2	2	3	4	2	2	2	3	3	2	2	4	3	3	1	2	2	2	1	1	1	3	1	8	12450000	31830000	6259900	34626000	35159000
916	P09668	1	3	3	3	P09668	11	37.393	Pro-cathepsin H;Cathepsin H mini chain;Cathepsin H;Cathepsin H heavy chain;Cathepsin H light chain		CTSH	0	0	0	0	0	0	0	1	0	0	0	0	2	0	0	1	0	0	0	0	1	0	0	0	0	2	0	0	0	0	0	0	0	0	0	0	0	0
917	P09669	1	4	4	4	P09669	40	8.7813	Cytochrome c oxidase subunit 6C		COX6C	1	2	1	2	3	2	3	3	3	1	1	1	2	3	2	2	2	2	4	1	3	1	3	3	4	1	2	3	2	2	1	1	3	17457000	45357000	12464000	44717000	55080000
918	P09758	1	2	2	2	P09758	9.9	35.709	Tumor-associated calcium signal transducer 2		TACSTD2	0	0	0	0	0	0	0	0	0	0	0	0	0	0	0	0	0	0	0	0	0	0	0	1	0	0	0	0	0	0	0	0	0	0	0	0	0	0
919	P09874	1	20	20	20	P09874	25.9	113.08	Poly [ADP-ribose] polymerase 1		PARP1	2	4	0	3	2	4	2	7	3	0	1	3	3	2	1	0	2	0	2	1	1	1	2	0	0	1	2	0	3	2	1	3	15	13866000	10429000	2538500	22108000	23063000
920	P09913	1	2	2	2	P09913	5.7	54.632	Interferon-induced protein with tetratricopeptide repeats 2		IFIT2	0	1	0	1	0	0	0	0	0	0	0	0	2	0	0	0	0	0	0	0	0	0	0	0	0	0	0	0	0	0	0	0	0	0	2675300	0	3684500	0
921	P09914-2;P09914	2	6	6	6	P09914-2	16.8	51.713	Interferon-induced protein with tetratricopeptide repeats 1		IFIT1	0	1	1	0	2	1	2	2	0	0	0	1	2	3	0	0	1	0	2	0	0	0	1	0	0	1	1	0	0	0	2	1	0	0	6767900	0	0	6041600
922	P09936	1	18	18	18	P09936	77.6	24.824	Ubiquitin carboxyl-terminal hydrolase isozyme L1		UCHL1	33	36	45	44	28	19	34	32	28	35	40	36	31	37	36	49	41	33	34	33	40	36	45	41	40	36	41	42	31	40	45	41	4	3361700000	3849200000	3933900000	6047400000	2462200000
923	P09960;P09960-4;P09960-2;P09960-3	4	26	26	26	P09960	52.4	69.284	Leukotriene A-4 hydrolase		LTA4H	14	13	13	14	15	15	10	16	14	17	19	18	18	13	18	17	18	19	13	19	19	15	19	16	18	18	10	16	16	18	15	16	23	226260000	231240000	162430000	221490000	262160000
924	P09972	1	22	15	15	P09972	67.9	39.455	Fructose-bisphosphate aldolase C		ALDOC	11	12	11	10	5	10	7	11	11	10	11	14	7	8	15	10	10	5	6	7	11	7	13	10	3	10	10	7	10	9	10	12	8	191000000	224030000	209910000	185800000	53397000
925	P0C0L4-2;P0C0L5;P0C0L4	3	9	2	2	P0C0L4-2	5.2	187.7	Complement C4-A;Complement C4 beta chain;Complement C4-A alpha chain;C4a anaphylatoxin;C4b-A;C4d-A;Complement C4 gamma chain;Complement C4-B;Complement C4 beta chain;Complement C4-B alpha chain;C4a anaphylatoxin;C4b-B;C4d-B;Complement C4 gamma chain		C4A;C4B	0	1	1	0	0	0	0	0	0	0	0	0	0	0	0	0	0	0	0	0	0	0	0	0	0	0	1	1	0	0	1	0	0	0	12521000	8596400	0	0
926	Q71UI9;P0C0S5;Q71UI9-3;Q71UI9-4;Q71UI9-2	5	5	3	3	Q71UI9	31.2	13.509	Histone H2A.V;Histone H2A.Z		H2AFV;H2AFZ	0	3	3	3	4	3	2	3	3	2	1	2	4	3	2	2	1	4	2	3	2	1	2	1	2	0	1	0	1	1	2	3	6	0	111020000	81459000	67052000	132150000
927	Q99878;Q96KK5;Q9BTM1;Q16777;Q6FI13;P0C0S8;P20671;Q9BTM1-2;Q96QV6;Q71UI9-5	10	8	8	2	Q99878	41.4	13.936	Histone H2A type 1-J;Histone H2A type 1-H;Histone H2A.J;Histone H2A type 2-C;Histone H2A type 2-A;Histone H2A type 1;Histone H2A type 1-D;Histone H2A type 1-A		HIST1H2AJ;HIST1H2AH;H2AFJ;HIST2H2AC;HIST2H2AA3;HIST1H2AG;HIST1H2AD;HIST1H2AA	19	22	17	25	29	24	23	28	26	16	21	19	30	27	25	25	24	19	17	25	19	20	17	18	18	24	23	11	19	16	21	22	32	2270500000	3908000000	1947600000	3652300000	3863000000
928	P0CB47	1	2	2	2	P0CB47	5.1	46.134	Putative upstream-binding factor 1-like protein 1		UBTFL1	0	0	0	1	1	0	0	0	1	0	0	0	1	0	1	0	0	0	0	0	0	0	0	0	0	0	0	0	1	0	0	1	1	0	0	0	2226900	1026200
929	P0CG30;P0CG29	2	3	2	2	P0CG30	13.1	27.507	Glutathione S-transferase theta-2B;Glutathione S-transferase theta-2		GSTT2B;GSTT2	0	0	0	0	0	0	0	0	0	0	0	0	0	0	0	0	0	0	0	0	0	0	0	0	0	0	1	0	1	0	0	0	1	0	5042900	0	0	0
930	P0CG35;P0CG34	2	1	1	1	P0CG35	31.1	5.2288	Thymosin beta-15B;Thymosin beta-15A		TMSB15B;TMSB15A	0	0	0	0	0	0	0	0	0	0	0	0	0	0	0	0	0	0	0	0	0	0	0	0	0	0	0	0	0	0	0	0	1	0	0	0	0	0
931	P0CG39;A0A0A6YYL3;Q6S8J3-3;A0JP26-2;Q6S8J3-2;Q6S8J7-2;Q6S5H5-2;Q6S8J7;Q6S5H5;A6NI47;B2RU33;H3BUK9;A0JP26-3;Q6S545;A0JP26	15	9	1	1	P0CG39	10.7	117.39	POTE ankyrin domain family member J		POTEJ	0	0	0	0	0	0	0	0	0	0	0	0	0	0	0	1	0	0	0	0	0	1	0	0	0	0	0	0	0	0	0	1	0	0	0	0	0	0
932	P0DMV8;P0DMV9;P0DMV8-2	3	38	33	21	P0DMV8	52.9	70.051	Heat shock 70 kDa protein 1A;Heat shock 70 kDa protein 1B		HSPA1A;HSPA1B	27	26	19	22	29	28	23	27	24	20	25	26	32	25	27	28	26	28	24	29	25	26	28	32	29	23	25	23	25	23	23	22	76	1034200000	1203200000	582660000	1299800000	1330700000
933	P0DN76;Q01081;Q01081-2;Q01081-4;Q01081-3;Q8WU68-3;Q8WU68-2;Q8WU68	8	7	7	7	P0DN76	36.2	27.872	Splicing factor U2AF 35 kDa subunit		U2AF1	2	2	2	2	2	5	2	5	3	2	2	4	3	3	4	3	5	4	2	3	4	2	5	2	2	4	2	2	3	3	3	2	10	47117000	63689000	38084000	63929000	68521000
934	P0DN79;P35520;P35520-2	3	8	8	8	P0DN79	22.3	60.586	Cystathionine beta-synthase		CBS	1	1	1	4	1	1	5	2	0	2	4	4	6	4	1	0	3	3	1	2	1	3	1	0	5	1	3	0	1	0	4	0	0	19635000	15975000	3190400	51916000	5523900
935	P0DP25;P0DP24;P0DP23;P27482;P02585	5	12	12	12	P0DP25	46.3	16.837				27	26	26	24	31	24	21	20	28	20	22	23	26	25	21	28	22	29	24	24	23	28	24	31	26	23	17	27	25	30	26	29	16	3520000000	4606200000	3361000000	4930700000	4487500000
936	P0DPB6	1	2	2	2	P0DPB6	24.1	15.237				0	1	0	0	0	0	0	0	0	0	0	0	0	0	0	0	0	0	0	0	0	0	0	0	0	0	0	0	0	0	0	0	2	0	4774700	0	0	0
937	P10109	1	3	3	3	P10109	16.8	19.393	Adrenodoxin, mitochondrial		FDX1	1	0	0	0	0	0	0	0	0	0	0	0	0	0	0	0	0	0	0	0	0	0	0	0	0	0	0	1	0	0	0	0	2	3059100	0	0	0	0
938	P10155-3;P10155-5;P10155-4;P10155;P10155-2	5	15	15	15	P10155-3	37.8	58.482	60 kDa SS-A/Ro ribonucleoprotein		TROVE2	3	4	7	2	3	7	3	5	4	2	4	4	4	5	5	5	4	3	2	5	2	6	5	4	3	4	4	2	2	7	3	4	3	58065000	54647000	54539000	35175000	58068000
939	P10253	1	30	30	30	P10253	29.6	105.32	Lysosomal alpha-glucosidase;76 kDa lysosomal alpha-glucosidase;70 kDa lysosomal alpha-glucosidase		GAA	13	22	11	13	36	21	15	25	9	10	11	18	32	23	21	19	9	16	24	19	22	15	31	24	12	30	25	11	23	27	26	24	6	380480000	631720000	458120000	435080000	1275000000
940	P10301	1	13	13	11	P10301	70.6	23.48	Ras-related protein R-Ras		RRAS	7	7	10	10	8	8	9	6	14	12	7	4	12	13	6	6	8	9	14	8	9	8	12	16	9	10	7	9	10	10	6	12	1	138060000	232560000	209380000	265830000	311270000
941	P10321;P10321-2	2	10	6	6	P10321	36.9	40.648	HLA class I histocompatibility antigen, Cw-7 alpha chain		HLA-C	2	1	1	1	1	3	1	2	1	2	2	1	2	1	1	0	2	2	3	2	1	1	2	2	3	1	2	2	1	2	3	3	2	83048000	4210900	36251000	44935000	50745000
942	P10412;P22492	2	14	4	4	P10412	42	21.865	Histone H1.4		HIST1H1E	4	4	4	4	4	3	4	5	5	4	4	5	5	4	4	5	4	4	5	4	4	4	5	4	5	3	4	3	5	3	3	5	3	29936000	66789000	35924000	42552000	60573000
943	P10515	1	7	7	7	P10515	11.7	68.996	Dihydrolipoyllysine-residue acetyltransferase component of pyruvate dehydrogenase complex, mitochondrial		DLAT	1	1	0	0	1	4	2	3	0	0	0	2	1	0	1	1	1	0	2	4	1	2	2	1	3	1	1	0	2	1	1	2	2	6756600	6729400	0	0	8019400
944	P10586-2;P10586;P23468-3;P23468-7;P23468-5;P23468-4;P23468-6;P23468;P23468-2;Q13332-7;Q13332-6;Q13332-3	12	9	9	8	P10586-2	6.6	211.68	Receptor-type tyrosine-protein phosphatase F		PTPRF	0	0	0	1	0	0	1	0	3	4	0	0	0	0	2	0	0	0	0	0	0	0	0	1	0	0	1	0	0	0	0	0	0	0	0	0	8019300	0
945	P10599;P10599-2	2	12	12	12	P10599	73.3	11.737	Thioredoxin		TXN	27	24	24	27	27	20	29	25	20	31	33	26	23	24	28	23	31	28	22	24	28	26	36	23	23	29	29	38	27	29	27	32	25	2266100000	2727700000	1717400000	3236800000	2159100000
946	P10606	1	8	8	8	P10606	35.7	13.696	Cytochrome c oxidase subunit 5B, mitochondrial		COX5B	3	2	0	3	5	3	3	4	2	0	2	6	4	5	3	4	4	3	4	3	6	4	5	3	6	6	5	4	3	7	2	3	7	50787000	33195000	12113000	63044000	60571000
947	P10619-2;P10619	2	9	9	9	P10619-2	21.6	52.488	Lysosomal protective protein;Lysosomal protective protein 32 kDa chain;Lysosomal protective protein 20 kDa chain		CTSA	10	12	10	7	18	14	8	13	9	8	8	12	16	11	11	16	12	9	11	13	12	12	13	10	9	14	11	11	15	13	13	13	2	582110000	772210000	437840000	446850000	1100400000
948	P10620;P10620-2	2	7	7	7	P10620	31	17.598	Microsomal glutathione S-transferase 1		MGST1	2	2	1	2	2	0	0	1	0	0	3	5	3	0	2	1	3	0	1	1	1	4	2	1	0	0	2	2	1	2	2	2	0	40361000	71604000	7888800	57422000	47398000
949	P10636-4;P10636-7;P10636-3;P10636-2;P10636-6;P10636-5;P10636-8;P10636;P10636-9	9	2	2	2	P10636-4	10.5	39.72	Microtubule-associated protein tau		MAPT	0	0	0	0	0	0	0	0	0	0	0	0	0	0	0	0	0	0	0	0	0	0	0	0	0	0	0	0	0	0	0	0	1	0	0	0	0	0
950	P10644;P10644-2	2	14	14	14	P10644	38.6	42.981	cAMP-dependent protein kinase type I-alpha regulatory subunit;cAMP-dependent protein kinase type I-alpha regulatory subunit, N-terminally processed		PRKAR1A	4	8	5	5	5	5	7	6	7	7	5	6	5	5	8	6	7	4	6	6	5	7	5	5	7	8	5	6	9	4	7	7	10	111650000	218210000	83889000	144370000	76188000
951	P10646;P10646-2	2	4	4	4	P10646	22.7	35.015	Tissue factor pathway inhibitor		TFPI	1	2	0	1	2	3	3	0	3	1	2	3	3	2	1	4	1	4	1	4	3	2	2	2	1	1	3	3	2	3	1	3	0	5816300	9154200	0	9808600	14459000
952	P10746	1	2	2	2	P10746	9.4	28.627	Uroporphyrinogen-III synthase		UROS	0	0	0	0	0	0	0	1	0	0	1	0	0	0	0	0	0	1	0	0	2	0	0	0	0	1	0	0	0	0	0	0	0	0	0	0	0	0
953	P10768	1	11	11	11	P10768	37.6	31.462	S-formylglutathione hydrolase		ESD	9	8	9	9	11	13	13	12	15	9	9	8	10	11	12	8	8	12	7	11	11	10	7	8	10	10	11	10	11	11	10	8	15	250050000	321910000	232270000	365490000	204270000
954	P10809;P10809-2	2	46	46	46	P10809	67.4	61.054	60 kDa heat shock protein, mitochondrial		HSPD1	33	34	30	36	40	38	36	35	30	23	24	37	36	34	31	33	33	37	34	33	40	27	41	29	55	37	30	28	31	44	28	29	130	1148400000	1491400000	929560000	1640700000	1633700000
955	P10909-4;P10909-6;P10909;P10909-5;P10909-2;P10909-3	6	8	8	8	P10909-4	24.8	48.803	Clusterin;Clusterin beta chain;Clusterin alpha chain		CLU	0	0	0	0	1	0	0	4	0	0	2	1	0	2	0	0	3	0	0	1	3	0	2	0	0	0	0	6	0	2	0	1	2	0	0	0	0	6388200
956	P10915	1	8	8	8	P10915	34.7	40.165	Hyaluronan and proteoglycan link protein 1		HAPLN1	0	0	0	0	0	0	0	0	0	0	0	0	0	0	0	0	0	0	0	6	0	0	0	0	7	0	0	0	0	0	0	0	0	0	0	0	0	0
957	P11021	1	54	54	53	P11021	61.8	72.332	78 kDa glucose-regulated protein		HSPA5	131	117	114	140	105	107	132	129	114	126	134	109	133	132	98	106	137	98	118	108	114	109	97	100	100	120	133	91	94	90	125	109	124	10096000000	10572000000	8017100000	15617000000	8487600000
958	P11047	1	50	50	50	P11047	42.9	177.6	Laminin subunit gamma-1		LAMC1	15	21	16	38	18	31	35	10	35	25	12	6	34	22	1	9	31	16	23	11	16	22	10	28	12	14	24	13	17	16	15	22	0	141620000	255520000	139430000	909100000	165410000
959	P11117;P11117-2	2	8	8	8	P11117	22.5	48.344	Lysosomal acid phosphatase		ACP2	2	1	5	0	5	1	1	4	0	1	2	1	1	2	3	6	2	1	2	1	2	2	2	3	4	5	4	1	3	5	4	3	0	53650000	21960000	82660000	0	100430000
960	P11142;P11142-2	2	52	51	36	P11142	60.8	70.897	Heat shock cognate 71 kDa protein		HSPA8	87	86	81	87	81	77	87	84	86	86	94	86	83	84	86	93	85	96	75	85	82	82	79	69	83	77	77	76	78	82	74	78	152	7327800000	8303200000	6393000000	9297900000	7781600000
961	P11166	1	5	5	5	P11166	12.6	54.083	Solute carrier family 2, facilitated glucose transporter member 1		SLC2A1	4	3	3	3	3	2	1	3	1	5	4	3	4	4	4	4	3	4	2	4	3	4	3	2	3	4	2	0	5	3	3	1	5	95423000	63024000	14885000	52561000	25790000
962	P11169;Q8TDB8-4;Q8TDB8-2;Q8TDB8;Q8TDB8-5;Q8TDB8-3	6	4	4	4	P11169	7.3	53.924	Solute carrier family 2, facilitated glucose transporter member 3;Solute carrier family 2, facilitated glucose transporter member 14		SLC2A3;SLC2A14	1	1	1	2	2	1	0	1	1	2	1	1	2	1	1	2	2	0	1	1	2	1	1	2	1	3	1	0	1	1	3	2	0	12796000	14730000	5081100	14912000	16836000
963	P11172;P11172-2;P11172-3;P11172-4	4	10	10	10	P11172	32.1	52.221	Uridine 5-monophosphate synthase;Orotate phosphoribosyltransferase;Orotidine 5-phosphate decarboxylase		UMPS	1	1	1	2	1	3	1	3	3	2	1	1	3	2	2	2	3	3	1	2	2	2	3	1	3	3	2	1	1	2	3	1	7	14280000	14126000	9877500	41299000	10143000
964	P11177;P11177-2;P11177-3	3	10	10	10	P11177	37.9	39.233	Pyruvate dehydrogenase E1 component subunit beta, mitochondrial		PDHB	5	5	4	3	4	4	4	6	3	3	2	5	5	5	4	2	4	5	7	5	5	5	6	6	4	6	5	3	5	6	6	4	9	41530000	76527000	24644000	44601000	55739000
965	P11182	1	2	2	2	P11182	4.4	53.486	Lipoamide acyltransferase component of branched-chain alpha-keto acid dehydrogenase complex, mitochondrial		DBT	0	0	0	0	1	0	0	1	0	0	0	1	0	0	0	1	0	0	1	1	0	0	0	0	0	0	0	0	1	1	0	0	1	0	0	0	0	6233900
966	P11216	1	54	54	44	P11216	60.5	96.695	Glycogen phosphorylase, brain form		PYGB	25	22	29	30	28	25	41	29	20	21	30	33	33	26	26	39	31	38	30	41	42	25	31	31	39	25	28	58	30	46	27	35	14	529700000	612430000	671390000	748250000	704570000
968	P11233	1	8	8	5	P11233	35	23.567	Ras-related protein Ral-A		RALA	5	3	3	3	6	3	3	3	4	3	3	5	5	3	2	4	4	3	4	4	4	5	5	5	3	5	6	2	7	6	6	6	3	120830000	114180000	90986000	126080000	153550000
969	P11234;P11234-3;P11234-2	3	7	4	4	P11234	35.4	23.408	Ras-related protein Ral-B		RALB	2	2	0	1	1	2	0	2	1	0	0	2	0	0	0	0	1	0	0	0	0	0	0	0	0	0	0	0	0	0	0	0	0	14585000	17192000	0	15602000	4079300
970	P11279;P11279-2	2	7	7	7	P11279	13.7	44.882	Lysosome-associated membrane glycoprotein 1		LAMP1	5	5	3	3	8	2	4	5	3	5	3	5	5	3	4	5	5	1	3	4	3	2	4	3	5	3	4	3	5	3	3	4	1	494740000	718840000	553540000	447360000	1075300000
971	P11310;P11310-2	2	8	8	8	P11310	20	46.588	Medium-chain specific acyl-CoA dehydrogenase, mitochondrial		ACADM	0	0	0	0	1	0	0	3	0	0	0	1	1	1	2	0	0	0	0	0	2	1	1	1	1	0	1	1	2	1	2	1	5	0	0	0	0	7360600
972	P11387	1	12	12	10	P11387	19.2	90.725	DNA topoisomerase 1		TOP1	1	0	1	1	1	1	1	1	2	1	2	1	1	1	1	1	1	1	0	1	0	1	0	1	1	0	2	0	1	1	1	1	10	14869000	0	8024500	10105000	18829000
973	P11413;P11413-2;P11413-3	3	31	31	31	P11413	61.9	59.256	Glucose-6-phosphate 1-dehydrogenase		G6PD	23	26	23	28	32	25	18	30	23	26	23	22	35	25	27	30	26	27	28	29	26	26	35	20	35	21	23	40	28	28	25	27	24	546050000	956300000	544310000	1119500000	1178100000
974	P11441	1	2	2	2	P11441	17.8	17.776	Ubiquitin-like protein 4A		UBL4A	0	1	0	0	0	0	0	0	0	0	0	0	0	0	0	0	0	0	0	0	0	0	0	0	0	0	0	0	0	0	0	0	2	0	5042900	0	0	0
975	P11532-4;P11532-11;P11532;P11532-3;P11532-2;P11532-8;P11532-7;P11532-17;P11532-12;P11532-13;P11532-18	11	13	10	3	P11532-4	4.2	425.64	Dystrophin		DMD	0	0	0	1	2	1	2	0	1	1	0	1	1	0	1	3	0	5	1	1	2	0	2	3	6	3	1	4	5	2	0	2	0	0	0	0	5811900	13815000
976	P11586	1	36	36	36	P11586	42.7	101.56	C-1-tetrahydrofolate synthase, cytoplasmic;Methylenetetrahydrofolate dehydrogenase;Methenyltetrahydrofolate cyclohydrolase;Formyltetrahydrofolate synthetase;C-1-tetrahydrofolate synthase, cytoplasmic, N-terminally processed		MTHFD1	12	15	9	16	17	27	10	18	22	9	12	14	17	15	12	13	10	20	11	16	13	11	9	9	15	9	12	11	13	13	13	9	26	132670000	226260000	80833000	272770000	166940000
977	P11717	1	47	47	47	P11717	28	274.37	Cation-independent mannose-6-phosphate receptor		IGF2R	9	14	6	14	6	12	17	15	5	13	10	8	24	12	8	22	13	9	9	10	8	11	5	7	4	8	21	5	6	7	7	9	5	78191000	157870000	32272000	111100000	62968000
978	P11766	1	18	18	18	P11766	40.9	39.724	Alcohol dehydrogenase class-3		ADH5	17	23	21	23	24	21	15	23	20	14	21	24	22	22	22	20	21	16	23	21	21	15	13	12	16	19	17	11	18	16	17	18	11	604940000	1177800000	800700000	1012300000	1168700000
979	P11802;P11802-2	2	5	4	4	P11802	20.1	33.729	Cyclin-dependent kinase 4	CDK4	CDK4	0	0	0	2	0	2	0	0	1	0	0	0	1	2	1	2	0	1	1	0	0	0	2	0	0	0	0	0	0	0	0	0	2	0	0	0	13474000	6743000
980	P11908;P11908-2	2	16	7	6	P11908	55.7	34.769	Ribose-phosphate pyrophosphokinase 2		PRPS2	1	1	1	0	1	1	0	1	0	0	1	1	1	1	1	2	1	0	1	1	0	0	2	0	0	0	0	0	0	1	2	0	7	0	0	0	0	6064000
981	P11940;P11940-2;Q4VXU2-2;Q96DU9-2;Q96DU9	5	38	38	7	P11940	56	70.67	Polyadenylate-binding protein 1		PABPC1	27	24	21	24	22	22	20	24	26	22	25	20	24	23	23	23	18	22	21	23	22	20	20	15	21	20	21	17	19	23	20	20	60	839640000	906420000	743210000	1110700000	809010000
982	P12004	1	11	11	11	P12004	42.1	28.768	Proliferating cell nuclear antigen		PCNA	7	5	8	6	6	7	6	8	8	8	8	7	8	6	5	6	7	8	4	7	6	7	4	4	5	5	7	4	5	3	5	3	15	96544000	96087000	76211000	101410000	104200000
983	P12074	1	1	1	1	P12074	26.6	12.155	Cytochrome c oxidase subunit 6A1, mitochondrial		COX6A1	0	2	1	0	0	0	0	1	0	0	0	0	1	1	0	0	0	1	1	1	1	1	1	1	1	1	0	1	1	1	1	1	3	0	20982000	15364000	0	0
984	P12081-4;P12081;P12081-3;P12081-2	4	18	18	14	P12081-4	40.5	54.846	Histidine--tRNA ligase, cytoplasmic		HARS	6	6	5	6	3	5	5	8	6	4	2	6	3	6	6	4	6	6	4	4	3	2	3	3	5	6	4	3	7	3	6	4	12	75077000	113240000	50889000	129100000	49263000
985	P12107-4;P12107-3;P12107;P12107-2	4	6	2	2	P12107-4	4.1	167.75	Collagen alpha-1(XI) chain		COL11A1	0	0	0	0	0	0	0	0	1	0	0	0	0	0	0	0	0	0	0	0	0	1	0	0	0	0	0	0	0	0	0	0	0	0	0	0	0	0
986	P12109	1	33	33	33	P12109	38.2	108.53	Collagen alpha-1(VI) chain		COL6A1	19	16	18	35	14	33	31	15	27	16	12	14	23	19	12	14	18	10	15	14	13	26	20	10	14	16	18	11	15	10	10	15	1	548900000	538420000	478150000	1463100000	471920000
987	P12110;P12110-3	2	29	29	7	P12110	33.8	108.58	Collagen alpha-2(VI) chain		COL6A2	3	7	9	15	10	13	10	7	21	14	2	6	12	5	3	3	7	2	7	3	4	7	15	3	6	4	6	5	4	6	2	7	0	57865000	86113000	86564000	210020000	104590000
988	P12110-2	1	23	1	1	P12110-2	33.8	97.418	Collagen alpha-2(VI) chain		COL6A2	0	0	0	0	0	0	0	0	0	0	0	0	1	0	0	0	0	0	0	0	0	0	1	0	0	0	0	0	0	0	0	0	0	0	0	0	0	0
989	P12111-2;P12111;P12111-4;P12111-5;P12111-3	5	73	73	73	P12111-2	29.8	321.35	Collagen alpha-3(VI) chain		COL6A3	25	16	27	49	32	27	38	21	43	44	16	26	36	17	14	14	16	3	5	14	7	28	50	4	12	19	26	13	20	14	9	9	0	371720000	202670000	414520000	1158700000	497310000
990	P12235	1	17	5	5	P12235	47	33.064	ADP/ATP translocase 1		SLC25A4	4	1	3	1	1	1	2	2	2	2	2	1	0	1	2	2	2	3	4	0	1	1	4	3	3	2	2	1	2	3	2	3	3	42041000	11083000	27985000	33401000	5780200
991	P12236	1	21	21	6	P12236	56	32.866	ADP/ATP translocase 3;ADP/ATP translocase 3, N-terminally processed		SLC25A6	14	12	13	12	14	12	17	15	14	15	16	10	16	14	15	15	12	12	12	14	15	14	18	16	15	18	14	8	16	16	10	13	14	633150000	419130000	381120000	475980000	553850000
992	P12268	1	28	28	26	P12268	57.4	55.804	Inosine-5-monophosphate dehydrogenase 2		IMPDH2	16	15	16	21	18	13	10	19	17	11	12	14	15	14	15	12	18	14	11	14	13	12	18	10	19	10	15	9	15	11	16	13	39	359890000	447550000	363230000	749170000	481910000
993	P12270;P12270-2	2	38	38	38	P12270	21.4	267.29	Nucleoprotein TPR		TPR	5	5	3	7	4	8	8	7	7	5	8	6	12	8	6	6	7	3	7	5	8	4	5	5	5	5	5	4	5	5	6	4	24	30485000	38911000	10227000	60135000	30351000
994	P12277;P06732	2	16	16	16	P12277	53	42.644	Creatine kinase B-type		CKB	3	2	3	6	4	5	7	6	7	4	4	5	8	6	4	5	6	8	8	5	4	8	18	19	6	5	6	4	3	7	2	10	27	34407000	48574000	58159000	122460000	87070000
995	P12429	1	15	15	15	P12429	44	36.375	Annexin A3		ANXA3	0	0	3	4	2	0	0	3	0	0	0	0	6	4	1	3	5	8	2	2	3	0	3	1	0	1	0	0	3	5	0	6	11	0	0	17297000	37321000	21051000
996	P12532;P12532-2;P17540	3	13	13	13	P12532	35.5	47.036	Creatine kinase U-type, mitochondrial		CKMT1A	0	0	0	0	0	0	0	0	0	0	0	0	0	0	0	0	0	0	0	0	0	0	0	0	0	0	0	0	0	0	0	0	13	0	0	0	0	0
998	P12814-2;P12814-4	2	75	47	0	P12814-2	77	102.71	Alpha-actinin-1		ACTN1	95	78	75	79	67	65	75	62	85	81	70	71	42	74	92	72	64	90	75	69	83	79	53	74	97	82	66	58	97	68	93	61	32	5396900000	4592500000	4432800000	5011400000	3345400000
999	P12814-3	1	75	1	0	P12814-3	75.9	105.57	Alpha-actinin-1		ACTN1	0	0	0	0	0	0	0	1	0	0	0	0	0	0	1	0	0	1	1	0	0	0	0	0	1	0	0	0	0	0	1	0	0	0	0	0	0	0
1000	P12830;P12830-2	2	2	2	2	P12830	4.1	97.455	Cadherin-1;E-Cad/CTF1;E-Cad/CTF2;E-Cad/CTF3		CDH1	0	0	0	0	0	0	0	0	0	0	0	0	0	0	0	0	0	0	0	0	0	0	0	0	0	0	0	0	0	0	0	0	1	0	0	0	0	0
1001	P12931;P12931-2;P42685-2;Q9H3Y6;P07948-2;P42685;P07948;P08581;P08581-2	9	6	3	2	P12931	12.1	59.834	Proto-oncogene tyrosine-protein kinase Src	SRC;FRK;SRMS;LYN;MET	SRC	1	1	1	0	1	1	1	1	1	0	0	1	1	1	1	1	1	1	1	1	1	1	1	1	2	1	1	0	1	1	1	1	0	4360900	6360700	6296700	0	12032000
1002	P12955-3;P12955;P12955-2	3	15	15	15	P12955-3	43.6	47.261	Xaa-Pro dipeptidase		PEPD	9	8	11	7	9	7	9	10	5	8	8	8	10	10	8	10	8	7	9	10	9	10	8	7	10	9	10	6	9	7	10	10	5	116390000	156980000	148200000	178530000	159860000
1003	P12956;P12956-2	2	28	28	28	P12956	44.7	69.842	X-ray repair cross-complementing protein 6		XRCC6	12	11	12	14	15	15	15	11	14	16	12	10	11	12	14	13	13	13	12	14	13	12	13	6	12	12	12	12	13	12	13	12	41	295390000	385320000	248250000	398080000	440420000
1004	P13010	1	31	31	31	P13010	37.4	82.704	X-ray repair cross-complementing protein 5		XRCC5	13	15	11	16	18	27	13	21	17	15	15	20	19	16	19	19	16	15	15	18	15	14	16	11	12	14	13	16	14	15	14	17	37	169790000	286010000	152330000	349920000	331880000
1005	P13073	1	10	10	10	P13073	48.5	19.576	Cytochrome c oxidase subunit 4 isoform 1, mitochondrial		COX4I1	3	3	2	2	3	3	3	3	3	1	2	2	4	3	3	4	2	2	3	2	5	2	3	1	4	4	1	2	3	3	1	3	10	28864000	44108000	30496000	62954000	50478000
1006	P13164;Q01629;Q01628	3	3	3	3	P13164	30.4	13.964	Interferon-induced transmembrane protein 1;Interferon-induced transmembrane protein 2;Interferon-induced transmembrane protein 3		IFITM1;IFITM2;IFITM3	0	0	0	0	0	0	0	0	0	0	0	0	0	0	0	0	0	0	0	0	0	0	0	1	0	0	1	0	0	2	0	0	0	0	0	0	0	0
1007	P13196	1	1	1	1	P13196	2.3	70.58	5-aminolevulinate synthase, nonspecific, mitochondrial		ALAS1	0	0	0	0	0	0	0	0	0	0	0	0	0	0	0	0	0	0	0	0	0	0	0	0	0	0	0	0	0	0	0	0	1	0	0	0	0	0
1008	P13284	1	1	1	1	P13284	4.4	27.963	Gamma-interferon-inducible lysosomal thiol reductase		IFI30	0	0	1	1	2	3	2	0	1	2	0	0	1	2	0	0	2	0	0	0	0	2	1	0	0	0	2	0	0	0	0	1	2	0	16588000	8570500	16578000	16459000
1009	P13473;P13473-2;P13473-3	3	5	5	5	P13473	12.4	44.96	Lysosome-associated membrane glycoprotein 2		LAMP2	5	6	5	5	6	6	5	4	5	5	5	5	6	5	4	5	5	4	4	5	5	4	4	4	5	6	6	6	6	5	6	5	2	149610000	193660000	155320000	216190000	280030000
1010	P13489	1	26	26	26	P13489	59.9	49.973	Ribonuclease inhibitor		RNH1	24	37	32	39	37	33	33	38	26	26	36	29	37	39	34	35	36	31	29	39	36	34	27	33	36	37	37	28	38	33	36	38	14	1304600000	2513600000	1388300000	2535500000	2881900000
1011	P13611-2;P13611;P13611-5;P13611-4;P13611-3	5	23	23	23	P13611-2	10.3	265.05	Versican core protein		VCAN	9	7	16	4	10	5	12	7	3	9	7	9	9	16	12	12	12	9	15	9	10	21	17	10	10	10	14	12	8	9	13	14	0	110540000	184540000	294510000	80003000	254900000
1012	P13612;P13612-2	2	3	3	3	P13612	4.9	114.9	Integrin alpha-4		ITGA4	1	0	0	0	0	0	1	0	0	0	0	0	0	0	0	0	0	0	0	0	0	0	0	3	0	0	0	0	0	0	0	0	0	1890300	0	0	0	0
1013	P13639	1	56	56	55	P13639	62.2	95.337	Elongation factor 2		EEF2	74	61	61	83	70	66	74	74	81	73	71	69	67	76	68	64	67	68	54	67	63	60	62	42	63	60	50	44	61	53	58	49	121	4630700000	4022500000	3525200000	7825100000	4954300000
1014	P13667	1	39	38	38	P13667	50.7	72.932	Protein disulfide-isomerase A4		PDIA4	29	29	26	24	17	27	28	36	18	19	33	32	23	28	22	27	33	21	25	22	24	28	28	18	18	27	26	18	19	21	20	21	46	811790000	1085000000	716970000	783340000	570390000
1015	P13674	1	36	2	2	P13674	59.4	61.049	Prolyl 4-hydroxylase subunit alpha-1		P4HA1	3	3	3	4	1	1	4	3	3	5	5	3	2	4	3	3	5	3	5	2	3	3	2	3	3	2	4	1	3	0	2	3	0	156840000	173170000	144500000	225500000	67429000
1016	P13674-2;P13674-3	2	37	37	3	P13674-2	59.2	60.966	Prolyl 4-hydroxylase subunit alpha-1		P4HA1	50	48	50	53	30	39	61	52	43	53	49	46	44	55	36	40	61	34	53	41	38	46	40	42	33	42	58	38	37	30	49	56	2	2960900000	3463100000	2768100000	4737400000	1615500000
1017	P13693;P13693-2;Q9HAU6;Q56UQ5	4	10	10	10	P13693	43	19.595	Translationally-controlled tumor protein		TPT1	19	16	17	19	20	15	19	18	19	15	18	14	15	16	17	15	18	13	13	16	11	15	13	14	15	17	17	14	15	16	17	16	19	806510000	782990000	823530000	1078400000	1002200000
1018	P13716;P13716-2	2	8	8	8	P13716	34.5	36.294	Delta-aminolevulinic acid dehydratase		ALAD	0	1	0	0	0	3	0	0	1	1	0	1	1	0	1	0	0	0	0	1	1	4	2	1	1	1	1	3	0	0	1	0	0	0	3122400	0	0	0
1019	P13726-2;P13726	2	2	2	2	P13726-2	17.2	27.145	Tissue factor		F3	1	0	0	1	0	0	0	0	1	1	1	0	0	0	1	1	0	0	0	1	0	1	0	0	0	1	1	0	0	0	1	0	0	13520000	11884000	9573200	18228000	7457700
1020	P13797;P13797-3;P13797-2;P13796	4	46	46	43	P13797	70.3	70.81	Plastin-3		PLS3	48	53	69	60	73	63	45	66	61	53	40	62	49	64	57	61	55	63	66	61	62	54	62	48	53	54	53	43	58	52	51	54	13	2418800000	3626300000	4085500000	4765100000	5027500000
1021	P13798	1	17	17	17	P13798	34.3	81.224	Acylamino-acid-releasing enzyme		APEH	2	2	1	3	1	2	1	2	2	2	2	2	5	0	1	1	1	7	2	3	3	0	4	2	4	2	1	2	2	4	3	2	8	50781000	45692000	13559000	72349000	20617000
1022	P13804;P13804-2	2	12	12	12	P13804	47.4	35.079	Electron transfer flavoprotein subunit alpha, mitochondrial		ETFA	5	5	7	5	6	8	7	6	5	6	7	6	8	8	6	9	6	5	8	7	7	5	9	9	8	6	6	8	6	7	6	6	11	48129000	85469000	47120000	54626000	95911000
1023	P13807-2;P13807;P54840	3	22	22	22	P13807-2	40.7	76.482	Glycogen [starch] synthase, muscle		GYS1	7	5	11	8	4	11	7	10	6	7	14	13	7	10	16	15	12	8	5	15	7	8	6	10	5	9	10	9	8	9	6	9	1	158470000	133100000	321220000	182950000	96984000
1024	P13861-2;P13861	2	18	18	15	P13861-2	54.7	43.066	cAMP-dependent protein kinase type II-alpha regulatory subunit		PRKAR2A	8	10	6	8	9	9	6	8	9	5	8	8	8	7	8	7	7	9	7	8	5	8	7	9	7	6	6	9	6	5	8	5	3	88566000	208820000	84804000	120650000	179520000
1025	P13929;P13929-2;P13929-3	3	6	1	1	P13929	18.2	46.986	Beta-enolase		ENO3	1	1	1	1	0	1	1	1	2	1	1	0	0	1	1	0	1	1	1	1	1	0	0	0	1	1	1	1	1	0	1	0	1	50107000	57050000	25284000	128420000	0
1026	P13984	1	7	7	7	P13984	42.2	28.38	General transcription factor IIF subunit 2		GTF2F2	0	0	0	0	0	0	0	0	0	0	0	0	0	0	1	0	0	0	0	0	0	0	0	0	0	0	0	0	0	0	0	0	4	0	0	0	0	0
1027	P13987;P13987-2	2	8	8	8	P13987	40.6	14.177	CD59 glycoprotein		CD59	14	15	18	14	20	20	19	17	19	15	19	16	16	19	17	18	16	19	17	19	18	19	16	19	18	17	18	22	17	20	16	18	4	2336000000	3379000000	2955700000	3027100000	3686300000
1028	P13995;P13995-2;Q9H903-3;Q9H903-1;Q9H903-5;Q9H903	6	9	9	9	P13995	37.7	37.895	Bifunctional methylenetetrahydrofolate dehydrogenase/cyclohydrolase, mitochondrial;NAD-dependent methylenetetrahydrofolate dehydrogenase;Methenyltetrahydrofolate cyclohydrolase		MTHFD2	0	0	0	1	1	0	0	0	0	1	0	0	0	0	0	0	1	0	0	0	0	0	0	0	1	0	0	0	0	0	0	0	6	8741200	3175300	0	9775700	8617700
1029	P14060;P26439-2;P26439	3	2	2	2	P14060	10.7	42.251	3 beta-hydroxysteroid dehydrogenase/Delta 5-->4-isomerase type 1;3-beta-hydroxy-Delta(5)-steroid dehydrogenase;Steroid Delta-isomerase;3 beta-hydroxysteroid dehydrogenase/Delta 5-->4-isomerase type 2;3-beta-hydroxy-Delta(5)-steroid dehydrogenase;Steroid Delta-isomerase		HSD3B1;HSD3B2	0	0	0	0	0	0	0	0	2	0	0	0	0	0	0	0	0	0	0	0	0	0	0	0	0	0	0	0	0	0	0	0	0	0	0	0	0	0
1030	P14174	1	3	3	3	P14174	23.5	12.476	Macrophage migration inhibitory factor		MIF	12	12	12	12	11	14	10	12	12	12	11	13	10	12	11	12	11	12	12	12	13	14	14	11	10	12	15	14	13	12	12	13	11	2060400000	2757000000	2105300000	3083400000	2217200000
1031	P14209;P14209-3;P14209-2	3	5	5	5	P14209	31.9	18.848	CD99 antigen		CD99	4	4	5	3	5	4	5	4	3	3	4	6	4	4	5	4	5	4	4	5	4	3	8	5	4	5	4	4	4	6	4	6	1	142550000	170780000	358160000	381210000	388030000
1032	P14210-3;P14210	2	2	2	2	P14210-3	5.1	82.601	Hepatocyte growth factor;Hepatocyte growth factor alpha chain;Hepatocyte growth factor beta chain		HGF	0	0	0	0	0	0	0	0	0	0	0	0	0	0	0	0	0	0	0	0	0	0	0	0	0	0	0	1	0	0	0	0	0	0	0	0	0	0
1033	P14314-2;P14314	2	23	23	23	P14314-2	49.9	59.177	Glucosidase 2 subunit beta		PRKCSH	24	23	22	25	15	20	19	27	19	19	24	20	20	22	21	16	20	16	21	17	18	22	20	18	16	21	18	18	16	16	22	18	14	1067400000	1279300000	1079100000	1469100000	831400000
1034	P14324-2;P14324	2	8	8	8	P14324-2	24.6	40.532	Farnesyl pyrophosphate synthase		FDPS	4	4	1	1	3	2	2	3	1	0	4	1	2	1	4	2	3	3	2	2	3	1	3	0	4	3	1	1	4	2	1	3	8	49553000	38107000	13926000	15904000	25258000
1035	P14406	1	3	3	3	P14406	30.1	9.3959	Cytochrome c oxidase subunit 7A2, mitochondrial		COX7A2	2	1	1	2	3	1	2	2	1	1	1	2	3	2	2	2	2	2	1	2	2	1	1	1	2	2	2	1	2	3	2	3	2	41206000	9409800	6801500	28487000	75593000
1036	P14550	1	16	16	16	P14550	65.8	36.573	Alcohol dehydrogenase [NADP(+)]		AKR1A1	10	8	8	13	9	7	14	10	14	8	10	9	6	7	10	9	9	10	7	11	8	7	13	9	7	8	8	13	13	10	13	5	10	171540000	222370000	174260000	350070000	261380000
1037	P14555	1	4	4	4	P14555	29.9	16.083	Phospholipase A2, membrane associated		PLA2G2A	0	0	0	0	1	0	0	1	0	0	0	4	0	0	2	0	0	0	0	4	0	0	0	0	0	0	0	0	0	0	0	0	0	0	0	0	0	1402100
1038	P14618;P14618-3	2	55	55	5	P14618	84.9	57.936	Pyruvate kinase PKM		PKM	172	180	177	167	154	206	173	156	157	153	173	168	162	173	184	182	171	190	153	166	162	175	173	158	168	150	176	183	154	169	164	151	133	18779000000	25942000000	19698000000	25156000000	18696000000
1039	P14618-2	1	55	5	5	P14618-2	85.5	58.061	Pyruvate kinase PKM		PKM	6	8	7	7	6	9	6	6	6	4	7	8	5	6	7	6	7	9	7	7	8	7	7	7	7	7	6	8	8	4	7	6	4	150110000	202050000	181260000	173810000	151670000
1040	P14625	1	62	62	51	P14625	67.5	92.468	Endoplasmin		HSP90B1	93	89	91	95	82	74	96	100	80	85	105	91	95	106	80	83	104	80	88	89	80	88	86	80	80	101	99	71	90	72	91	81	85	8159500000	10011000000	7357200000	11369000000	6513300000
1041	P14635-2;P14635	2	1	1	1	P14635-2	7.3	44.102	G2/mitotic-specific cyclin-B1		CCNB1	0	0	0	0	0	0	0	0	0	0	0	0	0	0	0	0	0	0	0	0	0	0	0	0	0	0	0	0	0	0	0	0	1	0	0	0	0	0
1042	P14649	1	3	1	1	P14649	15.9	22.764	Myosin light chain 6B		MYL6B	0	0	0	0	0	0	0	0	0	0	0	0	0	1	0	0	0	0	0	0	0	0	0	0	0	0	0	0	0	0	0	0	0	0	0	0	0	0
1043	P14678-2;P63162;P14678;P63162-2;P14678-3	5	7	7	7	P14678-2	25.5	23.656	Small nuclear ribonucleoprotein-associated proteins B and B;Small nuclear ribonucleoprotein-associated protein N		SNRPB;SNRPN	5	8	5	6	8	7	6	8	7	6	9	6	8	6	7	8	8	6	8	7	5	6	6	6	6	7	7	6	6	6	7	7	13	97934000	268450000	75488000	188390000	202630000
1044	P14735;P14735-2	2	15	15	15	P14735	20.8	117.97	Insulin-degrading enzyme		IDE	2	1	1	0	2	1	2	3	2	0	1	3	2	2	3	2	3	5	4	4	3	1	4	2	2	3	3	3	1	3	2	2	13	15497000	5559900	2695100	3319600	13932000
1045	P14854	1	5	5	5	P14854	52.3	10.192	Cytochrome c oxidase subunit 6B1		COX6B1	2	1	0	1	2	2	0	2	2	1	1	2	2	1	2	2	1	2	1	2	2	2	2	2	3	2	2	2	2	2	2	2	4	53726000	38146000	0	40594000	79239000
1046	P14866;P14866-2	2	24	24	23	P14866	57.4	64.132	Heterogeneous nuclear ribonucleoprotein L		HNRNPL	13	19	15	19	20	21	16	24	18	17	18	23	22	20	23	21	22	22	16	21	22	19	17	13	18	20	19	14	24	21	21	17	38	388600000	743730000	474610000	765390000	756920000
1047	P14868;P14868-2	2	32	32	32	P14868	67.3	57.136	Aspartate--tRNA ligase, cytoplasmic		DARS	13	18	14	15	17	18	13	21	15	15	19	16	20	21	22	17	23	20	16	19	21	19	17	11	17	18	19	18	20	18	18	18	23	446240000	645350000	373640000	797450000	572060000
1048	P14923	1	21	18	18	P14923	37	81.744	Junction plakoglobin		JUP	0	0	0	0	0	0	0	0	0	0	0	0	0	0	0	0	0	4	0	0	0	0	0	0	2	0	0	0	0	0	0	0	17	0	0	0	0	0
1049	P14927;P14927-2	2	6	6	6	P14927	52.3	13.53	Cytochrome b-c1 complex subunit 7		UQCRB	0	1	0	0	2	0	1	1	0	1	0	0	0	0	0	1	0	0	0	1	1	0	2	2	1	0	0	0	1	0	0	1	3	7859900	18152000	14176000	0	26647000
1050	P15104	1	4	4	4	P15104	9.9	42.064	Glutamine synthetase		GLUL	0	0	1	2	1	1	0	0	1	0	0	0	0	0	0	0	0	1	0	0	0	0	0	0	0	0	0	0	0	3	0	0	2	0	0	1535000	8476200	2292900
1051	P15121;C9JRZ8;C9JRZ8-2	3	16	16	16	P15121	63.9	35.853	Aldose reductase		AKR1B1	14	12	11	8	11	9	11	13	7	7	10	12	20	12	17	14	13	12	13	15	13	11	18	9	12	11	13	10	10	15	13	10	6	485150000	551760000	284230000	247330000	444520000
1052	P15144	1	44	44	44	P15144	34.2	109.54	Aminopeptidase N		ANPEP	32	44	34	32	61	53	61	32	43	28	41	34	36	51	43	44	38	17	46	50	48	74	28	64	28	41	41	24	34	17	39	27	0	1218900000	2604800000	1461100000	1714100000	3353500000
1053	P15151-3;P15151-2;P15151;P15151-4	4	5	5	5	P15151-3	18.7	39.304	Poliovirus receptor		PVR	2	2	3	3	2	2	1	3	2	3	5	5	4	3	4	5	3	4	2	4	2	2	2	5	4	3	3	2	3	3	4	2	0	24820000	16528000	37567000	30486000	13024000
1054	P15153	1	6	2	2	P15153	33.3	21.429	Ras-related C3 botulinum toxin substrate 2		RAC2	0	0	0	0	0	0	0	1	0	0	1	0	0	0	1	1	1	0	0	1	0	0	0	0	0	0	1	0	0	0	0	0	0	0	0	0	0	0
1055	P15170-3;P15170-2;P15170	3	23	23	12	P15170-3	37	68.699	Eukaryotic peptide chain release factor GTP-binding subunit ERF3A		GSPT1	7	9	5	14	9	10	7	14	12	5	13	13	11	12	13	9	13	10	6	10	8	13	6	7	9	12	13	10	9	11	11	7	20	129580000	130620000	87471000	241770000	156540000
1056	P15259	1	11	4	4	P15259	47	28.766	Phosphoglycerate mutase 2		PGAM2	0	0	0	0	0	0	0	0	0	0	0	0	0	0	0	0	0	0	0	0	0	0	0	3	0	0	0	0	0	0	0	0	0	0	0	0	0	0
1057	P15289;P15289-2	2	10	9	9	P15289	28.6	53.588	Arylsulfatase A;Arylsulfatase A component B;Arylsulfatase A component C		ARSA	4	1	1	2	6	3	3	3	0	4	3	7	10	6	6	4	7	3	4	2	3	6	8	3	3	8	8	3	6	6	5	10	0	92311000	43267000	25877000	36162000	274390000
1058	P15291-2;P15291	2	1	1	1	P15291-2	3.1	42.537	Beta-1,4-galactosyltransferase 1;Lactose synthase A protein;N-acetyllactosamine synthase;Beta-N-acetylglucosaminylglycopeptide beta-1,4-galactosyltransferase;Beta-N-acetylglucosaminyl-glycolipid beta-1,4-galactosyltransferase;Processed beta-1,4-galactosyltransferase 1		B4GALT1	1	0	1	0	1	0	1	0	1	1	1	1	0	1	1	1	1	1	1	1	1	1	0	0	1	1	1	1	1	0	1	0	0	4657100	0	6497300	5107400	4839300
1059	P15311	1	45	34	32	P15311	61.4	69.412	Ezrin		EZR	20	14	11	17	7	3	7	7	18	8	16	13	7	12	21	14	9	21	7	16	15	11	1	9	15	10	12	0	18	8	17	5	63	541280000	274560000	136310000	379110000	62490000
1060	P15374	1	10	10	10	P15374	62.6	26.182	Ubiquitin carboxyl-terminal hydrolase isozyme L3		UCHL3	4	3	4	3	3	4	6	4	5	5	4	5	3	5	4	4	6	4	2	2	5	6	7	3	3	4	5	7	4	3	6	5	5	54145000	51675000	35925000	46555000	65607000
1061	P15407-2;P15407	2	2	2	2	P15407-2	11.8	17.559	Fos-related antigen 1		FOSL1	0	0	0	0	0	0	0	0	0	0	0	0	0	0	0	0	0	0	0	0	0	0	0	0	0	0	0	0	0	0	0	0	2	0	0	0	0	0
1062	P15408-3;P15408	2	1	1	1	P15408-3	5.9	31.095	Fos-related antigen 2		FOSL2	0	0	0	0	0	0	0	0	0	0	1	0	0	0	1	0	0	0	0	0	0	0	0	0	0	0	0	0	0	0	0	0	0	0	0	0	0	0
1063	P15502-8;P15502-7;P15502-6;P15502-12;P15502-13;P15502-5;P15502-2;P15502-1;P15502-4;P15502-10;P15502;P15502-9;P15502-11	13	2	2	2	P15502-8	5.9	56.55	Elastin		ELN	0	0	0	0	0	0	0	0	1	0	0	0	0	0	0	0	0	0	0	0	0	0	0	0	0	0	0	1	0	0	0	0	0	0	0	0	0	0
1064	P15529-16;P15529-7;P15529-4;P15529-6;P15529-3;P15529-5;P15529-2;P15529-15;P15529-9;P15529-12;P15529-14;P15529-8;P15529-11;P15529-13;P15529-10;P15529	16	2	2	2	P15529-16	8.3	36.826	Membrane cofactor protein		CD46	1	1	1	1	0	1	1	0	1	0	0	1	1	0	0	1	0	0	0	0	0	0	0	0	0	0	0	1	1	1	0	1	2	7312200	6936600	7717700	8622500	0
1065	P15531;P15531-2	2	11	1	1	P15531	57.9	17.149	Nucleoside diphosphate kinase A	NME1	NME1	0	0	0	0	0	0	0	0	1	0	0	0	0	0	1	1	0	1	0	0	0	1	2	0	0	0	1	2	0	1	0	0	3	0	0	0	0	0
1066	P15559-3;P15559-2;P15559	3	13	13	13	P15559-3	40.3	26.365	NAD(P)H dehydrogenase [quinone] 1		NQO1	1	1	1	5	3	2	3	0	6	2	3	3	8	4	4	6	0	9	2	7	0	9	6	5	7	3	6	24	2	7	3	3	15	7388300	7568700	4847700	67671000	57177000
1067	P15586;P15586-2	2	14	14	14	P15586	24.1	62.081	N-acetylglucosamine-6-sulfatase		GNS	12	14	16	7	20	14	12	11	8	11	11	12	14	12	15	19	10	10	13	14	15	10	12	11	12	16	10	13	13	15	14	13	4	301610000	449610000	433380000	161190000	770860000
1068	P15848;P15848-2	2	15	15	15	P15848	30.6	59.687	Arylsulfatase B		ARSB	4	3	4	1	5	3	2	4	3	1	8	5	4	7	6	5	4	4	5	8	6	6	8	4	5	7	4	7	6	10	3	5	0	36147000	63536000	87056000	30534000	119550000
1069	P15880	1	14	14	14	P15880	47.1	31.324	40S ribosomal protein S2		RPS2	17	9	12	18	12	16	15	15	12	9	15	10	13	13	13	14	10	13	14	15	12	9	10	9	11	12	9	12	9	10	10	11	18	794040000	652490000	547840000	1377400000	746460000
1070	P15924;P15924-3;P15924-2	3	30	30	30	P15924	12.4	331.77	Desmoplakin		DSP	3	0	1	4	0	3	3	0	1	4	0	0	0	0	0	0	0	5	1	0	1	1	0	0	0	0	1	0	0	0	0	0	15	16285000	0	8295900	51376000	0
1071	P15927;P15927-2;P15927-3	3	5	5	5	P15927	30.4	29.247	Replication protein A 32 kDa subunit		RPA2	1	2	0	1	1	2	1	2	0	1	0	2	1	2	1	1	0	1	1	1	1	0	1	0	0	1	0	0	0	0	0	0	5	8310600	13461000	0	15261000	6855200
1072	P15954	1	2	2	2	P15954	28.6	7.2454	Cytochrome c oxidase subunit 7C, mitochondrial		COX7C	0	2	1	1	2	1	2	2	1	0	1	1	1	2	1	1	0	1	1	1	2	2	2	2	1	3	1	1	2	2	1	2	2	0	17641000	693690	1204000	2426700
1073	P16035	1	5	5	5	P16035	23.6	24.399	Metalloproteinase inhibitor 2		TIMP2	1	1	2	1	0	3	2	3	0	0	3	1	1	2	3	3	1	3	3	3	2	3	3	4	3	3	2	1	2	2	3	2	0	5105200	9047700	10977000	4833800	0
1074	P16070;P16070-16;P16070-5;P16070-7;P16070-3;P16070-4;P16070-6;P16070-17;P16070-8;P16070-10;P16070-11;P16070-13;P16070-14;P16070-12;P16070-18;P16070-15;P16070-9;P16070-19	18	13	13	13	P16070	14.3	81.537	CD44 antigen		CD44	18	16	14	17	15	21	19	21	18	13	18	20	18	15	16	21	16	19	13	20	18	20	14	16	17	19	16	14	21	17	18	14	6	1032600000	1200700000	821580000	1118200000	990080000
1075	P16083	1	7	7	7	P16083	41.1	25.918	Ribosyldihydronicotinamide dehydrogenase [quinone]		NQO2	0	1	0	1	0	2	0	1	0	1	1	0	3	2	0	1	1	0	1	1	1	0	4	1	1	0	0	3	0	0	2	0	0	0	15844000	0	32873000	0
1076	P16112;P16112-2;P16112-3	3	6	6	6	P16112	2.8	261.33	Aggrecan core protein;Aggrecan core protein 2		ACAN	0	0	0	0	0	0	0	0	0	0	0	0	0	0	0	0	0	0	0	0	0	0	0	4	0	0	0	0	0	0	0	0	0	0	0	0	0	0
1077	P16144-4;P16144-2;P16144-3;P16144;P16144-5	5	6	6	6	P16144-4	4.1	194.46	Integrin beta-4		ITGB4	0	0	0	0	0	0	0	0	0	0	0	0	0	0	0	0	0	0	0	0	0	0	0	0	0	0	0	0	0	0	0	0	3	0	0	0	0	0
1078	P16152;P16152-2	2	16	16	14	P16152	71.8	30.375	Carbonyl reductase [NADPH] 1		CBR1	15	17	13	14	16	17	13	20	15	12	21	19	21	16	19	18	17	18	16	17	19	12	21	16	14	18	19	21	17	18	19	16	0	428890000	580590000	362270000	473380000	482240000
1079	P16219	1	1	1	1	P16219	3.2	44.297	Short-chain specific acyl-CoA dehydrogenase, mitochondrial		ACADS	0	0	0	0	0	0	0	0	0	0	0	0	0	0	0	0	0	0	0	0	0	0	0	0	0	0	0	0	0	0	0	0	1	0	0	0	0	0
1080	P16234;P16234-3;P16234-2	3	11	10	10	P16234	13.3	122.67	Platelet-derived growth factor receptor alpha	PDGFRA	PDGFRA	0	4	2	1	3	0	1	1	1	2	1	2	1	1	1	0	1	0	1	1	1	1	1	1	0	1	2	1	1	0	1	1	0	0	18993000	10496000	12142000	34132000
1081	P16278;P16278-3;P16278-2	3	20	20	19	P16278	34.6	76.074	Beta-galactosidase		GLB1	20	15	14	9	20	17	12	19	7	12	16	14	14	16	15	23	16	9	18	14	9	11	19	12	13	14	12	8	11	13	19	15	1	510340000	557320000	499640000	330750000	1030700000
1082	P16298-3;P16298;P16298-4;P16298-2;P48454-2;P48454;P48454-3	7	6	2	2	P16298-3	16.5	58.081	Serine/threonine-protein phosphatase 2B catalytic subunit beta isoform		PPP3CB	0	0	0	0	0	0	0	0	0	0	0	0	0	1	0	1	0	1	0	0	1	0	0	0	0	0	0	0	0	1	0	0	1	0	0	0	0	0
1083	P16401	1	14	11	11	P16401	44.7	22.58	Histone H1.5		HIST1H1B	11	16	10	13	17	15	17	12	16	14	14	11	14	12	14	12	15	7	12	13	10	12	9	7	9	7	15	3	8	9	8	13	0	387090000	720060000	263580000	619040000	567250000
1084	P16403	1	17	17	7	P16403	44.6	21.364	Histone H1.2		HIST1H1C	12	14	10	12	14	15	11	12	15	13	14	10	13	13	11	11	10	8	12	12	11	13	8	11	12	10	15	10	14	9	11	12	18	614780000	867810000	355670000	781300000	978750000
1085	P16422	1	9	9	9	P16422	27.1	34.932	Epithelial cell adhesion molecule		EPCAM	0	0	0	0	0	0	0	0	0	0	0	0	0	0	0	0	0	0	0	0	0	0	0	0	0	0	0	0	0	0	0	0	11	0	0	0	0	0
1086	P16435	1	9	9	9	P16435	16.8	76.689	NADPH--cytochrome P450 reductase		POR	0	0	1	0	0	0	1	0	0	0	1	0	0	0	1	0	0	0	0	0	0	0	0	0	0	0	1	0	0	1	0	1	4	11040000	0	7614300	0	7071200
1087	P16455	1	3	3	3	P16455	21.3	21.646	Methylated-DNA--protein-cysteine methyltransferase		MGMT	1	1	0	0	0	1	0	0	1	0	0	0	0	0	2	0	0	1	1	0	1	0	0	0	0	0	0	0	1	1	0	0	0	3515700	4084600	0	0	0
1088	P16615;P16615-5;P16615-2;P16615-3;P16615-4;O14983-2;Q93084-4;Q93084;O14983;Q93084-3;Q93084-7;Q93084-1;Q93084-6;Q93084-5;O14983-3	15	29	29	29	P16615	32.5	114.76	Sarcoplasmic/endoplasmic reticulum calcium ATPase 2		ATP2A2	15	15	14	13	14	13	11	11	21	21	15	14	9	9	15	11	11	15	10	17	11	19	10	8	16	12	11	8	13	14	16	9	10	269920000	281950000	215030000	378400000	305300000
1089	P16671;P16671-4;P16671-3;P16671-2	4	11	11	11	P16671	24.6	53.053	Platelet glycoprotein 4		CD36	0	0	0	3	1	0	3	0	1	0	0	0	0	2	0	0	0	0	0	0	0	16	0	20	0	2	0	0	0	0	0	2	0	0	0	0	100520000	6016800
1090	P16930;P16930-2	2	5	5	5	P16930	12.4	46.374	Fumarylacetoacetase		FAH	1	0	1	0	1	2	0	1	0	0	1	0	1	0	0	1	0	2	0	1	0	0	1	0	0	0	0	2	1	1	0	1	0	4072700	10891000	3611900	0	1936700
1091	P16949;P16949-2;Q9H169-3;Q9H169;Q9H169-4;Q9H169-2	6	15	15	12	P16949	63.1	17.302	Stathmin		STMN1	5	10	2	4	3	7	7	8	6	4	11	7	5	9	6	8	8	9	5	7	7	6	1	2	4	5	7	4	7	7	8	3	22	22666000	128940000	8045500	7448600	12317000
1092	P16989;P16989-3;Q9Y2T7	3	18	12	2	P16989	64.8	40.089	Y-box-binding protein 3		YBX3	9	8	5	11	12	9	9	10	11	8	8	8	9	10	10	7	10	10	8	6	7	5	7	6	6	9	8	8	10	9	8	10	12	136220000	181560000	82760000	230780000	259970000
1093	P16989-2	1	17	1	1	P16989-2	76.9	31.947	Y-box-binding protein 3		YBX3	1	1	0	2	1	1	0	1	0	0	1	1	2	2	0	1	1	1	1	1	2	1	0	0	1	0	0	0	0	0	0	0	2	10163000	13326000	0	57621000	15635000
1094	P17028;P17028-2	2	2	1	1	P17028	5.2	42.155	Zinc finger protein 24		ZNF24	0	0	0	0	0	0	0	0	0	0	0	0	0	0	0	0	0	0	0	0	0	0	0	0	0	0	0	0	0	0	0	0	1	0	0	0	0	0
1095	P17050	1	9	9	9	P17050	25.5	46.564	Alpha-N-acetylgalactosaminidase		NAGA	4	4	3	3	3	4	2	4	2	1	1	1	4	4	4	3	3	3	2	4	2	3	4	2	2	3	3	2	5	3	3	4	0	70327000	74493000	55282000	44092000	89527000
1096	P17066;P48741	2	12	1	1	P17066	16.3	71.027	Heat shock 70 kDa protein 6;Putative heat shock 70 kDa protein 7		HSPA6;HSPA7	2	2	4	2	4	3	3	3	2	2	4	3	3	3	3	3	3	3	3	3	3	3	3	3	3	3	3	4	3	3	3	3	3	789410000	808200000	632680000	1146200000	815670000
1097	P17096;P17096-3	2	10	10	4	P17096	61.7	11.676	mobility group protein HMG-I/HMG-Y		HMGA1	7	9	7	7	7	8	9	10	8	6	10	11	11	12	9	11	9	9	6	10	10	10	5	6	8	9	10	10	10	10	9	9	22	171500000	229340000	97519000	148570000	200110000
1098	P17096-2	1	7	1	1	P17096-2	57.3	10.679	mobility group protein HMG-I/HMG-Y		HMGA1	3	2	1	1	2	2	1	3	2	2	1	2	3	1	2	2	2	2	2	2	2	2	2	2	1	1	2	2	1	2	2	2	7	23784000	35650000	14602000	21248000	26618000
1099	P17152	1	1	1	1	P17152	8.3	21.541	Transmembrane protein 11, mitochondrial		TMEM11	0	1	0	0	0	0	0	0	0	0	0	0	0	0	0	0	0	0	0	0	0	0	0	0	1	0	0	0	0	0	0	0	1	0	3462600	0	0	0
1100	P17174;P17174-2	2	15	15	15	P17174	36.1	46.247	Aspartate aminotransferase, cytoplasmic		GOT1	4	2	2	6	3	4	3	4	5	4	7	5	6	7	6	5	6	4	4	5	6	4	7	1	5	5	8	7	4	5	9	4	11	78571000	36834000	36961000	167090000	23104000
1101	P17252	1	21	21	16	P17252	42.3	76.749	Protein kinase C alpha type	PRKCA	PRKCA	5	7	7	9	13	5	10	6	6	6	3	4	6	4	0	6	2	15	4	7	12	2	2	3	3	11	7	10	10	7	2	5	0	33405000	93608000	47592000	105040000	187160000
1102	P17275	1	1	1	1	P17275	4.6	35.879	Transcription factor jun-B		JUNB	0	0	0	0	0	0	0	0	0	0	0	0	0	0	1	1	0	0	0	0	0	0	0	0	0	0	0	0	0	0	0	0	0	0	0	0	0	0
1103	P17301	1	30	30	30	P17301	32.7	129.29	Integrin alpha-2		ITGA2	29	13	12	6	12	12	8	20	7	8	21	22	8	11	32	28	18	18	1	29	18	8	23	13	7	11	9	5	20	25	17	19	2	717920000	354190000	192690000	92725000	233180000
1104	P17302	1	14	14	14	P17302	42.7	43.008	Gap junction alpha-1 protein		GJA1	5	10	8	8	14	8	3	18	6	3	4	11	13	6	6	11	7	7	10	8	8	4	7	8	8	7	7	4	11	11	8	8	0	28250000	110360000	82512000	89071000	240900000
1105	P17342;P17342-2;P17342-3	3	5	5	5	P17342	12.4	59.807	Atrial natriuretic peptide receptor 3		NPR3	0	0	0	0	0	0	0	0	0	0	0	0	0	0	0	0	0	0	0	0	0	0	4	0	0	0	0	4	0	0	0	0	0	0	0	0	0	0
1106	P17405;P17405-4;P17405-3;P17405-2	4	9	9	9	P17405	14.7	69.935	Sphingomyelin phosphodiesterase		SMPD1	3	4	2	1	6	4	0	3	1	2	2	3	2	1	2	5	2	2	3	3	3	2	3	0	3	4	2	1	6	5	4	4	0	27593000	43100000	23867000	7922800	78552000
1107	P17480-2;P17480	2	9	9	9	P17480-2	15	84.936	Nucleolar transcription factor 1		UBTF	0	1	0	0	2	2	0	1	0	0	1	0	1	0	0	2	0	0	0	0	0	0	1	0	0	0	0	0	0	0	0	0	6	3705100	22717000	0	3187400	18163000
1108	P17535	1	5	5	4	P17535	22.8	35.173	Transcription factor jun-D		JUND	1	1	0	1	1	2	1	0	2	1	1	1	2	1	1	1	1	1	0	1	0	1	1	0	1	0	0	0	0	0	1	0	2	4697800	3672100	0	6485200	5302900
1109	P17568	1	1	1	1	P17568	7.3	16.402	NADH dehydrogenase [ubiquinone] 1 beta subcomplex subunit 7		NDUFB7	0	0	0	0	0	0	0	0	0	0	0	0	0	0	0	0	0	0	0	0	0	0	0	0	0	0	0	0	0	0	0	0	1	0	0	0	0	3448900
1110	P17612;P17612-2;P22612	3	10	10	4	P17612	24.8	40.589	cAMP-dependent protein kinase catalytic subunit alpha	PRKACA;PRKACG	PRKACA	1	4	1	4	5	5	3	2	5	4	4	5	3	5	4	2	6	4	4	5	2	4	2	4	5	4	5	1	4	3	4	5	4	10314000	49833000	9257800	39670000	35418000
1111	P17655;P17655-2	2	23	23	23	P17655	35	79.994	Calpain-2 catalytic subunit		CAPN2	19	20	21	18	17	27	20	18	23	17	17	14	24	18	18	16	14	19	19	19	18	23	20	25	22	20	21	15	15	18	21	16	10	838630000	798210000	687370000	936450000	629100000
1112	P17661	1	21	14	14	P17661	47.4	53.535	Desmin		DES	2	0	2	0	0	12	0	0	0	0	0	0	0	0	0	0	0	0	0	0	0	0	0	0	0	0	0	0	0	0	0	0	0	27499000	0	11007000	0	0
1113	P17677;P17677-2	2	5	5	5	P17677	41.2	24.802	Neuromodulin		GAP43	0	0	0	0	0	0	0	0	0	0	0	0	0	0	0	0	0	0	0	0	0	0	7	0	0	0	0	3	0	0	0	0	0	0	0	0	0	0
1114	P17812;P17812-2	2	18	18	16	P17812	42.1	66.69	CTP synthase 1		CTPS1	4	3	1	3	3	5	2	3	4	7	6	3	1	2	6	5	1	7	1	3	6	4	3	0	5	2	2	6	2	5	7	1	14	54761000	24499000	10514000	31062000	17211000
1115	P17813-2;P17813	2	14	14	14	P17813-2	28.8	67.541	Endoglin		ENG	7	5	5	6	3	4	9	1	8	12	6	3	5	7	5	3	7	4	5	2	5	7	9	6	5	5	8	5	1	3	4	6	0	110600000	144420000	115140000	128950000	44727000
1116	P17844;P17844-2	2	37	37	27	P17844	52	69.147	Probable ATP-dependent RNA helicase DDX5		DDX5	15	13	13	16	16	19	13	13	15	12	12	14	13	15	14	16	12	15	10	17	15	10	10	12	14	13	12	6	12	11	12	11	50	261940000	304860000	176060000	485910000	365880000
1117	P17858;P17858-2	2	27	25	24	P17858	40.1	85.018	ATP-dependent 6-phosphofructokinase, liver type		PFKL	13	12	17	14	11	13	13	13	12	13	17	15	14	12	20	14	17	17	15	15	19	19	16	13	12	12	13	16	18	19	13	13	7	334370000	467900000	479940000	534860000	326520000
1118	P17900	1	6	6	6	P17900	23.3	20.838	Ganglioside GM2 activator;Ganglioside GM2 activator isoform short		GM2A	2	2	3	0	8	6	2	3	1	3	2	3	3	2	2	3	2	3	3	2	3	2	6	5	2	3	3	4	3	5	3	2	0	13238000	30843000	23540000	0	116380000
1119	P17931	1	11	11	11	P17931	40.8	26.152	Galectin-3		LGALS3	5	9	6	8	12	14	12	9	13	5	6	10	14	12	5	8	14	10	10	9	10	10	11	9	11	10	12	4	9	10	7	13	9	302530000	642350000	351770000	493100000	717950000
1120	P17936;P17936-2	2	7	7	7	P17936	37.8	31.674	Insulin-like growth factor-binding protein 3		IGFBP3	4	2	2	2	1	0	1	0	0	3	2	2	0	1	1	0	1	1	0	1	0	2	0	0	0	1	1	2	1	1	1	0	0	39959000	12347000	15536000	31645000	9386200
1121	P17980	1	18	18	18	P17980	45.6	49.203	26S protease regulatory subunit 6A		PSMC3	5	8	5	5	7	9	8	8	7	9	9	8	9	7	8	10	10	9	5	10	6	7	5	5	11	8	8	6	8	9	9	8	14	90613000	172020000	75538000	147060000	126780000
1122	P17987	1	28	28	28	P17987	48.4	60.343	T-complex protein 1 subunit alpha		TCP1	16	18	17	18	16	22	18	22	18	15	19	22	20	18	18	17	18	23	15	24	18	18	15	10	20	21	19	12	22	19	22	19	31	518180000	758410000	425810000	975070000	615650000
1123	P18031	1	6	6	6	P18031	18.4	49.966	Tyrosine-protein phosphatase non-receptor type 1		PTPN1	4	1	0	0	0	1	0	0	0	1	1	0	0	0	0	0	0	1	0	1	0	0	1	1	1	1	0	0	0	1	0	0	1	19779000	3077100	0	0	0
1124	P18065	1	3	3	3	P18065	11.1	34.814	Insulin-like growth factor-binding protein 2		IGFBP2	0	0	0	0	0	0	0	0	0	0	0	0	0	0	0	0	0	0	0	0	0	0	0	0	0	0	0	2	0	1	0	0	1	0	0	0	0	0
1125	P18077	1	12	12	12	P18077	57.3	12.538	60S ribosomal protein L35a		RPL35A	8	9	8	8	8	7	7	11	8	8	9	8	10	11	10	9	9	10	9	12	10	9	7	9	10	11	9	5	9	7	10	9	13	183440000	301590000	152900000	279000000	173180000
1126	P18084	1	24	24	24	P18084	41.2	88.053	Integrin beta-5		ITGB5	12	9	15	10	7	12	14	13	19	16	21	13	11	12	17	11	9	17	14	12	16	13	14	13	14	12	11	16	10	10	12	7	0	235440000	205600000	274540000	139370000	110970000
1127	P18085	1	9	6	6	P18085	52.8	20.511	ADP-ribosylation factor 4		ARF4	11	10	10	9	9	8	9	8	10	8	7	9	8	8	8	8	9	6	10	8	7	7	7	7	8	7	6	7	6	7	7	7	2	683800000	730100000	524450000	697380000	677120000
1128	P18124	1	21	21	21	P18124	60.9	29.225	60S ribosomal protein L7		RPL7	21	20	19	19	19	19	16	17	17	19	20	19	18	15	18	16	18	17	16	19	17	16	16	13	20	15	16	14	19	16	20	14	30	1131000000	1257100000	835790000	1530400000	1093200000
1129	P18206;P18206-2;P18206-3	3	80	80	80	P18206	64	123.8	Vinculin		VCL	62	57	60	67	59	70	69	63	74	56	49	54	69	60	64	56	46	77	63	69	67	71	50	68	86	59	55	64	71	67	67	48	36	2097100000	2288000000	1668100000	3134600000	2153500000
1130	P18564-2;P18564	2	1	1	1	P18564-2	1.3	74.957	Integrin beta-6		ITGB6	2	1	2	2	2	1	1	0	2	2	2	1	1	1	2	1	2	2	1	1	1	2	1	1	2	1	1	1	2	2	2	1	0	203110000	174670000	138310000	204310000	136660000
1131	P18583-2;P18583-10;P18583-4;P18583-7;P18583;P18583-5;P18583-9;P18583-3;P18583-6;P18583-8	10	9	9	9	P18583-2	9.2	232.3	Protein SON		SON	0	1	1	2	0	1	1	2	1	1	1	0	2	1	1	0	1	1	1	2	2	0	1	0	1	1	0	0	1	0	0	0	7	0	7747600	4366900	13000000	0
1132	P18615-3;P18615;P18615-4	3	5	5	5	P18615-3	23	43.924	Negative elongation factor E		NELFE	0	0	0	0	0	0	0	0	0	0	0	0	0	0	0	0	0	0	0	0	0	0	0	0	0	0	0	0	0	0	0	0	3	1932200	0	0	0	0
1133	P18621-3;P18621;P18621-2	3	14	14	14	P18621-3	49.6	26.372	60S ribosomal protein L17		RPL17	20	20	20	20	20	22	17	20	21	19	20	20	21	16	23	21	19	23	17	23	20	18	17	12	21	19	20	13	19	18	21	18	28	721340000	889820000	569010000	970990000	808770000
1134	P18669;Q8N0Y7	2	19	19	12	P18669	66.1	28.804	Phosphoglycerate mutase 1		PGAM1	39	37	39	38	30	37	34	40	32	32	36	31	26	31	39	34	33	37	34	33	28	27	33	35	27	34	29	25	37	32	30	32	34	2716100000	3570400000	3142300000	3886600000	2393400000
1135	P18754;P18754-2	2	15	15	15	P18754	57.7	44.969	Regulator of chromosome condensation		RCC1	2	3	1	2	6	1	2	6	5	2	5	6	9	5	6	8	4	4	3	5	6	2	4	4	6	6	5	3	6	6	5	4	24	17715000	23494000	4125400	16462000	57051000
1136	P18859;P18859-2	2	5	5	5	P18859	49.1	12.587	ATP synthase-coupling factor 6, mitochondrial		ATP5J	3	3	3	3	3	3	3	4	3	3	3	3	4	3	2	3	3	4	3	4	5	2	4	3	3	3	3	3	3	4	2	5	7	70656000	75424000	51649000	63630000	74700000
1137	P18887	1	4	4	4	P18887	8.7	69.476	DNA repair protein XRCC1		XRCC1	0	0	0	0	0	0	0	0	0	0	0	0	0	0	0	0	0	0	0	0	0	0	0	0	0	0	0	0	0	0	0	0	5	0	0	0	0	0
1138	P19022-2;P19022;P55283-2;P55283	4	8	8	8	P19022-2	13.7	97.039	Cadherin-2		CDH2	5	2	5	1	1	1	2	2	2	3	2	1	0	1	2	2	1	1	1	1	1	3	4	3	1	3	1	0	1	2	2	1	0	88108000	21307000	50929000	23707000	7911100
1139	P19075	1	2	2	2	P19075	15.6	26.044	Tetraspanin-8		TSPAN8	0	0	0	0	0	0	0	0	0	0	1	0	0	0	0	1	0	2	0	2	0	0	2	1	1	0	0	0	1	3	0	0	0	0	0	0	0	0
1140	P19338	1	46	46	46	P19338	44.2	76.613	Nucleolin		NCL	35	40	35	40	47	45	34	45	49	28	33	40	49	44	44	44	40	43	38	41	44	35	42	31	38	40	35	23	36	39	34	36	73	1433300000	2249900000	1221700000	2737000000	2565000000
1141	P19367-4;P19367-2;P19367;P19367-3;P52790	5	44	44	37	P19367-4	48.1	101.08	Hexokinase-1		HK1	20	16	21	12	15	20	12	20	17	13	18	15	14	12	17	15	12	23	14	15	20	16	19	23	28	15	13	18	20	19	15	14	3	352870000	299310000	321750000	220130000	253520000
1142	P19387	1	3	3	3	P19387	14.5	31.441	DNA-directed RNA polymerase II subunit RPB3		POLR2C	0	0	0	0	0	0	0	0	0	0	0	0	0	0	0	0	0	0	0	0	0	0	0	0	0	0	0	0	0	0	0	0	1	0	0	0	0	0
1143	P19388	1	4	4	4	P19388	19	24.551	DNA-directed RNA polymerases I, II, and III subunit RPABC1		POLR2E	1	1	0	0	0	1	0	0	0	1	0	0	0	0	0	0	0	0	0	0	0	0	0	0	0	0	0	0	0	0	0	0	0	7145100	4939700	0	0	0
1144	P19404	1	4	4	4	P19404	23.3	27.391	NADH dehydrogenase [ubiquinone] flavoprotein 2, mitochondrial		NDUFV2	2	2	2	1	2	2	2	2	1	0	1	2	2	2	1	2	2	2	3	2	2	3	1	3	2	3	2	1	2	2	3	2	3	15156000	26385000	10902000	13045000	22475000
1145	P19525-2;P19525	2	8	8	8	P19525-2	21.8	57.39	Interferon-induced, double-stranded RNA-activated protein kinase	EIF2AK2	EIF2AK2	4	6	3	4	3	3	4	4	4	2	2	2	3	4	3	3	5	5	3	4	4	3	2	2	1	3	3	2	3	3	3	3	5	32371000	44005000	17186000	52078000	29514000
1146	P19623	1	12	12	12	P19623	43	33.824	Spermidine synthase		SRM	7	9	9	10	8	9	13	14	11	4	11	9	8	7	11	6	10	10	6	9	4	8	8	6	9	7	8	8	5	7	7	5	10	199550000	207140000	166060000	267740000	170220000
1147	P19634	1	4	4	4	P19634	7.7	90.762	Sodium/hydrogen exchanger 1		SLC9A1	1	0	0	1	0	2	1	2	0	0	1	1	0	2	1	3	2	0	2	2	1	0	1	0	2	1	1	0	2	1	2	1	0	8414100	5763400	0	8157200	0
1148	P19784	1	8	7	7	P19784	29.1	41.213	Casein kinase II subunit alpha	CSNK2A2	CSNK2A2	0	0	0	0	0	0	0	1	0	0	0	0	0	0	0	0	0	0	1	0	0	1	0	1	0	0	1	0	0	1	2	2	4	0	0	0	0	0
1149	P19838-2;P19838;P19838-3	3	6	6	6	P19838-2	9.1	105.43	Nuclear factor NF-kappa-B p105 subunit;Nuclear factor NF-kappa-B p50 subunit		NFKB1	0	2	1	1	3	2	1	2	1	1	2	1	1	1	2	1	1	1	1	2	0	0	3	1	1	1	2	0	1	1	1	1	4	2308400	12370000	2422700	10921000	20601000
1150	P19883-2;P19883	2	6	6	6	P19883-2	31.9	34.803	Follistatin		FST	0	0	0	2	0	0	0	0	3	0	0	0	0	0	0	2	1	0	0	0	2	0	1	0	3	3	0	1	1	3	2	0	0	0	0	0	7797100	0
1151	P19971;P19971-2	2	4	4	4	P19971	11	49.955	Thymidine phosphorylase		TYMP	0	0	0	1	1	0	1	0	0	0	0	0	1	1	1	0	1	0	1	0	0	0	0	0	2	0	0	0	0	0	0	0	1	0	0	0	4983000	7062100
1152	P20020-6;P20020;P20020-4;P20020-1;P20020-5;P20020-2;Q01814-6;Q01814-8;Q01814-5;Q01814;Q01814-4;Q01814-7;Q01814-3;Q01814-2	14	34	15	15	P20020-6	30.9	130.62	Plasma membrane calcium-transporting ATPase 1		ATP2B1	2	4	5	4	3	4	4	3	0	2	4	3	1	7	1	3	1	1	6	3	3	0	7	4	0	3	3	2	1	1	1	2	0	26429000	68945000	71567000	70922000	63883000
1153	P20042	1	17	17	17	P20042	55.9	38.388	Eukaryotic translation initiation factor 2 subunit 2		EIF2S2	7	8	5	8	7	7	7	6	6	3	4	8	7	7	7	7	8	6	3	7	5	4	5	5	6	6	5	8	8	6	8	6	10	77878000	200090000	143150000	246860000	187390000
1154	P20073-2;P20073	2	20	20	19	P20073-2	43.8	50.315	Annexin A7		ANXA7	8	10	6	9	14	9	10	11	4	8	9	11	12	10	10	10	10	15	11	12	11	13	16	12	16	12	10	11	12	13	12	13	10	220840000	416710000	156290000	347490000	420810000
1155	P20290	1	5	1	1	P20290	34.5	22.168	Transcription factor BTF3		BTF3	0	0	0	0	0	0	0	0	0	0	0	0	0	0	0	0	0	0	0	0	0	0	0	0	0	0	0	0	0	0	0	0	1	0	0	0	0	0
1156	P20290-2	1	5	5	1	P20290-2	40.1	17.699	Transcription factor BTF3		BTF3	2	4	3	5	5	4	5	2	6	4	5	2	3	3	3	3	3	4	3	3	4	3	3	1	4	2	2	2	2	2	3	2	10	70603000	141460000	82316000	207750000	121520000
1157	P20337	1	4	4	4	P20337	21	24.758	Ras-related protein Rab-3B		RAB3B	2	2	1	3	0	1	2	2	4	0	0	0	0	1	1	1	1	0	0	0	0	1	2	1	0	2	1	0	0	0	0	1	0	23036000	8460200	15715000	52768000	0
1158	P20338;P61018;P61018-2	3	3	3	3	P20338	17	24.389	Ras-related protein Rab-4A		RAB4A	0	0	0	0	0	0	1	0	0	0	0	0	2	0	0	0	0	1	0	0	0	0	0	0	1	0	1	0	0	1	0	0	0	0	0	0	0	0
1159	P20339-2;P20339	2	7	4	3	P20339-2	41.8	22.178	Ras-related protein Rab-5A		RAB5A	3	2	1	2	1	1	1	2	2	2	2	2	2	2	2	2	1	1	2	1	1	2	1	1	2	3	1	1	2	2	1	1	0	28674000	18594000	7818700	55065000	10252000
1160	P20340-2;P20340;P20340-4;P20340-3;Q9NRW1;Q9NRW1-2;Q53S08	7	11	11	10	P20340-2	43.8	23.548	Ras-related protein Rab-6A		RAB6A	3	6	5	4	5	4	4	5	4	6	8	5	5	4	5	5	6	6	6	7	5	4	4	6	6	5	5	5	5	8	5	6	4	225420000	280090000	226090000	244890000	227290000
1161	P20396	1	3	3	3	P20396	19	27.404	Pro-thyrotropin-releasing hormone;Thyrotropin-releasing hormone		TRH	0	0	0	0	0	0	0	0	0	0	0	0	0	0	0	0	0	0	0	0	0	0	0	4	0	0	0	0	0	0	0	0	0	0	0	0	0	0
1162	P20618	1	12	12	12	P20618	46.1	26.489	Proteasome subunit beta type-1		PSMB1	9	9	10	9	10	8	8	10	10	6	9	12	11	8	7	8	7	10	7	10	7	7	9	6	8	7	7	8	11	8	12	9	7	256030000	369820000	262710000	302940000	273680000
1163	P20645	1	4	4	4	P20645	19.5	30.993	Cation-dependent mannose-6-phosphate receptor		M6PR	1	1	0	1	1	2	2	2	1	1	2	1	1	1	3	1	1	1	1	1	1	2	1	1	1	1	1	1	3	1	1	1	3	36627000	28900000	0	38336000	30211000
1164	P20674	1	8	8	8	P20674	42.7	16.762	Cytochrome c oxidase subunit 5A, mitochondrial		COX5A	2	4	2	2	4	4	3	4	3	2	2	2	5	5	2	3	3	2	4	4	4	3	5	2	4	2	1	3	2	3	2	3	8	22890000	103060000	21393000	30945000	108220000
1165	P20700	1	38	33	33	P20700	48.6	66.408	Lamin-B1		LMNB1	4	8	4	11	9	13	6	9	7	6	10	12	12	13	11	7	8	8	7	9	10	5	4	3	1	4	4	2	6	6	4	5	29	74630000	192280000	61927000	177540000	194500000
1166	P20810-5	1	30	1	0	P20810-5	55.3	81.168	Calpastatin		CAST	1	0	0	1	0	0	0	0	0	0	0	0	0	0	1	0	0	0	0	0	0	0	0	0	0	0	0	0	0	0	0	0	0	11100000	0	0	11048000	0
1167	P20810-6;P20810-10;P20810-7;P20810-9;P20810;P20810-8;P20810-4	7	33	33	3	P20810-6	55.6	84.942	Calpastatin		CAST	19	31	17	14	16	26	26	20	27	17	22	21	26	26	21	26	27	29	26	26	26	22	24	25	19	31	28	25	19	19	23	28	8	257620000	599590000	259560000	288240000	288600000
1168	P20839;P20839-3;P20839-7;P20839-5;P20839-6;P20839-2;P20839-4	7	10	8	8	P20839	27.8	55.405	Inosine-5-monophosphate dehydrogenase 1		IMPDH1	0	0	0	0	1	0	0	1	0	1	0	0	0	0	0	1	0	0	0	0	1	0	0	1	0	0	0	0	0	1	1	1	3	2656700	0	0	0	5781800
1170	P20908-2	1	32	31	2	P20908-2	23.9	183.65	Collagen alpha-1(V) chain		COL5A1	20	11	16	32	16	9	15	9	21	31	13	9	10	12	8	6	18	10	13	6	7	12	4	8	9	8	11	8	6	4	10	8	0	508910000	329810000	369180000	1218200000	248890000
1171	P20933	1	9	9	9	P20933	33.8	37.208	N(4)-(beta-N-acetylglucosaminyl)-L-asparaginase;Glycosylasparaginase alpha chain;Glycosylasparaginase beta chain		AGA	3	6	2	4	13	4	4	9	5	3	5	7	5	4	3	8	4	6	5	6	7	5	1	5	5	6	5	3	11	4	5	4	0	17801000	59788000	19108000	117210000	374490000
1172	P20936-2;P20936-4;P20936;P20936-3	4	8	8	8	P20936-2	11.4	100.4	Ras GTPase-activating protein 1		RASA1	3	2	0	0	0	3	1	1	0	0	2	0	0	2	1	0	1	0	1	1	0	0	0	0	0	0	1	0	0	1	0	0	0	9399200	7357100	0	0	0
1173	P20962	1	3	3	3	P20962	23.5	11.53	Parathymosin		PTMS	3	2	3	3	2	4	3	3	4	3	3	3	3	3	4	3	3	4	3	4	3	3	3	3	3	2	5	3	4	3	3	3	5	71577000	117990000	55282000	15309000	82421000
1174	P21127;Q9UQ88-5;Q9UQ88;P21127-2;P21127-3;Q9UQ88-2;Q9UQ88-3;P21127-8;Q9UQ88-4;P21127-9;P21127-6;P21127-10;P21127-5;P21127-4;Q9UQ88-10;P21127-12;Q9UQ88-9;Q9UQ88-8	18	5	5	5	P21127	7.8	92.619	Cyclin-dependent kinase 11B;Cyclin-dependent kinase 11A	CDK11B;CDK11A	CDK11B;CDK11A	0	1	0	0	0	1	0	0	1	0	0	0	0	1	1	0	0	0	0	1	0	0	0	0	0	0	0	0	0	0	0	0	1	0	48060000	2479600	0	0
1175	P21266	1	15	15	13	P21266	57.8	26.559	Glutathione S-transferase Mu 3		GSTM3	7	9	9	6	9	5	12	12	10	8	8	10	10	8	10	5	5	9	8	7	9	8	12	11	8	6	7	6	8	8	9	7	0	172880000	222170000	259470000	51100000	140420000
1176	P21281;P15313	2	17	17	17	P21281	39.1	56.5	V-type proton ATPase subunit B, brain isoform		ATP6V1B2	11	9	5	9	12	14	6	7	8	6	6	7	6	7	7	12	5	6	5	8	9	7	6	9	11	9	10	5	13	4	12	6	7	166750000	210120000	81982000	157740000	211460000
1177	P21283	1	9	9	9	P21283	23.3	43.941	V-type proton ATPase subunit C 1		ATP6V1C1	3	3	4	3	5	4	2	2	2	5	3	5	3	4	3	5	3	3	1	3	4	4	2	3	3	4	3	3	5	3	4	3	1	31868000	60703000	53123000	23189000	61694000
1178	P21291	1	12	12	12	P21291	68.9	20.567	Cysteine and glycine-rich protein 1		CSRP1	33	17	30	26	14	23	19	13	36	29	24	15	13	19	18	16	17	22	19	16	20	26	23	35	19	23	26	27	19	21	26	17	7	3786500000	1837700000	2882900000	3896300000	883130000
1179	P21333-2;P21333	2	171	171	156	P21333-2	70.6	280.01	Filamin-A		FLNA	311	253	296	308	250	255	250	239	334	293	241	240	187	255	288	238	208	298	272	254	265	266	194	288	294	293	238	194	314	234	320	222	108	26324000000	22289000000	23600000000	36240000000	19259000000
1180	P21397-2;P21397	2	1	1	1	P21397-2	2.5	44.847	Amine oxidase [flavin-containing] A		MAOA	0	0	0	0	0	0	0	0	0	0	0	0	0	0	0	0	0	0	0	0	0	0	0	0	1	0	0	0	1	0	0	0	0	0	0	0	0	0
1181	P21399;O00408-5;O00408-4;O00408-3;O00408	5	14	14	14	P21399	18.1	98.398	Cytoplasmic aconitate hydratase		ACO1	1	1	0	1	2	1	1	0	3	4	1	0	3	0	0	0	1	1	3	2	0	1	4	0	3	0	1	1	1	2	0	1	10	0	6147200	7155000	7674500	17401000
1182	P21589;P21589-2	2	30	30	30	P21589	55.1	63.367	5-nucleotidase		NT5E	36	35	27	15	30	50	33	15	35	23	42	35	26	30	36	37	26	26	32	32	31	30	25	55	32	29	34	40	28	41	33	33	1	1431500000	1806500000	1192400000	711370000	1529700000
1183	P21741-2;P21741	2	1	1	1	P21741-2	11.5	9.5122	Midkine		MDK	0	0	0	0	0	0	0	0	0	0	0	0	0	0	0	0	0	0	0	0	0	0	0	0	0	0	0	0	0	0	0	0	1	0	0	0	0	0
1184	P21796	1	21	21	21	P21796	76	30.772	Voltage-dependent anion-selective channel protein 1		VDAC1	23	24	24	22	27	21	22	21	25	21	26	25	23	19	25	25	22	24	27	28	25	24	30	25	30	26	27	20	25	31	22	25	27	1209000000	1181700000	1299200000	1287700000	1576200000
1185	P21810	1	8	8	7	P21810	29.3	41.654	Biglycan		BGN	2	2	3	0	1	0	1	4	0	1	2	3	0	4	4	2	2	3	1	5	2	4	2	0	6	3	4	3	4	2	2	3	0	6692300	54110000	42171000	4445300	43357000
1186	P21912	1	10	10	10	P21912	44.3	31.629	Succinate dehydrogenase [ubiquinone] iron-sulfur subunit, mitochondrial		SDHB	4	2	5	2	4	2	1	1	2	1	0	3	2	1	2	3	1	1	1	2	2	1	4	3	2	1	2	0	2	2	2	5	2	14772000	14011000	30636000	15231000	48571000
1187	P21926	1	4	4	4	P21926	14.5	25.416	CD9 antigen		CD9	3	2	3	2	2	2	4	2	5	3	2	2	3	3	2	4	3	3	2	3	2	2	4	5	3	3	3	2	2	3	3	2	4	153910000	39526000	44175000	33381000	189070000
1188	P21964-2;P21964	2	18	18	18	P21964-2	75.1	24.449	Catechol O-methyltransferase		COMT	16	15	14	12	17	12	15	8	12	14	13	11	10	10	12	12	13	10	13	10	12	16	16	9	10	16	14	10	10	9	20	13	7	541070000	580940000	436700000	429060000	524610000
1189	P21980;P21980-2;P21980-3;O43548-2;P49221;O43548	6	38	38	38	P21980	52.5	77.328	Protein-glutamine gamma-glutamyltransferase 2		TGM2	28	18	14	10	15	8	19	15	11	23	16	11	12	24	17	30	10	57	16	37	27	16	22	20	42	26	12	67	45	56	14	12	0	918260000	424920000	473620000	181150000	392890000
1190	P22033	1	3	3	3	P22033	5.1	83.134	Methylmalonyl-CoA mutase, mitochondrial		MUT	0	0	0	0	0	0	0	0	0	0	0	0	0	0	0	0	0	0	1	0	0	0	1	0	2	0	0	0	1	0	0	0	0	0	0	0	0	0
1191	P22059;Q969R2-6;Q969R2-3;Q969R2-2;Q969R2	5	17	17	17	P22059	30.2	89.42	Oxysterol-binding protein 1		OSBP	5	2	2	2	4	4	4	7	5	1	4	5	5	5	5	5	6	7	5	6	4	4	7	4	6	2	4	5	5	7	4	4	9	25241000	31637000	14979000	17313000	42997000
1192	P22061;P22061-2	2	14	14	14	P22061	55.9	24.636	Protein-L-isoaspartate(D-aspartate) O-methyltransferase		PCMT1	5	4	4	5	8	12	6	8	8	4	9	8	6	8	9	5	7	6	5	9	8	7	5	6	7	7	6	8	7	9	13	3	6	121630000	127290000	71425000	171860000	183300000
1193	P22087	1	16	16	15	P22087	47.7	33.784	rRNA 2-O-methyltransferase fibrillarin		FBL	10	6	6	9	12	8	6	11	9	7	7	9	11	8	10	9	9	8	7	10	7	7	9	5	6	7	7	8	7	8	8	7	19	172070000	155740000	107280000	297720000	262350000
1194	P22090	1	14	4	3	P22090	47.5	29.455	40S ribosomal protein S4, Y isoform 1		RPS4Y1	0	0	0	2	0	0	4	3	0	2	1	3	0	3	2	3	2	2	0	2	1	2	0	0	1	2	2	0	1	0	0	0	0	0	0	0	34879000	0
1195	P22102;P22102-2	2	27	27	27	P22102	33.8	107.77	Trifunctional purine biosynthetic protein adenosine-3;Phosphoribosylamine--glycine ligase;Phosphoribosylformylglycinamidine cyclo-ligase;Phosphoribosylglycinamide formyltransferase		GART	5	6	4	10	5	9	3	7	9	7	7	6	5	7	7	8	4	7	5	7	7	4	2	2	5	4	5	8	6	6	6	6	24	71308000	102480000	35917000	187570000	46689000
1196	P22105-1;P22105;P22105-4;P22105-2;Q16473;REV__Q96CG3	6	84	84	84	P22105-1	30.3	458.22	Tenascin-X		TNXB	4	12	46	23	9	2	12	1	13	17	1	20	19	41	1	1	25	3	67	3	19	51	26	40	1	25	40	0	3	7	2	15	0	20801000	59536000	559040000	260300000	79260000
1197	P22223-2;P22223	2	2	2	2	P22223-2	3.2	86.551	Cadherin-3		CDH3	0	0	0	0	0	0	0	0	0	0	0	0	0	0	0	0	0	0	0	0	0	0	0	0	0	0	0	0	0	0	0	0	1	0	0	0	0	0
1198	P22234;P22234-2	2	20	20	20	P22234	44.2	47.079	Multifunctional protein ADE2;Phosphoribosylaminoimidazole-succinocarboxamide synthase;Phosphoribosylaminoimidazole carboxylase		PAICS	10	13	11	15	10	14	15	14	11	11	14	11	9	12	13	12	11	10	6	12	9	12	10	5	8	9	11	10	11	11	11	10	32	204150000	313220000	183230000	573600000	236220000
1199	P22304;P22304-3;P22304-2	3	3	3	3	P22304	5.1	61.872	Iduronate 2-sulfatase;Iduronate 2-sulfatase 42 kDa chain;Iduronate 2-sulfatase 14 kDa chain		IDS	0	0	0	0	0	0	0	0	0	0	1	0	0	0	0	1	0	1	0	1	0	0	0	0	0	1	1	0	1	2	1	1	0	0	0	0	0	3676700
1200	P22307-7;P22307-8;P22307;P22307-4;P22307-6;P22307-2;P22307-3	7	13	13	13	P22307-7	24.7	54.415	Non-specific lipid-transfer protein		SCP2	4	6	5	4	6	9	7	7	6	3	7	6	7	6	5	5	6	5	10	8	5	8	10	7	7	7	7	3	7	7	8	8	7	80813000	146880000	109960000	107270000	201720000
1201	P22314;P22314-2	2	39	39	39	P22314	42	117.85	Ubiquitin-like modifier-activating enzyme 1		UBA1	39	37	28	31	34	35	32	37	26	27	32	33	31	35	39	27	34	31	34	31	30	36	33	25	32	28	32	23	28	33	28	32	40	1304300000	1649800000	1040000000	1411600000	1152800000
1202	P22392-2;P22392;O60361	3	20	20	10	P22392-2	75.7	30.137	Nucleoside diphosphate kinase B		NME2	22	23	21	24	22	27	28	26	24	25	27	28	25	28	30	24	30	25	26	27	26	25	24	23	29	25	25	27	30	23	21	25	46	2213000000	2611000000	1995600000	2828800000	2246600000
1203	P22570;P22570-7;P22570-5;P22570-2;P22570-3;P22570-4;P22570-6	7	14	14	14	P22570	33.6	53.836	NADPH:adrenodoxin oxidoreductase, mitochondrial		FDXR	0	0	0	0	0	1	0	1	0	0	0	0	0	0	0	0	0	0	0	0	1	0	4	0	1	1	0	0	0	3	0	1	6	0	0	0	0	8383400
1204	P22626;P22626-2	2	32	32	31	P22626	76.2	37.429	Heterogeneous nuclear ribonucleoproteins A2/B1		HNRNPA2B1	40	49	37	52	49	50	44	51	46	45	44	51	51	47	49	51	45	48	43	54	49	44	49	42	43	46	44	43	44	44	46	39	84	1572400000	2865400000	1424600000	2863900000	2488200000
1205	P22676	1	2	2	1	P22676	7.7	31.54	Calretinin		CALB2	1	1	0	0	0	0	0	1	0	0	0	0	0	0	2	0	0	0	0	0	0	0	0	0	0	0	0	0	0	0	0	0	2	2808600	4385600	0	0	0
1206	P22692;P22692-2	2	5	5	5	P22692	35.7	27.934	Insulin-like growth factor-binding protein 4		IGFBP4	0	2	1	0	0	0	0	0	0	0	1	1	1	0	0	1	1	0	1	0	0	0	2	0	0	0	0	4	0	2	2	0	0	0	12892000	7645900	0	0
1207	P22694-4;P22694-3;P22694;P22694-5;P22694-7;P22694-6;P22694-9;P22694-2;P22694-10;P22694-8	10	8	2	2	P22694-4	18.3	39.379	cAMP-dependent protein kinase catalytic subunit beta	PRKACB	PRKACB	0	0	1	0	0	0	0	0	0	0	0	0	0	0	0	0	0	0	0	0	0	0	0	0	0	1	0	0	0	0	0	0	0	0	0	5453300	0	0
1208	P22695	1	16	16	16	P22695	42.2	48.442	Cytochrome b-c1 complex subunit 2, mitochondrial		UQCRC2	4	6	5	6	2	8	9	7	7	9	6	6	8	5	5	7	6	6	7	6	8	7	5	6	8	6	8	6	6	9	6	6	14	70996000	103620000	49052000	106300000	44564000
1209	P22732;P22732-2	2	4	4	4	P22732	10.2	54.973	Solute carrier family 2, facilitated glucose transporter member 5		SLC2A5	0	0	0	0	0	3	0	0	0	0	0	0	0	0	0	0	0	0	1	0	0	0	0	4	0	0	1	0	0	0	0	0	0	2855100	0	0	0	13670000
1210	P22830;P22830-2	2	5	5	5	P22830	18.7	47.862	Ferrochelatase, mitochondrial		FECH	0	0	0	0	1	0	0	1	0	0	0	1	1	1	0	0	0	0	1	0	1	0	1	1	1	0	0	0	1	2	1	0	1	0	0	0	0	5658200
1211	P23142;P23142-2;P23142-3	3	21	9	3	P23142	37.7	77.213	Fibulin-1		FBLN1	0	1	3	0	11	0	0	8	0	0	0	3	5	2	3	0	1	0	3	4	2	0	2	0	8	0	0	0	4	0	0	0	0	0	7399400	26535000	0	374950000
1212	P23142-4	1	14	2	2	P23142-4	23.9	74.433	Fibulin-1		FBLN1	0	0	0	1	1	0	1	2	0	0	0	0	0	1	0	0	0	0	1	0	1	1	0	0	0	0	0	1	0	0	0	0	0	0	0	4782800	10275000	11451000
1213	P23193;P23193-2;Q15560-2;Q15560	4	16	16	16	P23193	54.8	33.969	Transcription elongation factor A protein 1		TCEA1	2	3	2	5	6	4	4	7	3	3	5	6	8	6	5	4	5	6	2	5	4	4	4	3	6	3	5	1	3	3	4	4	14	12098000	24358000	10387000	62608000	48855000
1214	P23219-4;P23219-3;P23219-2;P23219;P23219-6;P23219-5	6	15	15	15	P23219-4	35.1	56.084	Prostaglandin G/H synthase 1		PTGS1	6	7	8	7	1	8	3	9	15	12	10	2	8	3	6	3	5	0	1	5	0	0	9	0	0	10	4	7	0	4	4	0	0	100620000	146610000	106900000	178410000	19806000
1215	P23229-4;P23229-2;P23229-5;P23229-3;P23229-9;P23229-6;P23229;P23229-7	8	13	13	13	P23229-4	16.1	119.09	Integrin alpha-6;Integrin alpha-6 heavy chain;Integrin alpha-6 light chain;Processed integrin alpha-6		ITGA6	0	0	0	2	0	0	1	0	0	0	0	0	10	0	0	0	3	1	0	0	1	0	10	7	1	0	0	0	0	0	0	0	0	0	0	0	4000100	0
1216	P23246;P23246-2	2	32	32	31	P23246	43.3	76.149	Splicing factor, proline- and glutamine-rich		SFPQ	17	23	17	26	22	23	21	28	22	18	19	21	22	20	19	17	16	22	14	21	21	15	16	11	15	13	16	11	16	13	20	12	48	493540000	711610000	384260000	813590000	632480000
1217	P23258;Q9NRH3	2	7	7	7	P23258	25.7	51.169	Tubulin gamma-1 chain;Tubulin gamma-2 chain		TUBG1;TUBG2	0	0	0	1	0	0	0	1	2	2	1	2	2	3	2	1	1	2	2	1	1	2	1	0	1	2	1	0	0	1	1	1	4	8060900	0	0	16888000	0
1218	P23284	1	21	21	21	P23284	62.5	23.742	Peptidyl-prolyl cis-trans isomerase B		PPIB	61	59	54	59	48	52	59	65	51	57	59	58	54	58	56	51	66	40	55	55	45	54	48	44	51	54	50	39	43	36	66	51	22	7082700000	6625900000	4985900000	6869000000	4627100000
1219	P23368-2;P23368	2	5	5	5	P23368-2	12.1	53.586	NAD-dependent malic enzyme, mitochondrial		ME2	1	1	1	1	1	2	2	1	1	0	1	2	2	1	3	2	0	2	2	2	2	1	2	3	4	1	1	2	0	2	1	2	1	8455800	9416200	6488900	10928000	9900000
1220	P23381;P23381-2	2	28	28	28	P23381	60.7	53.165	Tryptophan--tRNA ligase, cytoplasmic;T1-TrpRS;T2-TrpRS		WARS	27	25	27	35	29	23	34	33	24	26	25	32	42	34	29	26	36	29	25	33	31	22	26	24	33	26	30	18	26	20	23	22	15	1256700000	1329400000	933970000	2510000000	1224700000
1221	P23396;P23396-2	2	25	25	25	P23396	84.4	26.688	40S ribosomal protein S3		RPS3	25	26	27	25	30	26	26	28	31	24	24	32	28	30	24	26	27	27	27	30	28	25	23	22	32	24	23	17	26	22	27	23	40	1080200000	1125400000	946090000	1363000000	1400900000
1222	P23434	1	2	2	2	P23434	17.3	18.884	Glycine cleavage system H protein, mitochondrial		GCSH	0	0	0	0	0	0	0	0	0	0	0	0	0	0	0	0	0	0	0	0	0	0	0	0	0	0	0	0	0	0	0	0	2	0	0	0	0	0
1223	P23458	1	6	6	6	P23458	7.4	133.28	Tyrosine-protein kinase JAK1	JAK1	JAK1	1	2	1	1	2	2	2	3	2	2	0	2	3	2	1	2	1	1	3	2	2	2	2	2	1	3	2	0	2	2	2	2	0	1733200	9371300	1427700	2993300	8932200
1224	P23470-2;P23470	2	1	1	1	P23470-2	1.1	158.77	Receptor-type tyrosine-protein phosphatase gamma		PTPRG	0	0	0	0	1	0	0	0	0	0	0	0	1	0	0	0	1	0	0	0	0	0	1	0	0	0	0	1	0	0	0	2	0	0	0	0	0	5300200
1225	P23497;P23497-7;P23497-6;P23497-5;P23497-2;P23497-3;P23497-4;Q9H930-3;Q9H930-1;Q9H930-2;Q9H930	11	12	8	8	P23497	14.1	100.42	Nuclear autoantigen Sp-100		SP100	2	5	1	2	3	4	3	4	1	2	2	3	3	3	3	4	4	4	4	3	3	4	3	2	2	3	3	2	3	4	4	4	3	10053000	26718000	5283800	9243100	19969000
1227	P23526;P23526-2	2	25	25	25	P23526	47.7	47.716	Adenosylhomocysteinase		AHCY	15	9	6	15	9	12	12	13	12	15	15	20	9	12	16	13	14	22	11	14	19	12	14	10	18	16	11	13	17	17	15	12	31	300780000	304050000	170830000	534390000	268300000
1228	P23528	1	22	22	18	P23528	85.5	18.502	Cofilin-1		CFL1	46	51	42	49	40	50	50	46	42	44	42	45	45	48	49	44	49	52	44	50	49	48	42	41	45	42	45	35	44	47	47	43	47	4543000000	5815000000	3948900000	6347800000	4035200000
1229	P23588;P23588-2;REV__P23588-2;REV__P23588	4	20	20	20	P23588	37	69.15	Eukaryotic translation initiation factor 4B		EIF4B	5	5	6	8	9	9	5	6	6	5	5	8	4	6	5	8	5	6	3	5	7	5	4	4	4	5	6	3	6	3	5	3	20	89601000	100410000	54179000	137050000	140440000
1230	P23634-7;P23634-6;P23634-8;P23634;P23634-5;P23634-4;P23634-3;P23634-2	8	48	48	28	P23634-7	41.6	132.59	Plasma membrane calcium-transporting ATPase 4		ATP2B4	21	24	24	20	32	25	18	20	22	18	14	21	27	19	20	27	19	31	28	28	31	18	23	23	26	29	20	21	30	42	20	27	2	384080000	580650000	468740000	426450000	952980000
1231	P23743	1	7	7	7	P23743	10.7	82.629	Diacylglycerol kinase alpha		DGKA	0	1	0	0	0	0	0	0	0	0	0	0	0	0	0	1	1	2	1	1	1	0	4	1	2	0	0	2	0	0	0	1	1	0	36213000	0	0	0
1232	P23786	1	5	5	5	P23786	8.5	73.776	Carnitine O-palmitoyltransferase 2, mitochondrial		CPT2	0	0	0	0	0	0	0	0	0	0	0	0	1	0	0	0	0	0	0	0	0	0	0	1	1	0	0	0	0	1	0	0	1	0	0	0	0	7641000
1233	P23919;P23919-2	2	6	6	6	P23919	32.1	23.819	Thymidylate kinase		DTYMK	1	1	0	0	0	2	0	0	0	0	0	0	0	2	0	0	0	1	0	0	0	0	0	0	1	0	0	0	1	1	1	0	3	0	69916000	0	0	0
1234	P23921	1	13	13	13	P23921	23	90.069	Ribonucleoside-diphosphate reductase large subunit		RRM1	0	1	0	0	0	2	0	2	2	0	0	0	0	0	0	1	0	0	0	0	0	0	0	0	0	0	0	0	0	0	0	0	13	0	5676600	0	0	0
1235	P24310	1	1	1	1	P24310	16.5	9.1174	Cytochrome c oxidase subunit 7A1, mitochondrial		COX7A1	0	0	0	0	0	0	0	0	0	0	0	0	0	0	0	0	0	0	0	0	0	0	1	0	0	0	0	0	0	0	0	0	0	0	0	0	0	0
1236	P24468;P24468-3;P24468-2;P10589	4	3	3	3	P24468	10.1	45.571	COUP transcription factor 2;COUP transcription factor 1		NR2F2;NR2F1	0	0	0	0	0	1	0	0	0	0	0	0	0	0	0	0	0	0	0	0	0	0	0	2	0	0	0	0	0	0	0	0	0	0	0	0	0	0
1237	P24534	1	10	8	8	P24534	35.1	24.763	Elongation factor 1-beta		EEF1B2	8	9	8	12	8	9	9	8	8	6	8	7	7	8	8	7	7	8	8	7	7	9	7	7	8	9	8	6	7	7	8	9	11	545980000	669020000	436970000	849440000	559340000
1238	P24539	1	13	13	13	P24539	42.2	28.908	ATP synthase F(0) complex subunit B1, mitochondrial		ATP5F1	3	3	4	4	3	5	4	4	4	5	3	4	4	4	4	4	5	5	5	4	4	5	5	5	7	4	7	4	6	5	4	6	11	77527000	79103000	80072000	87654000	107960000
1239	P24592	1	4	4	4	P24592	34.6	25.322	Insulin-like growth factor-binding protein 6		IGFBP6	0	1	1	0	0	3	1	2	0	0	2	2	1	1	0	1	2	1	1	1	1	4	5	4	0	3	3	4	0	2	1	1	0	0	7210300	5997400	0	0
1240	P24593	1	18	18	18	P24593	62.9	30.57	Insulin-like growth factor-binding protein 5		IGFBP5	12	9	7	7	2	19	16	0	11	14	12	3	15	7	7	14	15	13	18	14	9	13	15	12	14	12	19	18	9	6	12	21	0	178120000	173530000	45103000	89835000	19376000
1241	P24666;P24666-4;P24666-3	3	7	7	3	P24666	46.2	18.042	molecular weight phosphotyrosine protein phosphatase		ACP1	5	2	2	3	2	4	4	4	5	3	5	4	2	2	3	4	3	4	2	4	4	2	3	1	3	4	2	3	4	3	4	3	4	58720000	33503000	31003000	49138000	6293600
1242	P24666-2	1	6	2	2	P24666-2	42.4	17.977	molecular weight phosphotyrosine protein phosphatase		ACP1	0	0	0	0	0	0	0	0	0	0	1	0	2	0	0	0	0	0	0	0	0	0	0	0	0	0	0	0	0	0	0	0	0	0	0	0	0	0
1243	P24752;P24752-2	2	25	25	25	P24752	53.4	45.199	Acetyl-CoA acetyltransferase, mitochondrial		ACAT1	4	7	3	2	8	8	6	4	8	0	4	6	6	3	4	5	2	7	7	6	6	4	13	5	8	9	8	9	8	11	4	6	24	35550000	115410000	17340000	30313000	98754000
1244	P24821-4;P24821;P24821-6;P24821-5;P24821-2;P24821-3	6	51	51	51	P24821-4	33.7	230.86	Tenascin		TNC	12	3	0	10	11	31	4	5	26	20	12	11	24	12	20	12	1	24	5	18	26	7	2	46	7	10	1	39	25	26	4	0	0	125880000	20157000	5749100	88799000	125840000
1245	P24844;P24844-2	2	12	5	5	P24844	66.3	19.827	Myosin regulatory light polypeptide 9		MYL9	5	4	4	5	3	5	4	1	5	6	4	5	1	3	5	5	1	6	4	5	5	5	4	5	6	5	4	5	6	5	6	4	0	380680000	184200000	164070000	451290000	118620000
1246	P24928;P24928-2	2	7	7	7	P24928	4.7	217.17	DNA-directed RNA polymerase II subunit RPB1		POLR2A	0	0	0	0	1	1	1	0	0	0	0	1	0	0	1	0	1	1	0	1	0	0	1	0	0	1	0	0	1	0	1	0	3	0	2608000	0	0	3132400
1247	P24941-2;P24941	2	5	3	3	P24941-2	22	30.035	Cyclin-dependent kinase 2	CDK2	CDK2	0	0	0	0	0	0	0	0	0	0	0	0	0	0	0	0	0	0	0	0	0	0	0	0	0	0	0	0	0	0	0	0	2	0	0	0	0	0
1248	P25116	1	4	4	4	P25116	10.1	47.44	Proteinase-activated receptor 1		F2R	0	1	1	0	1	2	1	0	0	0	0	0	1	1	0	0	0	0	0	0	0	0	0	0	0	1	1	2	0	0	0	2	0	0	4136100	3373100	0	6407300
1249	P25205;P25205-2	2	28	28	28	P25205	37.5	90.98	DNA replication licensing factor MCM3		MCM3	0	0	0	0	0	0	0	0	1	0	0	0	0	0	0	1	0	0	0	0	0	0	0	0	0	0	0	0	0	0	0	0	26	0	0	0	2680300	0
1251	P25325;P25325-2	2	9	9	9	P25325	43.4	33.178	3-mercaptopyruvate sulfurtransferase		MPST	1	3	2	2	5	0	1	4	0	0	2	4	4	5	4	3	3	3	5	3	3	3	3	0	3	2	2	0	3	4	4	4	4	8675900	37872000	11204000	15664000	56691000
1252	P25398	1	14	14	14	P25398	87.9	14.515	40S ribosomal protein S12		RPS12	18	19	14	17	15	19	16	18	14	13	14	17	16	15	18	15	17	18	14	14	15	15	10	12	16	16	14	10	16	12	20	9	21	1180900000	1528000000	785980000	1767200000	1142700000
1253	P25440-4;P25440-3;P25440;P25440-2	4	1	1	1	P25440-4	1.8	74.88	Bromodomain-containing protein 2	BRD2	BRD2	0	0	0	0	0	0	0	0	0	0	0	0	0	0	0	0	0	0	0	0	0	0	0	0	0	0	0	0	0	0	0	0	1	0	0	0	0	0
1254	P25445-6;P25445;P25445-7;P25445-5;P25445-4	5	7	7	7	P25445-6	26.1	35.386	Tumor necrosis factor receptor superfamily member 6		FAS	1	1	1	1	1	1	1	1	2	1	1	1	1	2	1	2	1	1	1	2	1	2	5	2	2	2	1	2	2	3	1	1	0	6912200	10088000	6502200	12798000	10197000
1255	P25490;O15391;Q96MM3	3	4	4	4	P25490	10.4	44.712	Transcriptional repressor protein YY1;Transcription factor YY2		YY1;YY2	0	0	0	0	1	0	0	0	0	0	0	1	1	1	1	1	0	0	0	1	0	0	0	0	0	0	0	0	1	0	0	0	1	0	0	0	0	4239100
1256	P25685;P25685-2	2	15	15	14	P25685	42.1	38.044	DnaJ homolog subfamily B member 1		DNAJB1	3	1	2	1	1	1	2	0	1	2	0	1	1	0	0	0	1	0	1	0	0	0	0	1	0	0	0	0	0	0	0	0	14	35766000	6392300	47233000	11613000	10065000
1257	P25686;Q8NHS0;O75190-2;P25686-2;O75190-4;O75190-3;O75190	7	2	2	2	P25686	8	35.58	DnaJ homolog subfamily B member 2;DnaJ homolog subfamily B member 8;DnaJ homolog subfamily B member 6		DNAJB2;DNAJB8;DNAJB6	0	1	1	0	1	1	0	0	0	0	0	0	0	0	1	0	1	1	1	0	0	0	0	1	0	1	0	0	0	0	0	0	0	0	1312200	0	0	1263100
1258	P25705;P25705-2;P25705-3	3	33	33	33	P25705	52.8	59.75	ATP synthase subunit alpha, mitochondrial		ATP5A1	32	36	30	29	34	30	32	32	34	27	31	32	32	33	29	36	31	26	39	35	34	29	37	31	38	30	31	27	34	31	29	32	50	1583800000	1930200000	1220600000	1508500000	1898400000
1259	P25713	1	3	3	3	P25713	41.2	6.927	Metallothionein-3		MT3	0	0	0	0	0	0	0	0	0	0	3	0	0	0	3	2	0	0	0	1	0	0	0	1	0	0	0	0	0	0	0	0	0	0	0	0	0	0
1260	P25786;P25786-2	2	21	21	21	P25786	70.3	29.555	Proteasome subunit alpha type-1		PSMA1	11	10	10	10	8	12	12	11	10	6	12	15	12	14	14	12	7	12	10	11	14	12	12	10	10	11	10	13	14	12	12	9	22	327720000	429810000	220410000	430990000	237370000
1261	P25787	1	11	11	11	P25787	50	25.898	Proteasome subunit alpha type-2		PSMA2	5	5	4	4	3	6	4	5	4	3	5	4	4	4	5	3	5	6	4	5	4	5	4	4	6	4	4	1	3	2	6	2	6	143920000	222770000	129550000	233230000	118400000
1262	P25788-2;P25788	2	13	13	13	P25788-2	41.1	27.647	Proteasome subunit alpha type-3		PSMA3	9	14	10	13	11	16	8	12	11	7	14	12	14	13	14	12	11	12	10	14	17	10	11	10	12	12	10	10	11	13	10	11	14	205960000	298660000	182080000	323190000	237350000
1263	P25789;P25789-2	2	14	14	14	P25789	49.4	29.483	Proteasome subunit alpha type-4		PSMA4	13	8	11	10	8	11	9	10	9	11	11	12	9	12	11	12	10	9	7	12	12	9	11	7	8	10	11	8	11	8	9	7	11	258600000	287010000	243190000	373730000	270830000
1264	P26006;P26006-1	2	20	20	20	P26006	23.1	116.61	Integrin alpha-3;Integrin alpha-3 heavy chain;Integrin alpha-3 light chain		ITGA3	3	2	2	1	1	0	0	0	2	1	0	1	0	0	0	9	0	17	0	5	4	0	0	8	9	2	1	2	7	5	1	2	5	36195000	14554000	9893700	3077400	4949600
1265	P26022	1	13	13	13	P26022	38.3	41.975	Pentraxin-related protein PTX3		PTX3	6	7	7	10	7	4	10	4	6	11	7	8	9	7	5	6	7	2	13	4	9	8	9	8	3	6	12	15	4	6	8	11	0	111110000	209950000	107190000	331840000	155520000
1266	P26038	1	62	62	48	P26038	71.6	67.819	Moesin		MSN	82	77	69	81	68	73	85	89	80	69	88	75	64	84	82	81	74	94	69	81	74	76	73	86	96	76	81	61	84	76	80	70	57	3272800000	4161200000	2867800000	4233000000	2900200000
1267	P26196	1	15	15	15	P26196	45.8	54.416	Probable ATP-dependent RNA helicase DDX6		DDX6	5	4	3	5	6	5	4	6	6	7	6	6	7	7	4	6	5	6	4	6	6	4	6	3	7	7	4	6	4	6	5	3	10	75675000	92592000	34357000	122810000	121700000
1268	P26358-2;P26358;P26358-3	3	12	12	12	P26358-2	9.7	184.82	DNA (cytosine-5)-methyltransferase 1		DNMT1	0	0	0	0	0	0	0	0	0	0	0	0	0	0	0	0	0	0	0	0	0	0	0	0	0	0	0	0	0	0	0	0	9	0	0	0	0	0
1269	P26368-2;P26368	2	13	13	13	P26368-2	32.7	53.12	Splicing factor U2AF 65 kDa subunit		U2AF2	6	4	3	4	4	4	1	4	3	2	4	3	3	4	3	4	4	4	3	4	3	3	2	3	3	3	1	0	1	1	1	2	14	69576000	85313000	42051000	34466000	75882000
1270	P26373;P26373-2	2	18	18	18	P26373	55.5	24.261	60S ribosomal protein L13		RPL13	22	23	17	22	20	19	22	21	19	19	22	22	23	21	19	19	19	21	17	18	22	19	18	17	23	21	21	14	20	21	17	18	28	873120000	1132300000	674020000	1407800000	920900000
1271	P26440;P26440-2	2	5	5	5	P26440	14.1	46.65	Isovaleryl-CoA dehydrogenase, mitochondrial		IVD	0	0	2	0	0	1	3	1	1	0	2	2	3	1	0	4	3	2	2	1	2	2	4	3	2	2	2	2	2	4	1	1	0	0	0	10864000	0	0
1272	P26447	1	7	7	7	P26447	49.5	11.728	Protein S100-A4		S100A4	1	1	0	0	1	0	2	4	6	2	0	1	9	4	3	4	3	5	0	4	7	0	7	5	11	2	5	0	1	6	4	6	5	8362600	14993000	0	0	49642000
1273	P26572	1	5	5	5	P26572	12.1	50.878	Alpha-1,3-mannosyl-glycoprotein 2-beta-N-acetylglucosaminyltransferase		MGAT1	2	0	0	1	2	1	0	2	1	3	3	0	0	2	2	0	1	0	1	2	0	3	0	0	2	1	2	0	1	0	1	1	0	6879000	1676700	3781100	3154500	0
1274	P26583	1	18	14	14	P26583	67.5	24.033	mobility group protein B2		HMGB2	2	3	1	2	3	6	3	5	3	2	6	4	8	7	4	6	4	4	1	6	6	3	0	0	3	2	2	0	4	3	3	2	24	27635000	70744000	4712300	47772000	48663000
1275	P26599;P26599-2;P26599-3	3	20	20	17	P26599	46.9	57.221	Polypyrimidine tract-binding protein 1		PTBP1	18	28	16	26	19	21	20	21	22	15	17	22	26	30	21	20	16	24	21	23	23	23	22	15	17	22	15	12	19	17	15	18	34	487270000	843840000	394200000	837340000	641950000
1276	P26639;P26639-2;A2RTX5-2;A2RTX5	4	34	34	34	P26639	46.2	83.434	Threonine--tRNA ligase, cytoplasmic		TARS	19	18	16	17	16	10	11	22	15	15	15	17	15	13	18	19	14	23	11	22	19	8	19	7	21	19	16	18	17	21	17	16	16	264060000	441600000	205790000	381720000	283830000
1277	P26640;P26640-2	2	41	41	41	P26640	36.9	140.47	Valine--tRNA ligase		VARS	9	11	11	11	12	13	9	13	9	13	16	11	12	8	12	12	10	11	9	13	11	12	5	6	15	12	12	13	16	18	18	10	29	134300000	231290000	113100000	179590000	206570000
1278	P26641;P26641-2	2	25	25	25	P26641	45.3	50.118	Elongation factor 1-gamma		EEF1G	30	28	23	31	26	32	30	30	27	25	28	28	29	26	27	28	30	28	23	29	25	27	31	26	28	27	25	28	27	24	27	25	46	1423900000	1643800000	1180300000	2037500000	1393300000
1279	P26885	1	8	8	8	P26885	54.2	15.649	Peptidyl-prolyl cis-trans isomerase FKBP2		FKBP2	4	3	3	3	3	4	4	4	3	2	2	5	3	3	3	2	4	2	5	2	2	3	4	3	3	3	3	3	3	2	6	3	3	90707000	58478000	70608000	71948000	70957000
1280	P27105;P27105-2	2	11	11	11	P27105	40.3	31.73	Erythrocyte band 7 integral membrane protein		STOM	8	5	8	2	10	5	2	5	6	5	3	4	3	3	7	4	2	3	6	5	4	5	11	11	3	4	4	4	8	6	4	4	0	112500000	90795000	123070000	29209000	209690000
1281	P27144	1	10	10	10	P27144	59.2	25.268	Adenylate kinase 4, mitochondrial		AK4	7	6	6	5	6	5	9	7	6	5	7	7	6	6	8	9	6	6	7	8	7	9	9	8	7	8	9	5	5	10	7	10	7	120400000	162020000	120920000	99222000	135530000
1282	P27338-2;P27338	2	3	3	3	P27338-2	7.5	46.538	Amine oxidase [flavin-containing] B		MAOB	0	0	0	0	0	0	0	0	0	0	0	0	0	0	0	0	0	0	0	0	0	0	0	0	0	0	0	0	0	0	0	0	2	0	0	0	0	0
1283	P27348	1	23	17	16	P27348	65.7	27.764	14-3-3 protein theta		YWHAQ	15	13	15	13	18	14	13	19	12	11	14	14	19	13	17	19	13	16	12	20	17	14	12	13	19	12	15	12	18	12	12	13	16	711920000	929830000	637570000	748410000	760570000
1284	P27361;P27361-2;P27361-3;P31152;Q16659	5	14	14	12	P27361	43.8	43.135	Mitogen-activated protein kinase 3	MAPK3;MAPK4;MAPK6	MAPK3	7	8	8	7	5	9	8	10	7	6	8	8	10	9	8	5	9	8	11	9	7	11	8	10	6	6	7	6	9	8	5	11	2	114040000	163820000	119150000	148960000	107500000
1285	P27448-8;P27448-6;P27448-3;P27448-4;P27448-2;P27448;P27448-7	7	2	2	2	P27448-8	4.1	74.09	MAP/microtubule affinity-regulating kinase 3	MARK3	MARK3	0	0	0	0	0	0	0	0	0	0	0	0	0	0	0	0	0	0	0	0	0	0	1	0	0	0	0	0	0	0	0	0	0	1563100	0	1315400	2290700	1210800
1286	P27487	1	33	33	33	P27487	43.6	88.278	Dipeptidyl peptidase 4;Dipeptidyl peptidase 4 membrane form;Dipeptidyl peptidase 4 soluble form		DPP4	14	20	32	3	38	5	5	36	1	6	9	27	28	24	16	25	16	13	22	29	16	15	26	18	25	30	15	1	46	30	21	27	0	268220000	602010000	1280900000	44601000	2525100000
1287	P27635;Q96L21	2	12	12	12	P27635	52.8	24.604	60S ribosomal protein L10		RPL10	12	12	11	13	13	12	9	11	13	10	10	10	11	12	12	11	12	12	9	12	13	10	11	9	12	10	13	9	14	10	11	13	16	602640000	703180000	513460000	879420000	686680000
1288	P27658	1	5	5	5	P27658	9.4	73.363	Collagen alpha-1(VIII) chain;Vastatin		COL8A1	3	6	2	0	4	2	1	1	2	3	4	4	0	3	4	3	1	4	3	3	6	4	8	4	8	10	3	8	6	3	4	3	0	74838000	175890000	81999000	7804800	165940000
1289	P27694	1	18	18	18	P27694	43.7	68.137	Replication protein A 70 kDa DNA-binding subunit;Replication protein A 70 kDa DNA-binding subunit, N-terminally processed		RPA1	2	2	2	4	3	4	1	6	3	3	2	5	5	4	4	5	4	4	2	4	4	3	2	1	1	2	1	1	3	2	3	1	13	10419000	10003000	3821000	27880000	16588000
1290	P27695	1	16	16	16	P27695	54.1	35.554	DNA-(apurinic or apyrimidinic site) lyase;DNA-(apurinic or apyrimidinic site) lyase, mitochondrial		APEX1	8	6	8	9	12	12	10	9	8	8	6	9	10	6	7	10	8	8	7	9	6	6	7	7	6	5	7	5	7	7	7	5	23	138620000	120260000	125510000	236070000	238090000
1291	P27708	1	44	44	44	P27708	30	242.98	CAD protein;Glutamine-dependent carbamoyl-phosphate synthase;Aspartate carbamoyltransferase;Dihydroorotase		CAD	0	3	2	3	3	6	4	3	2	2	1	4	2	4	5	2	3	2	2	3	4	2	1	2	5	3	2	4	2	2	6	1	44	0	17234000	31440000	20974000	19102000
1292	P27797	1	26	26	26	P27797	64.5	48.141	Calreticulin		CALR	72	69	67	70	56	71	73	76	65	61	77	63	56	65	62	60	68	62	62	58	58	72	57	60	59	70	67	60	62	53	66	66	45	6326100000	7424600000	5511300000	7751200000	4715600000
1293	P27816;P27816-6;P27816-2;P27816-4;P27816-7	5	66	66	33	P27816	53.3	121	Microtubule-associated protein 4		MAP4	46	46	42	51	37	53	52	47	47	51	39	39	42	46	41	50	44	58	48	54	49	49	53	56	54	52	55	34	45	55	53	58	19	989780000	1386400000	1015300000	1319400000	731990000
1294	P27816-5	1	34	1	1	P27816-5	39.4	85.251	Microtubule-associated protein 4		MAP4	0	1	1	1	1	1	1	1	1	1	1	1	1	1	1	1	0	1	1	1	1	1	1	0	0	1	1	1	1	1	1	1	0	0	13810000	12207000	11783000	12634000
1295	P27824;P27824-2;P27824-3;O14967	4	27	27	27	P27824	39.7	67.567	Calnexin		CANX	30	26	25	21	26	20	31	23	27	30	31	29	27	25	28	32	26	22	31	26	26	31	30	20	27	25	25	23	21	23	28	31	20	1459700000	960450000	867140000	975260000	998540000
1296	P28062-2;P28062	2	6	6	6	P28062-2	33.8	29.769	Proteasome subunit beta type-8		PSMB8	1	2	1	0	2	3	0	1	1	1	1	2	4	2	1	0	0	1	1	2	0	0	2	2	2	2	1	0	3	2	4	2	0	9059400	15961000	6336400	24038000	27340000
1297	P28065-2;P28065	2	1	1	1	P28065-2	4.8	22.328	Proteasome subunit beta type-9		PSMB9	0	0	0	0	0	0	0	0	1	0	0	1	0	1	0	0	0	0	1	0	1	0	0	1	0	0	0	0	0	0	0	0	0	0	0	0	0	0
1298	P28066;P28066-2	2	9	9	9	P28066	54.8	26.411	Proteasome subunit alpha type-5		PSMA5	8	7	7	5	6	8	5	6	8	4	6	8	5	6	7	7	7	6	6	8	7	5	8	6	7	5	7	5	6	5	8	7	14	351970000	432930000	151610000	237080000	218010000
1299	P28070	1	6	6	6	P28070	31.8	29.204	Proteasome subunit beta type-4		PSMB4	5	5	5	3	3	6	5	3	2	3	5	4	3	6	3	4	5	5	3	4	4	3	5	5	3	3	6	6	5	3	6	5	6	166900000	174180000	95677000	182510000	147970000
1300	P28072	1	6	6	6	P28072	21.3	25.357	Proteasome subunit beta type-6		PSMB6	4	5	4	3	4	4	3	3	4	2	5	4	2	3	3	2	4	3	1	4	4	4	3	3	5	3	4	2	3	2	4	3	4	83769000	120760000	70642000	102200000	82730000
1301	P28074;P28074-3;P28074-2	3	16	16	16	P28074	60.1	28.48	Proteasome subunit beta type-5		PSMB5	7	8	9	8	6	9	11	7	7	7	11	9	8	6	7	8	8	9	5	9	10	11	6	7	12	8	9	8	9	8	11	7	14	167160000	183490000	148850000	194420000	136890000
1302	P28161-2;P28161	2	8	4	3	P28161-2	42.9	22.644	Glutathione S-transferase Mu 2		GSTM2	1	1	1	2	1	1	2	2	1	1	1	0	2	2	0	0	2	2	2	0	1	1	2	0	0	0	0	3	0	0	0	0	0	18272000	22066000	8536200	15311000	10165000
1303	P28288;P28288-2	2	7	7	7	P28288	13.8	75.475	ATP-binding cassette sub-family D member 3		ABCD3	0	1	0	0	1	0	1	0	0	0	0	1	0	0	0	0	0	1	0	0	1	1	1	0	0	0	1	0	0	0	1	1	1	0	6162500	0	0	4177900
1304	P28290;P28290-3;P28290-2	3	20	20	20	P28290	24.6	138.38	Sperm-specific antigen 2		SSFA2	0	0	0	0	0	0	0	0	0	0	0	0	0	0	0	0	1	0	0	1	0	0	0	3	0	0	0	0	0	0	0	0	16	0	0	0	0	0
1305	P28300	1	18	18	18	P28300	45.3	46.944	Protein-lysine 6-oxidase		LOX	13	12	18	18	13	12	16	16	13	14	19	12	9	10	10	10	14	9	9	9	8	14	6	14	14	16	14	12	9	9	14	10	0	406760000	327150000	518270000	562970000	360700000
1306	P28331-4;P28331;P28331-2;P28331-3;P28331-5	5	16	16	16	P28331-4	32.1	73.527	NADH-ubiquinone oxidoreductase 75 kDa subunit, mitochondrial		NDUFS1	1	1	0	0	2	2	1	1	1	0	0	0	1	2	3	2	1	2	1	1	5	0	4	2	4	3	2	1	3	6	3	2	6	7078600	9917300	3169500	0	113850000
1307	P28340	1	5	5	5	P28340	4.5	123.63	DNA polymerase delta catalytic subunit		POLD1	0	0	0	0	0	0	0	0	0	0	0	0	0	0	0	0	0	0	0	0	0	0	0	0	0	0	0	0	0	0	0	0	3	0	0	0	0	0
1308	P28482;P28482-2	2	12	10	10	P28482	42.8	41.389	Mitogen-activated protein kinase 1	MAPK1	MAPK1	7	9	12	6	7	9	7	7	7	8	9	8	11	8	7	10	6	10	9	8	6	9	8	7	9	6	7	6	10	10	9	8	10	164960000	266150000	199790000	180230000	165550000
1309	P28799;P28799-2;P28799-3	3	16	16	16	P28799	40.1	63.544	Granulins;Acrogranin;Paragranulin;Granulin-1;Granulin-2;Granulin-3;Granulin-4;Granulin-5;Granulin-6;Granulin-7		GRN	20	25	26	18	31	21	13	24	18	20	16	23	26	23	21	27	20	19	20	22	21	17	23	26	19	27	21	16	26	20	21	25	3	795230000	1151000000	1043400000	1070300000	2690400000
1310	P28838-2;P28838	2	22	22	22	P28838-2	59.8	52.771	Cytosol aminopeptidase		LAP3	7	8	6	9	4	7	11	10	13	6	4	8	12	8	9	8	10	8	10	9	10	9	15	8	5	8	9	10	9	9	7	8	16	86191000	91338000	94193000	223250000	111390000
1311	P28845	1	1	1	1	P28845	4.1	32.401	Corticosteroid 11-beta-dehydrogenase isozyme 1		HSD11B1	0	0	0	0	0	0	0	0	0	0	0	0	0	0	0	0	0	0	0	0	0	0	0	0	0	0	0	1	0	0	0	0	0	0	0	0	0	0
1312	P29083	1	2	2	2	P29083	5.5	49.452	General transcription factor IIE subunit 1		GTF2E1	0	0	0	0	0	0	0	0	0	0	0	0	0	0	0	0	0	0	0	0	0	0	0	0	1	0	0	0	0	0	0	0	0	0	0	0	0	0
1313	P29144	1	30	30	30	P29144	31.5	138.35	Tripeptidyl-peptidase 2		TPP2	7	11	6	8	6	11	8	10	7	6	9	7	12	6	7	9	11	6	7	11	8	10	6	4	6	7	9	5	7	9	6	8	10	50720000	107310000	44333000	101750000	58068000
1314	P29218-3;P29218;P29218-2	3	10	10	10	P29218-3	38.1	36.694	Inositol monophosphatase 1		IMPA1	1	4	4	3	3	2	3	1	2	2	5	4	2	2	5	1	2	3	2	2	2	2	4	3	3	3	2	4	1	3	3	3	6	20716000	43321000	31120000	36563000	38223000
1315	P29279;P29279-2	2	24	24	24	P29279	68.8	38.091	Connective tissue growth factor		CTGF	15	17	14	16	8	5	3	3	12	18	16	15	0	10	14	12	3	18	14	16	19	10	2	7	42	20	6	10	19	12	15	11	0	343990000	504280000	433390000	552870000	202060000
1316	P29317;P29317-2;P54762-5;Q06187;Q06187-2;P54762;P29323-2;P54760;P29323-3;Q15375-2;Q15375-4;Q15375;P54753;P29322;P29323	15	14	14	13	P29317	21.9	108.27	Ephrin type-A receptor 2	EPHA2;EPHB1;BTK;EPHB2;EPHB4;EPHA7;EPHB3;EPHA8	EPHA2	1	0	1	0	0	0	0	0	1	0	0	0	0	0	1	0	0	0	0	0	0	1	3	8	0	0	0	0	0	0	2	1	9	7872900	0	6937000	0	0
1317	P29350-2;P29350;P29350-3;P29350-4	4	2	2	2	P29350-2	6.1	63.124	Tyrosine-protein phosphatase non-receptor type 6		PTPN6	0	0	0	0	0	0	0	0	0	0	0	0	0	0	0	0	0	0	0	0	0	0	0	0	0	0	0	0	0	0	0	0	2	0	0	0	0	0
1318	P29353-5;P29353-3;P29353-2;P29353-7;P98077;P29353;P29353-6	7	1	1	1	P29353-5	3.3	40.414	SHC-transforming protein 1;SHC-transforming protein 2		SHC1;SHC2	0	1	0	0	0	1	0	0	0	0	0	1	0	0	0	0	0	0	0	0	0	0	1	0	1	0	0	0	0	0	0	0	0	0	2906400	0	0	0
1319	P29373	1	10	10	10	P29373	53.6	15.693	Cellular retinoic acid-binding protein 2		CRABP2	0	0	0	0	0	1	7	4	0	0	6	4	7	2	0	1	3	3	2	5	0	5	10	1	4	0	4	2	0	1	0	1	13	0	13069000	0	0	0
1320	P29401;P29401-2	2	34	34	34	P29401	65.3	67.877	Transketolase		TKT	24	29	22	33	37	24	24	32	30	22	27	33	46	32	29	33	32	31	32	27	34	29	47	29	25	28	22	36	31	31	26	32	57	651420000	1024900000	643030000	1425400000	1394100000
1321	P29475-3;P29475-2;P29475;P29475-5	4	1	1	1	P29475-3	1.7	125.11	Nitric oxide synthase, brain		NOS1	0	0	0	0	0	0	0	0	0	0	0	0	0	1	0	0	0	0	0	0	0	0	0	0	0	0	0	0	0	0	0	0	1	0	0	0	0	0
1322	P29508-2;P48594;P29508	3	2	2	2	P29508-2	4.7	38.549	Serpin B3;Serpin B4		SERPINB3;SERPINB4	0	0	0	0	0	0	0	2	0	0	0	0	0	0	0	0	0	0	0	0	0	0	0	0	0	0	0	0	0	0	0	0	0	0	0	0	0	0
1323	P29536;P29536-2;REV__Q5JV73	3	12	12	12	P29536	22.8	67.029	Leiomodin-1		LMOD1	3	0	0	4	0	3	0	0	8	1	0	0	0	0	2	0	0	6	0	1	4	1	0	7	6	0	0	6	5	7	1	0	0	32257000	0	0	23834000	0
1324	P29558-2;P29558;Q15434	3	4	4	3	P29558-2	12.2	44.136	RNA-binding motif, single-stranded-interacting protein 1		RBMS1	2	2	2	0	2	2	1	0	1	1	0	0	3	0	0	0	0	2	0	0	1	2	1	1	1	1	0	2	2	1	0	1	0	2593800	21891000	3228400	12092000	18600000
1325	P29590;P29590-11;P29590-2;P29590-5;P29590-9;P29590-3;P29590-8;P29590-4;P29590-12;P29590-13;P29590-14;P29590-10	12	22	22	22	P29590	34.5	97.55	Protein PML		PML	4	10	8	8	11	9	8	4	7	5	3	10	9	9	8	7	6	5	9	7	7	8	10	8	5	7	7	2	9	10	7	5	0	40111000	108970000	71483000	74715000	147160000
1326	P29692;P29692-2;P29692-4	3	17	17	2	P29692	53	31.121	Elongation factor 1-delta		EEF1D	15	18	14	17	14	17	13	16	16	12	17	16	18	14	17	16	17	17	13	18	16	17	17	13	18	15	16	16	17	16	18	14	27	979280000	1184500000	748760000	1467900000	1045900000
1327	P29692-3	1	16	1	1	P29692-3	52.9	28.558	Elongation factor 1-delta		EEF1D	0	0	0	1	0	0	0	1	0	1	0	1	0	1	1	0	1	0	0	0	0	1	0	0	0	0	0	0	0	0	0	0	0	0	0	0	18879000	0
1328	P29966	1	16	16	15	P29966	54.5	31.554	Myristoylated alanine-rich C-kinase substrate		MARCKS	17	23	20	20	17	21	19	14	19	16	21	16	12	18	19	19	19	11	20	14	18	17	9	20	11	19	14	12	17	11	19	19	8	428260000	760840000	550130000	672410000	520800000
1329	P29972-4;P29972-2;P29972-3;P29972	4	1	1	1	P29972-4	13	16.677	Aquaporin-1		AQP1	0	0	0	0	0	0	0	0	0	0	0	0	0	0	0	0	0	1	0	0	0	0	0	0	0	0	0	0	0	0	0	0	0	0	0	0	0	0
1330	P29992;Q03113-3;Q03113-2;P19086;Q03113	5	15	15	9	P29992	50.7	42.123	Guanine nucleotide-binding protein subunit alpha-11		GNA11	6	10	6	5	12	9	6	9	6	5	3	5	8	6	4	6	8	8	7	5	7	4	6	8	7	5	5	4	6	9	3	9	0	126850000	222300000	158430000	131910000	278930000
1331	P30038;P30038-3;P30038-2	3	3	3	3	P30038	7.6	61.719	Delta-1-pyrroline-5-carboxylate dehydrogenase, mitochondrial		ALDH4A1	0	0	0	0	0	0	0	0	0	0	0	0	0	0	0	0	0	0	0	0	0	0	1	0	0	0	0	0	0	1	0	0	1	0	0	0	0	0
1332	P30039-2;P30039	2	1	1	1	P30039-2	8.9	31.409	Phenazine biosynthesis-like domain-containing protein		PBLD	0	0	0	0	0	0	0	0	0	0	0	0	0	0	0	1	0	0	0	1	0	0	0	0	0	0	0	0	0	0	0	0	0	0	0	0	0	0
1333	P30040;P30040-2	2	14	14	14	P30040	50.2	28.993	Endoplasmic reticulum resident protein 29		ERP29	12	17	12	14	11	15	14	18	9	10	16	14	11	13	16	12	15	13	17	11	11	13	14	10	13	13	16	11	10	8	15	9	11	501660000	618280000	286700000	568370000	365060000
1334	P30041	1	26	26	26	P30041	84.8	25.035	Peroxiredoxin-6		PRDX6	37	32	33	31	34	29	34	34	32	27	31	31	30	38	35	28	36	28	41	28	28	33	41	43	32	31	39	27	28	30	39	39	24	2949700000	2780200000	2167400000	2891300000	2033900000
1335	P30043	1	9	9	9	P30043	68.9	22.119	Flavin reductase (NADPH)		BLVRB	3	6	6	5	9	6	3	8	6	6	4	4	7	6	7	5	7	7	6	5	7	6	9	7	8	6	5	5	5	6	3	6	9	36380000	195080000	72715000	156460000	225270000
1336	P30044-2;P30044;P30044-3;P30044-4	4	8	8	8	P30044-2	49.4	17.031	Peroxiredoxin-5, mitochondrial		PRDX5	7	9	7	7	6	12	8	10	6	9	8	10	10	10	9	8	8	10	8	8	10	8	7	11	12	7	7	7	11	11	7	8	5	326620000	443740000	227740000	411330000	253840000
1337	P30046;P30046-2;A6NHG4	3	8	8	8	P30046	56.8	12.712	D-dopachrome decarboxylase;D-dopachrome decarboxylase-like protein		DDT;DDTL	6	4	5	5	4	4	7	4	7	6	6	7	5	5	6	4	4	4	3	3	7	4	6	3	1	3	5	3	7	6	4	3	6	225680000	169470000	170160000	220530000	133250000
1338	P30048-2;P30048	2	13	13	13	P30048-2	60.1	25.838	Thioredoxin-dependent peroxide reductase, mitochondrial		PRDX3	9	11	10	14	18	13	12	13	17	10	12	15	14	11	15	14	10	10	13	12	15	8	15	9	13	16	11	9	15	15	10	13	21	334440000	437170000	386180000	467880000	758890000
1339	P30049	1	2	2	2	P30049	13.7	17.49	ATP synthase subunit delta, mitochondrial		ATP5D	3	4	2	2	2	3	2	3	3	2	2	3	2	1	1	1	2	2	2	3	3	1	4	1	2	1	1	2	1	3	1	1	4	29473000	43214000	55956000	34295000	34035000
1340	P30050;P30050-2	2	11	11	11	P30050	69.1	17.818	60S ribosomal protein L12		RPL12	16	15	14	14	17	13	13	16	16	13	14	17	16	16	18	16	17	18	16	16	17	17	14	14	16	16	17	11	17	18	17	19	21	887780000	979120000	710080000	1191800000	1066600000
1341	P30084	1	12	12	12	P30084	40	31.387	Enoyl-CoA hydratase, mitochondrial		ECHS1	7	7	5	7	8	11	4	7	7	3	7	8	5	6	7	7	5	6	6	8	9	8	7	8	9	6	6	5	7	8	6	7	5	81640000	130750000	66464000	91641000	149310000
1342	P30085;P30085-3;P30085-2	3	10	10	10	P30085	60.7	22.222	UMP-CMP kinase		CMPK1	7	8	6	7	6	9	10	10	8	7	9	5	8	8	6	6	6	6	8	8	6	7	9	9	8	7	7	10	7	9	5	8	6	109870000	152900000	56974000	137690000	103700000
1343	P30086	1	15	15	15	P30086	82.4	21.057	Phosphatidylethanolamine-binding protein 1;Hippocampal cholinergic neurostimulating peptide		PEBP1	21	25	22	22	25	28	22	23	22	18	22	25	20	25	24	25	21	26	20	19	19	21	23	24	21	21	20	21	22	21	21	21	22	1321000000	1796500000	1435600000	1648400000	1683800000
1344	P30101	1	44	44	43	P30101	74.1	56.782	Protein disulfide-isomerase A3		PDIA3	88	88	83	76	69	77	77	83	77	89	83	75	61	78	68	65	88	62	77	72	67	80	73	69	65	79	80	55	66	64	76	74	52	6646500000	8273100000	6374000000	8432100000	5371100000
1345	P30153	1	29	29	23	P30153	45.2	65.308	Serine/threonine-protein phosphatase 2A 65 kDa regulatory subunit A alpha isoform		PPP2R1A	19	21	17	18	17	23	15	21	16	18	19	23	20	18	24	19	19	20	19	22	21	18	14	16	17	16	20	15	19	19	20	15	27	548310000	675540000	388930000	645800000	565690000
1346	P30154-4;P30154;P30154-2;P30154-5;P30154-3	5	7	1	1	P30154-4	12.2	61.313	Serine/threonine-protein phosphatase 2A 65 kDa regulatory subunit A beta isoform		PPP2R1B	0	0	0	0	0	0	0	0	0	0	0	0	0	0	0	0	0	0	0	0	0	0	0	1	0	0	0	0	0	0	0	0	1	0	0	0	0	0
1347	P30405;P30405-2	2	8	7	7	P30405	54.1	22.04	Peptidyl-prolyl cis-trans isomerase F, mitochondrial		PPIF	2	2	2	2	4	3	3	2	3	2	3	2	2	3	3	3	3	1	4	3	3	3	3	3	3	2	3	1	3	3	3	3	9	29651000	68715000	26207000	43156000	76632000
1348	P30414	1	2	2	2	P30414	2.3	165.67	NK-tumor recognition protein;Putative peptidyl-prolyl cis-trans isomerase		NKTR	0	1	0	0	0	0	0	0	0	0	0	0	0	0	0	0	0	0	0	0	0	0	0	0	0	0	0	0	0	0	0	0	0	0	38844000	0	0	0
1349	P30419;P30419-2	2	12	12	10	P30419	30	56.806	Glycylpeptide N-tetradecanoyltransferase 1		NMT1	2	3	3	3	4	3	3	4	3	2	3	2	6	4	4	2	4	3	3	3	3	3	4	2	2	4	4	3	2	4	4	4	9	9924700	14669000	28853000	27636000	68440000
1350	P30519;P30519-2	2	5	5	5	P30519	17.7	36.032	Heme oxygenase 2		HMOX2	3	3	3	3	4	4	3	2	4	2	4	3	2	3	4	4	3	2	2	3	2	3	2	3	3	3	3	1	3	2	3	3	3	16277000	20155000	14657000	23894000	23883000
1351	P30520	1	9	9	9	P30520	28.3	50.097	Adenylosuccinate synthetase isozyme 2		ADSS	3	2	2	2	2	3	3	3	2	4	2	2	3	2	2	4	4	4	3	3	2	3	2	4	4	3	3	2	2	4	3	3	9	44543000	48278000	36325000	43075000	47546000
1352	P30530-2;P30530	2	6	6	6	P30530-2	9.2	97.377	Tyrosine-protein kinase receptor UFO	AXL	AXL	0	0	0	2	2	0	0	0	3	3	1	0	1	2	1	1	1	1	0	0	0	0	0	0	0	0	0	0	0	0	0	0	0	0	0	0	11039000	9628000
1353	P30533	1	12	12	12	P30533	33.3	41.465	Alpha-2-macroglobulin receptor-associated protein		LRPAP1	6	7	4	4	4	9	3	5	5	5	6	5	5	3	4	4	3	3	5	4	3	6	4	5	1	3	7	4	2	2	5	3	2	87511000	139360000	60982000	96881000	67387000
1354	P30559	1	1	1	1	P30559	5.1	42.771	Oxytocin receptor		OXTR	1	0	0	0	1	1	1	0	1	0	0	0	0	0	0	0	0	1	1	0	1	1	0	0	0	1	1	0	1	1	1	1	0	3387500	0	1557900	0	4115200
1355	P30566;P30566-2	2	10	10	10	P30566	32.4	54.889	Adenylosuccinate lyase		ADSL	3	3	2	5	4	5	2	4	4	4	2	4	4	4	4	4	4	3	2	4	4	3	4	3	3	4	4	4	4	3	4	3	8	23531000	26296000	12846000	69411000	32684000
1356	P30622-2;P30622-1;P30622	3	27	27	27	P30622-2	23.1	156.78	CAP-Gly domain-containing linker protein 1		CLIP1	4	3	2	4	3	3	5	0	3	4	3	4	4	3	3	4	5	6	2	4	4	4	2	5	3	3	3	5	3	8	4	4	2	32522000	25352000	20902000	43709000	46922000
1357	P30626-3;P30626-2;P30626	3	10	10	10	P30626-3	48.9	20.006	Sorcin		SRI	8	8	5	6	5	7	7	4	6	5	4	4	9	5	6	4	7	6	5	6	6	6	8	4	6	5	5	7	5	5	5	5	6	217250000	301150000	125520000	303010000	159260000
1358	P30711;P30711-2	2	4	4	3	P30711	18.3	27.335	Glutathione S-transferase theta-1		GSTT1	0	0	0	0	0	1	0	2	0	0	0	1	0	0	1	0	0	0	0	0	0	0	0	0	1	0	1	0	0	0	0	2	0	0	0	0	0	0
1359	P30740;P30740-2;O75830	3	16	16	15	P30740	50.1	42.741	Leukocyte elastase inhibitor		SERPINB1	4	7	2	1	6	1	4	5	1	3	6	3	4	3	4	1	4	4	4	4	2	3	1	2	2	4	5	2	4	3	6	4	3	47155000	114190000	34567000	30907000	85282000
1360	P30825	1	2	2	2	P30825	3.3	67.638	affinity cationic amino acid transporter 1		SLC7A1	0	0	0	1	0	0	0	0	0	0	1	0	0	0	0	0	0	0	0	0	0	1	0	0	1	0	0	0	0	0	1	0	0	0	0	0	4678500	0
1361	P30837	1	17	16	16	P30837	35	57.206	Aldehyde dehydrogenase X, mitochondrial		ALDH1B1	4	1	2	0	6	1	1	1	0	3	0	1	0	1	3	1	0	3	4	1	3	1	0	0	10	4	0	1	7	1	4	0	4	111960000	27917000	21797000	0	69640000
1362	P30838	1	1	1	1	P30838	2.6	50.394	Aldehyde dehydrogenase, dimeric NADP-preferring		ALDH3A1	0	0	0	0	0	0	0	0	0	0	0	0	0	0	0	0	0	0	0	0	0	0	0	0	0	0	0	2	0	0	0	0	0	0	0	0	0	0
1363	P30876	1	14	14	14	P30876	18	133.9	DNA-directed RNA polymerase II subunit RPB2		POLR2B	3	3	5	3	3	2	1	5	6	4	5	4	4	4	4	5	2	3	3	3	2	0	3	2	3	4	1	0	2	3	2	3	6	21140000	16263000	9742500	21292000	18405000
1364	P31040;P31040-2;P31040-3	3	20	20	20	P31040	41.6	72.691	Succinate dehydrogenase [ubiquinone] flavoprotein subunit, mitochondrial		SDHA	5	8	7	8	11	9	6	12	8	5	6	8	9	7	7	8	6	8	7	6	6	8	10	8	10	8	8	3	7	13	5	11	13	56289000	105380000	98217000	116100000	201940000
1365	P31150	1	29	20	20	P31150	55.3	50.582	Rab GDP dissociation inhibitor alpha		GDI1	15	16	13	14	12	15	14	13	12	15	19	11	11	12	15	11	15	17	12	16	13	14	14	15	13	13	13	17	15	16	14	13	9	455960000	613170000	447860000	598490000	398060000
1366	Q86SG5;P31151	2	1	1	1	Q86SG5	10.9	11.305	Protein S100-A7A;Protein S100-A7		S100A7A;S100A7	0	0	0	0	0	0	0	0	0	0	0	0	0	0	0	0	0	0	0	1	0	0	0	1	0	0	0	0	0	0	0	0	0	0	0	0	0	0
1367	P31153;P31153-2	2	19	19	16	P31153	48.4	43.66	S-adenosylmethionine synthase isoform type-2		MAT2A	10	9	7	7	9	10	8	11	9	7	5	8	7	9	7	10	8	9	7	5	7	7	8	6	8	7	6	8	7	9	6	6	19	206550000	212490000	138490000	136230000	236560000
1368	P31350;P31350-2	2	10	10	9	P31350	32.9	44.877	Ribonucleoside-diphosphate reductase subunit M2		RRM2	0	0	0	0	0	0	0	0	0	0	0	0	0	0	0	0	0	0	0	0	0	0	0	0	0	0	0	0	0	0	0	0	10	0	0	0	0	0
1369	P31431-2;P31431	2	3	3	3	P31431-2	22.9	16.545	Syndecan-4		SDC4	0	0	0	0	0	0	0	0	1	0	0	0	0	0	0	0	0	0	0	0	0	0	0	1	0	0	0	1	0	0	0	0	1	0	0	0	0	0
1370	P31483-3;P31483	2	3	2	2	P31483-3	20.1	24.062	Nucleolysin TIA-1 isoform p40		TIA1	0	0	0	0	0	0	0	0	0	0	0	0	0	0	0	0	0	0	0	0	0	0	0	0	0	0	0	0	0	0	0	0	2	0	0	0	0	0
1371	P31689;P31689-2	2	15	15	15	P31689	44.6	44.868	DnaJ homolog subfamily A member 1		DNAJA1	5	6	4	6	5	7	4	4	5	5	4	4	3	3	5	4	4	4	2	4	4	2	4	1	1	5	2	3	1	3	1	3	19	98295000	50896000	21366000	179490000	51779000
1372	P31749;P31749-2;Q9Y243-2;Q9Y243	4	9	9	6	P31749	24.6	55.686	RAC-alpha serine/threonine-protein kinase	AKT1;AKT3	AKT1	2	0	0	1	0	3	4	2	4	1	3	3	2	3	1	0	4	2	1	2	2	2	0	0	0	1	2	1	2	1	2	1	0	25146000	10922000	0	4242900	0
1373	P31930	1	18	18	17	P31930	48.3	52.645	Cytochrome b-c1 complex subunit 1, mitochondrial		UQCRC1	5	4	3	6	5	7	6	5	8	5	3	4	4	5	4	3	3	9	6	7	5	6	7	5	11	4	8	4	7	10	4	6	16	101510000	51976000	18631000	114760000	68542000
1374	P31937	1	5	5	5	P31937	21.4	35.329	3-hydroxyisobutyrate dehydrogenase, mitochondrial		HIBADH	2	1	1	3	2	3	5	3	3	1	3	2	1	4	1	2	1	1	4	3	3	2	3	3	4	4	4	0	3	3	1	2	2	20118000	25085000	11839000	20574000	26810000
1375	P31939;P31939-2	2	31	31	31	P31939	60.6	64.615	Bifunctional purine biosynthesis protein PURH;Phosphoribosylaminoimidazolecarboxamide formyltransferase;IMP cyclohydrolase		ATIC	17	20	17	24	18	18	19	22	17	14	21	19	15	13	20	17	15	21	15	17	21	14	21	16	15	18	13	22	16	18	13	15	32	381670000	354090000	277720000	493490000	412230000
1376	P31942;P31942-2;P31942-3;P31942-4;P31942-5;P31942-6	6	11	9	9	P31942	47.4	36.926	Heterogeneous nuclear ribonucleoprotein H3		HNRNPH3	5	8	6	8	7	7	7	4	7	5	9	8	7	7	9	6	5	6	7	6	7	7	7	8	7	6	4	5	5	7	4	5	9	70164000	163210000	88753000	173320000	115070000
1377	P31943	1	20	20	10	P31943	53.9	49.229	Heterogeneous nuclear ribonucleoprotein H;Heterogeneous nuclear ribonucleoprotein H, N-terminally processed		HNRNPH1	15	18	15	15	14	22	16	16	17	17	15	19	20	20	21	18	16	18	12	18	18	14	14	13	17	17	12	15	14	17	17	15	33	467020000	915730000	457530000	728210000	663290000
1378	P31946	1	18	1	1	P31946	57.7	28.082	14-3-3 protein beta/alpha;14-3-3 protein beta/alpha, N-terminally processed		YWHAB	1	1	1	1	1	1	1	1	1	1	1	1	1	1	1	1	1	1	1	1	1	1	1	1	1	1	1	0	1	1	1	1	1	11785000	18440000	9339800	12827000	11745000
1379	P31946-2	1	18	11	1	P31946-2	57.4	27.85	14-3-3 protein beta/alpha;14-3-3 protein beta/alpha, N-terminally processed		YWHAB	12	13	11	12	14	13	12	11	12	12	16	14	14	15	18	15	12	16	12	15	15	15	13	12	16	16	16	12	15	14	16	15	12	542990000	786030000	635960000	797660000	860520000
1380	P31947-2;P31947	2	15	10	10	P31947-2	48.1	24.336	14-3-3 protein sigma		SFN	1	1	1	1	1	1	1	1	1	1	1	1	1	1	1	1	1	1	1	2	1	1	2	1	1	1	1	1	1	1	1	1	15	267510000	296890000	237860000	0	242890000
1381	P31948;P31948-2;P31948-3	3	58	58	58	P31948	70.3	62.639	Stress-induced-phosphoprotein 1		STIP1	21	23	21	23	23	27	22	23	25	23	29	27	25	26	31	24	26	23	22	21	23	26	23	17	25	23	22	25	26	28	20	25	82	516580000	554140000	400370000	583810000	395450000
1382	P31949	1	8	8	8	P31949	86.7	11.74	Protein S100-A11;Protein S100-A11, N-terminally processed		S100A11	16	19	17	16	17	19	17	19	19	16	13	17	11	20	16	20	20	14	18	14	16	21	13	14	22	22	21	12	20	14	21	16	6	2567900000	3343000000	2027400000	3430800000	2378500000
1383	P32119;P32119-2	2	13	12	12	P32119	72.2	21.892	Peroxiredoxin-2		PRDX2	10	12	13	9	12	9	12	12	10	10	13	13	14	14	16	16	12	12	10	11	12	13	15	11	12	11	14	14	13	14	16	13	17	443750000	501940000	549590000	436260000	498480000
1384	P32320	1	3	3	3	P32320	35.6	16.185	Cytidine deaminase		CDA	0	0	0	0	0	0	0	0	0	0	0	0	0	0	0	0	0	0	0	0	0	0	0	2	0	1	0	0	0	0	0	0	0	0	0	0	0	0
1385	P32321;P32321-2	2	8	8	8	P32321	57.3	20.016	Deoxycytidylate deaminase		DCTD	4	4	3	4	3	4	5	3	4	4	5	4	2	5	4	3	4	4	2	3	4	3	2	2	5	7	5	4	5	3	6	3	1	86511000	90791000	77762000	74265000	61190000
1386	P32322-3;P32322;P32322-2	3	10	10	9	P32322-3	43.6	35.98	Pyrroline-5-carboxylate reductase 1, mitochondrial		PYCR1	2	2	2	3	2	2	3	4	2	2	2	3	4	4	2	2	4	2	3	4	3	4	5	3	7	4	4	1	3	4	3	4	9	39468000	54299000	16793000	60811000	40658000
1387	P32418-2;P32418-3;P32418-4;P32418-5;P32418	5	2	2	2	P32418-2	3.8	104.69	Sodium/calcium exchanger 1		SLC8A1	0	0	0	0	0	0	0	0	0	0	0	0	0	0	0	0	0	0	0	0	0	0	0	1	0	0	0	1	0	0	0	0	0	0	0	0	0	0
1388	P32455;Q9H0R5-4;Q9H0R5	3	6	4	4	P32455	8.8	67.93	Interferon-induced guanylate-binding protein 1		GBP1	0	0	0	1	0	1	0	0	1	0	0	1	0	0	0	0	0	0	0	0	0	0	1	0	0	0	0	0	0	0	0	0	0	0	4249100	4073100	0	0
1389	P32456	1	7	7	5	P32456	14.9	67.208	Interferon-induced guanylate-binding protein 2		GBP2	2	2	2	1	4	2	1	6	4	0	0	1	0	1	2	0	0	1	0	1	1	1	1	2	1	0	1	1	2	1	0	1	0	6017700	7182300	5269000	3980800	16365000
1391	P32929;P32929-3;P32929-2	3	8	8	8	P32929	29.4	44.508	Cystathionine gamma-lyase		CTH	0	1	0	0	3	0	0	3	0	0	2	0	2	0	0	0	5	0	0	0	2	0	0	0	1	0	0	0	0	2	1	0	0	0	3786600	0	0	37422000
1392	P32969	1	11	11	11	P32969	59.4	21.863	60S ribosomal protein L9		RPL9	11	13	11	12	14	13	13	12	12	11	11	12	14	15	13	14	10	13	14	15	13	13	11	7	10	10	13	11	10	10	11	9	24	356750000	504860000	312020000	518900000	548310000
1393	P33121-2;P33121;P33121-3	3	7	7	7	P33121-2	11.2	76.87	Long-chain-fatty-acid--CoA ligase 1		ACSL1	0	2	1	0	3	2	1	0	1	0	1	1	2	3	1	0	0	0	2	0	2	1	3	1	0	0	1	1	1	2	1	2	0	0	20595000	5037500	0	25923000
1394	P33176;O60282;Q12840;O60282-2	4	56	56	56	P33176	58.9	109.68	Kinesin-1 heavy chain		KIF5B	33	32	33	28	30	35	36	30	25	30	40	35	28	33	36	29	29	36	31	35	30	35	28	28	31	37	33	28	33	30	31	27	26	585510000	640180000	530930000	546420000	551760000
1395	P33240-2;P33240	2	6	6	3	P33240-2	16.2	59.251	Cleavage stimulation factor subunit 2		CSTF2	0	0	0	0	0	0	0	1	0	2	0	0	0	0	0	0	0	0	0	0	0	0	0	0	0	0	0	0	0	0	0	0	5	0	0	0	0	0
1396	P33316	1	9	9	1	P33316	50	26.563	Deoxyuridine 5-triphosphate nucleotidohydrolase, mitochondrial		DUT	1	0	0	1	3	3	1	2	1	1	1	2	5	1	2	3	1	1	2	2	0	0	4	1	1	0	2	1	1	2	2	1	8	1535500	0	0	0	8267400
1397	P33527-4;P33527;P33527-6;P33527-7;P33527-2;P33527-3;P33527-9;P33527-8;P33527-5	9	15	15	15	P33527-4	12.8	164.3	Multidrug resistance-associated protein 1		ABCC1	2	1	0	1	1	0	2	1	2	1	2	4	1	2	4	3	2	3	1	1	3	1	5	0	1	2	3	7	3	3	2	2	1	4797400	1015800	0	14284000	4079800
1398	P33897	1	1	1	1	P33897	1.6	82.936	ATP-binding cassette sub-family D member 1		ABCD1	0	0	0	0	0	0	0	0	0	0	0	0	0	0	0	0	0	0	0	0	0	0	0	0	1	0	0	0	0	0	0	0	0	0	0	0	0	0
1399	P33991;Q9UJA3-2;Q9UJA3-3;Q9UJA3;Q9UJA3-4	5	26	26	26	P33991	34.6	96.557	DNA replication licensing factor MCM4		MCM4	0	0	0	0	0	0	0	0	0	0	0	0	0	0	0	0	0	0	0	0	0	0	0	0	0	0	0	0	0	0	0	0	29	0	0	0	0	0
1400	P33992	1	20	20	20	P33992	34.6	82.285	DNA replication licensing factor MCM5		MCM5	0	0	0	0	0	0	0	0	0	0	0	0	0	0	0	0	0	0	0	0	0	0	0	0	0	0	0	0	0	0	0	0	19	0	0	0	0	0
1401	P33993;P33993-3;P33993-2	3	18	18	18	P33993	31.2	81.307	DNA replication licensing factor MCM7		MCM7	0	0	1	1	0	1	0	0	0	0	0	0	0	0	1	0	0	0	0	0	0	0	0	0	0	0	0	0	0	0	0	0	25	0	0	47377000	1701100	0
1402	P34059	1	12	12	11	P34059	30.5	58.025	N-acetylgalactosamine-6-sulfatase		GALNS	4	5	4	3	3	2	3	2	2	3	4	3	1	3	4	4	3	2	4	3	2	3	3	1	2	5	3	2	2	3	3	5	1	28101000	37472000	42282000	36471000	38346000
1403	P34741	1	1	1	1	P34741	7.5	22.16	Syndecan-2		SDC2	0	0	0	1	0	1	1	0	1	1	0	0	0	0	0	0	0	0	1	0	0	0	1	0	1	0	0	2	0	1	0	1	0	7266800	0	0	6681200	0
1404	P34810-2;P34810-3;P34810	3	1	1	1	P34810-2	10.8	31.738	Macrosialin		CD68	0	0	0	0	0	1	0	0	0	0	0	1	1	0	1	1	1	0	0	0	0	1	1	0	0	0	0	0	0	0	0	0	0	0	0	0	0	0
1405	P34896-2;P34896;P34896-3;P34896-4	4	5	5	5	P34896-2	16.4	49.027	Serine hydroxymethyltransferase, cytosolic		SHMT1	0	0	0	0	0	0	0	0	0	0	0	0	0	0	0	0	0	0	0	0	0	0	0	0	0	0	0	0	0	0	0	0	4	0	0	0	0	0
1406	P34897-3;P34897;P34897-2	3	21	21	21	P34897-3	50.3	53.454	Serine hydroxymethyltransferase, mitochondrial		SHMT2	8	11	5	9	13	8	10	14	10	5	6	13	15	14	8	11	13	10	9	12	13	8	12	6	20	13	11	5	15	12	12	11	26	138580000	226210000	103560000	170570000	279940000
1407	P34910;P34910-2	2	1	1	1	P34910	3.3	48.666	Protein EVI2B		EVI2B	0	0	0	0	1	0	0	0	0	0	0	0	0	0	0	0	0	0	0	0	0	0	0	0	0	0	0	0	0	0	0	0	0	0	0	0	0	4357800
1408	P34913;P34913-3;P34913-2	3	2	2	2	P34913	7.4	62.615	Bifunctional epoxide hydrolase 2;Cytosolic epoxide hydrolase 2;Lipid-phosphate phosphatase		EPHX2	0	0	0	0	0	0	0	0	0	0	0	0	0	0	0	0	0	0	0	0	0	0	1	0	0	0	0	0	0	0	0	0	0	0	0	0	0	0
1409	P34932;P34932-2	2	53	53	49	P34932	68.7	94.33	Heat shock 70 kDa protein 4		HSPA4	27	28	25	25	27	27	27	32	23	26	32	30	27	29	34	31	29	35	25	37	44	31	35	28	32	35	28	31	33	33	27	28	69	610250000	815190000	489310000	681280000	599090000
1410	P34949;P34949-2	2	10	10	10	P34949	34.3	46.655	Mannose-6-phosphate isomerase		MPI	5	4	7	3	4	6	6	6	5	5	7	6	3	6	7	6	6	6	5	3	5	4	7	7	4	6	6	4	6	5	6	6	2	59608000	39649000	92624000	39120000	20299000
1411	P35052;P35052-2	2	16	16	16	P35052	38.7	61.68	Glypican-1;Secreted glypican-1		GPC1	9	5	6	2	1	7	3	5	3	3	4	2	3	4	3	2	2	5	10	4	6	6	3	10	11	4	4	4	3	6	9	5	0	161770000	108860000	145080000	41189000	31312000
1412	P35080	1	7	2	2	P35080	40	15.046	Profilin-2		PFN2	0	0	0	0	0	1	0	0	0	0	1	0	1	0	1	0	0	1	0	1	0	0	2	1	0	1	0	1	0	0	0	1	0	0	0	0	0	0
1413	P35080-2	1	8	8	3	P35080-2	52.1	15.088	Profilin-2		PFN2	5	5	6	7	7	7	7	7	6	6	8	8	8	8	6	8	8	8	7	8	5	5	8	7	6	6	8	9	9	9	7	9	8	96713000	244820000	192950000	222290000	251140000
1414	P35221;P35221-2;P35221-3;Q9UI47	4	33	33	26	P35221	44.8	100.07	Catenin alpha-1		CTNNA1	24	23	24	29	18	16	21	26	22	23	24	22	19	22	25	25	17	23	24	18	22	23	20	22	24	19	23	19	19	16	23	15	15	541270000	551330000	492850000	778790000	379070000
1415	P35222	1	28	28	25	P35222	47	85.496	Catenin beta-1		CTNNB1	21	23	18	16	18	18	18	21	11	19	18	17	12	18	21	17	12	15	19	17	17	17	17	15	16	19	14	13	14	15	20	15	25	359120000	457990000	317770000	375550000	326050000
1416	P35226	1	1	1	1	P35226	8.6	36.949	Polycomb complex protein BMI-1		BMI1	0	0	0	0	0	0	0	0	0	0	0	0	0	0	0	0	0	0	0	0	0	0	0	0	0	0	0	0	0	0	0	0	1	0	0	0	0	0
1417	P35232;P35232-2	2	15	15	15	P35232	64.3	29.804	Prohibitin		PHB	8	10	7	6	8	7	6	9	10	4	6	9	10	8	9	9	6	7	8	9	10	6	8	7	9	7	8	8	9	9	9	7	21	250440000	373510000	144020000	289200000	316370000
1418	P35237	1	18	18	17	P35237	51.9	42.621	Serpin B6		SERPINB6	13	15	24	20	11	19	18	14	31	13	15	13	13	14	12	12	14	13	15	13	12	14	12	13	14	13	13	12	14	11	12	14	10	399350000	606600000	987600000	1222400000	431830000
1419	P35241;P35241-5;P35241-4;P35241-2	4	30	14	11	P35241	42.5	68.563	Radixin		RDX	4	6	6	6	6	7	6	6	4	4	6	4	4	5	3	5	7	9	4	3	7	6	6	4	6	5	4	4	4	4	3	5	11	32676000	72354000	34835000	75591000	58367000
1420	P35241-3	1	8	1	1	P35241-3	35.5	23.413	Radixin		RDX	0	0	0	0	0	0	0	0	0	0	0	0	0	0	0	0	0	0	1	0	0	0	0	0	0	0	1	0	0	0	0	0	0	0	0	0	0	0
1421	P35244	1	2	2	2	P35244	27.3	13.569	Replication protein A 14 kDa subunit		RPA3	1	0	0	0	0	1	0	1	1	1	0	0	0	0	0	1	0	1	1	2	1	0	1	1	0	0	0	0	0	0	0	0	2	10301000	16202000	0	0	15042000
1422	P35249;P35249-2	2	8	8	8	P35249	23.4	39.681	Replication factor C subunit 4		RFC4	0	0	0	0	0	0	0	0	0	0	0	0	0	0	0	0	0	0	0	0	0	0	0	0	0	0	0	0	0	0	0	0	8	0	0	0	0	0
1423	P35250;P35250-2	2	5	5	5	P35250	19.5	39.157	Replication factor C subunit 2		RFC2	0	0	0	0	0	0	0	0	0	0	0	0	0	0	0	0	0	0	0	0	0	0	0	0	0	0	0	0	0	0	0	0	4	0	0	0	0	0
1424	P35268	1	6	6	6	P35268	32.8	14.787	60S ribosomal protein L22		RPL22	6	5	6	8	5	5	8	7	5	4	5	6	6	4	5	7	5	6	5	6	5	4	3	3	7	5	6	3	5	4	5	4	5	241670000	346490000	252470000	395390000	357040000
1425	P35269	1	10	10	10	P35269	24	58.24	General transcription factor IIF subunit 1	GTF2F1	GTF2F1	0	0	0	0	0	0	0	0	0	0	0	0	0	0	0	0	0	0	0	0	1	0	0	0	0	0	0	0	0	0	0	0	8	0	0	0	0	4770700
1426	P35270	1	5	5	5	P35270	21.5	28.048	Sepiapterin reductase		SPR	1	0	0	0	1	0	0	1	0	0	0	1	0	0	0	2	0	0	0	1	1	0	3	0	2	0	0	0	2	2	0	1	4	1568700	0	0	0	17675000
1427	P35442	1	29	25	25	P35442	30.7	129.99	Thrombospondin-2		THBS2	9	9	13	6	9	6	4	3	9	13	19	10	3	7	10	7	3	3	10	6	7	13	3	8	11	12	10	6	10	7	19	4	0	89978000	117540000	178190000	97245000	117400000
1428	P35443	1	2	2	2	P35443	3.2	105.87	Thrombospondin-4		THBS4	0	0	0	0	0	0	0	0	0	0	0	0	0	0	0	0	0	0	0	0	0	0	0	0	0	0	0	2	0	0	0	0	0	0	0	0	0	0
1429	P35475;P35475-2	2	16	16	16	P35475	32.3	72.669	Alpha-L-iduronidase		IDUA	2	3	4	2	11	1	1	5	1	2	1	4	5	2	1	5	3	1	7	1	7	2	4	4	2	6	5	7	3	5	4	5	0	24175000	45033000	22790000	19223000	189570000
1430	P35527;CON__P35527	2	24	23	23	P35527	47.5	62.064	Keratin, type I cytoskeletal 9		KRT9	5	5	31	2	3	3	4	10	3	10	3	8	6	2	9	7	7	5	4	11	7	3	7	3	0	3	11	5	7	5	5	5	0	91380000	44445000	1665500000	27032000	18826000
1431	P35555	1	119	119	115	P35555	52.4	312.3	Fibrillin-1		FBN1	16	62	126	39	157	40	135	88	13	33	78	119	93	93	67	88	106	61	167	114	87	109	88	212	99	85	95	88	89	131	61	158	0	134250000	1275900000	4808700000	602990000	7737100000
1432	P35556;P35556-2	2	5	1	1	P35556	1.9	314.77	Fibrillin-2		FBN2	0	1	0	0	1	0	0	1	0	0	1	1	1	1	0	0	0	0	1	1	1	1	1	0	1	0	0	1	0	1	0	0	0	0	42067000	0	0	179210000
1433	P35573;P35573-2;P35573-3	3	8	8	8	P35573	6.2	174.76	Glycogen debranching enzyme;4-alpha-glucanotransferase;Amylo-alpha-1,6-glucosidase		AGL	1	1	1	2	1	2	2	3	2	1	3	2	2	1	2	1	1	2	1	3	2	1	2	1	1	0	2	2	2	2	4	0	1	5029600	4567600	6041100	9636800	7889100
1434	P35579;P35579-2;REV__Q9UKV3-5;REV__Q9UKV3;P13535;P11055;Q9UKX2;A7E2Y1	8	212	212	175	P35579	71.5	226.53	Myosin-9		MYH9	386	300	359	392	279	301	299	254	406	397	318	309	232	325	342	327	243	421	320	320	349	328	274	346	409	373	319	262	381	342	368	309	148	25799000000	21793000000	22260000000	37159000000	17492000000
1435	P35580;P35580-5;P35580-2;P35580-3;P35580-4	5	167	138	127	P35580	61.6	229	Myosin-10		MYH10	143	132	190	66	157	54	53	131	32	76	119	178	58	136	211	116	67	181	130	135	162	123	60	45	171	186	122	54	184	116	181	95	18	5128600000	5083900000	7920200000	1695300000	6976000000
1436	P35606-2;P35606	2	37	37	37	P35606-2	54.2	99.045	Coatomer subunit beta		COPB2	18	21	17	20	19	23	20	25	21	19	20	22	21	23	22	23	24	18	23	20	21	19	22	19	19	17	26	17	21	16	23	19	18	442660000	563710000	457850000	627580000	595730000
1437	P35610-3;P35610-2;P35610	3	1	1	1	P35610-3	3.3	57.237	Sterol O-acyltransferase 1		SOAT1	1	1	1	1	1	1	1	1	0	1	0	1	1	1	1	1	1	0	0	1	1	1	0	0	0	1	1	0	1	0	1	1	0	8366700	10267000	6047300	12322000	9147200
1438	P35611;P35611-3;P35611-2;P35611-6;P35611-4;P35611-5;P35612;P35612-2;P35612-8;P35612-9;P35612-4;P35612-3	12	25	25	24	P35611	40.2	80.954	Alpha-adducin		ADD1	7	14	15	15	15	17	15	12	10	10	9	11	17	12	9	11	12	8	14	11	9	12	17	12	8	10	17	10	7	12	8	18	0	49307000	196140000	173900000	250850000	196470000
1439	P35613-2;P35613;P35613-3;P35613-4	4	9	9	9	P35613-2	42.8	29.221	Basigin		BSG	14	11	11	13	13	13	11	13	11	12	12	14	12	12	14	13	13	13	13	14	10	11	13	10	9	12	9	10	10	13	10	12	12	719090000	877410000	916220000	973600000	655060000
1440	P35625	1	14	14	14	P35625	51.7	24.145	Metalloproteinase inhibitor 3		TIMP3	12	9	12	6	5	5	8	3	16	19	8	7	4	7	8	7	9	7	6	6	4	8	2	5	10	4	3	2	3	4	6	3	0	372020000	251180000	393920000	123590000	118730000
1441	P35626;P25098	2	3	3	3	P35626	4.9	79.709	Beta-adrenergic receptor kinase 2;Beta-adrenergic receptor kinase 1	GRK3;GRK2	ADRBK2;ADRBK1	0	0	0	0	0	0	0	0	0	1	0	0	0	0	0	0	0	0	0	0	0	0	0	0	0	0	0	0	0	0	0	0	1	0	0	0	0	0
1442	P35637-2;P35637	2	10	10	8	P35637-2	16.8	53.354	RNA-binding protein FUS		FUS	6	7	5	9	9	10	6	7	11	7	7	7	9	10	8	6	9	8	6	9	8	7	5	5	6	7	6	7	7	5	5	5	19	171700000	251390000	58031000	343620000	262030000
1443	P35658-2;P35658-4;P35658;P35658-3;P35658-5	5	5	5	5	P35658-2	3.9	212.57	Nuclear pore complex protein Nup214		NUP214	1	0	0	0	0	1	0	0	0	0	1	0	0	1	1	1	0	0	0	0	0	0	0	0	0	0	0	0	0	0	0	0	3	1194500	0	0	0	0
1444	P35659;P35659-2	2	9	9	9	P35659	20.5	42.674	Protein DEK		DEK	1	2	0	2	2	3	1	3	2	2	4	2	2	4	2	4	4	2	2	2	3	1	1	1	1	1	1	2	2	2	2	3	9	6233300	25830000	4815800	28494000	24745000
1445	P35749-4;P35749-3;P35749;P35749-2	4	38	7	7	P35749-4	17.1	223.57	Myosin-11		MYH11	0	0	0	0	0	0	0	0	0	0	0	0	0	0	0	0	0	0	0	0	0	0	0	0	5	0	0	0	0	0	0	0	0	0	0	11416000	0	0
1446	P35754	1	7	7	7	P35754	63.2	11.776	Glutaredoxin-1		GLRX	12	13	10	8	9	10	13	9	8	12	15	10	7	8	8	10	16	9	15	5	10	13	7	11	9	11	14	12	6	9	16	13	4	651670000	1043000000	424770000	355210000	386670000
1447	P35813-3;P35813;P35813-2	3	6	6	5	P35813-3	17.4	51.366	Protein phosphatase 1A		PPM1A	2	1	2	1	2	1	2	1	1	2	1	2	2	1	2	1	1	1	2	2	1	2	1	1	1	1	1	1	1	1	1	2	1	10525000	21605000	12151000	10443000	16533000
1448	P35869;A9YTQ3;A9YTQ3-3;A9YTQ3-2	4	8	8	8	P35869	14.4	96.146	Aryl hydrocarbon receptor		AHR	0	0	0	0	0	0	0	0	0	0	0	1	0	0	0	0	0	1	1	0	2	0	1	0	1	0	1	5	2	2	0	0	0	0	0	0	3377100	0
1449	P35914;P35914-3;P35914-2;Q8TB92-5;Q8TB92-2;Q8TB92	6	8	8	8	P35914	29.2	34.36	Hydroxymethylglutaryl-CoA lyase, mitochondrial		HMGCL	0	0	1	0	3	3	0	1	1	1	0	1	0	1	1	3	0	0	2	2	2	0	1	1	2	0	0	0	2	2	1	0	0	15125000	0	3375400	0	7437600
1450	P35998;P35998-2	2	31	31	31	P35998	65.6	48.633	26S protease regulatory subunit 7		PSMC2	14	14	15	10	11	15	17	18	12	14	18	16	15	13	14	16	17	15	12	15	12	12	15	10	16	15	13	9	14	14	14	15	35	210500000	253570000	234070000	229730000	197660000
1451	P36269-2;P36269;P36269-3	3	1	1	1	P36269-2	2.7	58.992	Gamma-glutamyltransferase 5;Gamma-glutamyltransferase 5 heavy chain;Gamma-glutamyltransferase 5 light chain		GGT5	0	0	0	0	0	0	0	0	0	0	0	0	1	0	0	0	0	0	0	0	0	0	0	0	0	0	0	0	0	0	0	0	0	0	0	0	0	0
1452	P36404;P36404-2	2	3	3	3	P36404	17.4	20.878	ADP-ribosylation factor-like protein 2		ARL2	1	0	0	0	0	1	1	2	0	0	0	0	0	0	0	0	0	1	0	1	0	1	0	0	1	0	0	0	0	0	1	0	1	6567700	4446100	2495000	3867300	10793000
1453	P36405	1	7	7	7	P36405	42.9	20.455	ADP-ribosylation factor-like protein 3		ARL3	3	3	3	4	3	3	2	4	3	3	5	3	3	5	3	3	4	4	5	4	3	4	4	5	4	3	3	4	3	2	4	4	3	25072000	50915000	44905000	63622000	29588000
1454	P36406-3;P36406-2;P36406	3	1	1	1	P36406-3	1.8	61.068	E3 ubiquitin-protein ligase TRIM23		TRIM23	1	1	1	1	1	1	1	1	0	0	0	0	0	0	0	0	0	0	0	0	0	0	0	0	0	0	0	0	0	0	0	0	0	17689000	22415000	17436000	24952000	19086000
1455	P36507	1	16	9	9	P36507	47.5	44.424	Dual specificity mitogen-activated protein kinase kinase 2	MAP2K2	MAP2K2	3	3	2	4	3	5	3	2	5	2	3	4	5	4	3	4	4	4	2	4	4	6	7	3	5	4	5	3	4	3	5	5	7	31390000	49333000	21165000	64617000	54062000
1456	P36542-2;P36542	2	10	10	10	P36542-2	34	32.881	ATP synthase subunit gamma, mitochondrial		ATP5C1	3	3	3	3	5	4	7	5	3	2	3	4	5	4	3	5	4	5	4	6	3	5	6	4	6	4	3	4	7	5	4	5	7	89967000	58190000	65855000	65713000	97683000
1457	P36543-2;P36543;P36543-3;Q96A05	4	7	7	7	P36543-2	35.8	23.587	V-type proton ATPase subunit E 1		ATP6V1E1	4	3	4	2	2	2	4	3	3	1	2	1	1	2	1	1	1	1	1	1	1	3	2	3	2	2	2	1	3	2	2	2	1	37264000	53054000	50968000	40728000	41478000
1458	P36551;P36551-2	2	24	24	24	P36551	56.4	50.151	Oxygen-dependent coproporphyrinogen-III oxidase, mitochondrial		CPOX	2	2	1	1	1	4	1	2	2	0	0	1	5	1	0	4	0	1	1	0	1	3	4	2	1	1	1	2	2	6	1	5	32	46326000	23417000	11462000	53601000	45267000
1459	P36578	1	40	40	40	P36578	57.8	47.697	60S ribosomal protein L4		RPL4	32	32	34	40	35	36	36	37	35	28	34	32	32	33	38	32	36	36	27	33	38	27	22	19	39	32	31	20	35	30	35	22	55	1392500000	1842100000	1310000000	2443400000	1541200000
1460	P36639-4;P36639-3;P36639-2;P36639	4	2	2	2	P36639-4	16	17.951	7,8-dihydro-8-oxoguanine triphosphatase		NUDT1	0	0	0	0	0	1	0	2	0	0	0	0	0	0	0	0	0	0	0	1	1	0	0	0	1	0	1	0	0	2	0	0	1	0	0	0	0	0
1461	P36776-3;P36776-2;P36776	3	22	22	22	P36776-3	37.6	85.64	Lon protease homolog, mitochondrial		LONP1	3	5	5	3	3	4	4	7	6	3	2	7	10	6	4	7	6	5	11	8	4	5	10	6	13	6	6	2	3	8	6	5	11	47334000	99049000	31753000	63206000	75014000
1462	P36871;P36871-2;P36871-3	3	38	38	38	P36871	61.2	61.448	Phosphoglucomutase-1		PGM1	22	22	29	21	15	16	18	25	18	20	24	28	23	25	26	29	26	31	23	29	37	25	21	24	46	29	22	23	28	29	27	18	17	852800000	969260000	1259200000	1045900000	795270000
1463	P36873;P36873-2	2	14	1	1	P36873	36.2	36.983	Serine/threonine-protein phosphatase PP1-gamma catalytic subunit		PPP1CC	0	0	0	0	0	0	0	0	0	0	0	0	0	0	0	0	0	0	0	0	0	0	0	0	0	0	0	0	0	0	0	0	1	0	0	0	0	0
1464	P36897;P36897-3;P36897-2	3	3	3	3	P36897	10.3	55.959	TGF-beta receptor type-1	TGFBR1	TGFBR1	0	0	2	0	0	0	0	0	0	0	1	3	0	0	1	2	0	1	0	0	1	1	0	0	1	1	0	1	1	2	3	2	0	0	0	7669900	0	0
1465	P36915;P36915-2	2	7	7	7	P36915	13.3	68.66	Guanine nucleotide-binding protein-like 1		GNL1	1	1	3	1	1	3	2	2	3	2	3	4	1	1	3	2	2	3	2	3	2	2	0	1	3	3	2	1	2	2	2	1	2	5601000	4408900	4535800	0	2965700
1466	P36952;P36952-2	2	7	7	7	P36952	28.8	42.1	Serpin B5		SERPINB5	0	0	0	0	0	0	0	0	0	0	0	0	0	0	0	0	0	0	0	0	0	0	0	0	0	0	0	0	0	0	0	0	4	0	0	0	0	0
1467	P36957;P36957-2	2	10	10	10	P36957	25.8	48.755	Dihydrolipoyllysine-residue succinyltransferase component of 2-oxoglutarate dehydrogenase complex, mitochondrial		DLST	4	5	4	3	5	7	4	5	4	3	5	6	6	5	4	6	4	5	4	8	6	5	10	7	8	7	7	7	5	7	6	6	6	99439000	162080000	84201000	92103000	133540000
1468	P36969-2;P36969	2	6	6	6	P36969-2	38.2	19.525	Phospholipid hydroperoxide glutathione peroxidase, mitochondrial		GPX4	1	1	2	1	3	2	1	0	2	0	0	0	3	0	0	1	0	0	2	0	1	1	1	2	1	1	1	1	1	1	1	2	1	12528000	21827000	31432000	64512000	106370000
1469	P37108	1	7	7	7	P37108	36.8	14.57	Signal recognition particle 14 kDa protein		SRP14	4	5	5	5	4	6	6	6	5	5	4	5	4	5	4	5	5	7	4	3	6	3	4	4	4	5	3	4	4	4	4	5	5	34810000	66567000	33140000	57254000	43637000
1470	P37198	1	5	5	5	P37198	16.7	53.254	Nuclear pore glycoprotein p62		NUP62	1	0	0	2	1	1	0	2	1	1	2	2	1	1	3	1	2	1	1	1	1	2	1	1	2	0	2	1	2	1	2	1	4	2783300	9605900	0	20368000	12002000
1471	P37235;P84074;P61601	3	3	3	3	P37235	16.1	22.313	Hippocalcin-like protein 1;Neuron-specific calcium-binding protein hippocalcin		HPCAL1;HPCA	0	0	0	1	1	1	1	2	1	1	1	1	1	1	0	3	2	1	3	2	1	1	2	1	1	1	1	1	1	1	1	1	3	0	0	0	7975300	5315400
1472	P37268;P37268-4;P37268-3;P37268-2;P37268-5	5	9	9	9	P37268	29.5	48.115	Squalene synthase		FDFT1	0	0	0	0	0	0	0	0	0	0	0	0	0	0	0	0	0	0	0	0	0	0	0	0	0	0	0	0	0	0	0	0	6	0	0	0	0	0
1473	P37802;P37802-2	2	19	19	18	P37802	81.4	22.391	Transgelin-2		TAGLN2	62	49	51	52	64	55	42	50	51	43	50	57	38	56	55	51	42	73	56	59	56	49	20	46	62	62	63	23	63	59	66	62	12	3754300000	4815000000	5097400000	5450300000	6114800000
1474	P37837	1	20	20	20	P37837	54.9	37.54	Transaldolase		TALDO1	12	11	9	9	13	13	10	15	9	11	11	15	16	15	16	17	11	11	12	16	14	12	11	9	17	13	11	17	16	15	15	13	19	394600000	459620000	170650000	475640000	528210000
1475	P38117-2;P38117	2	14	14	14	P38117-2	41.9	37.434	Electron transfer flavoprotein subunit beta		ETFB	4	6	3	3	5	7	5	9	4	2	4	5	7	4	5	5	4	6	5	6	5	3	9	6	9	6	4	4	6	8	4	6	15	43000000	78635000	36853000	28162000	80759000
1476	P38159;P38159-2;P38159-3	3	20	20	5	P38159	49.1	42.331	RNA-binding motif protein, X chromosome;RNA-binding motif protein, X chromosome, N-terminally processed		RBMX	10	13	10	12	13	13	9	17	13	9	9	14	12	11	13	14	13	11	12	15	15	9	9	9	8	11	11	11	14	14	10	13	19	169330000	253370000	129480000	244380000	259870000
1477	P38432	1	2	2	2	P38432	5.2	62.608	Coilin		COIL	0	0	1	0	0	0	0	0	0	0	0	0	0	0	0	0	0	0	0	0	0	0	0	0	0	0	0	0	0	0	0	0	1	0	0	26199000	0	0
1478	P38571-2;P38571	2	3	3	3	P38571-2	14.3	39.111	Lysosomal acid lipase/cholesteryl ester hydrolase		LIPA	2	2	2	2	2	2	2	2	0	1	1	2	2	2	2	2	2	3	1	3	3	2	1	1	2	2	2	0	1	2	3	2	0	26103000	59500000	25358000	44075000	89918000
1479	P38606-2;P38606	2	20	20	20	P38606-2	37.8	64.735	V-type proton ATPase catalytic subunit A		ATP6V1A	6	7	5	5	10	10	5	7	5	4	4	3	3	6	5	7	5	4	5	6	3	7	2	1	5	6	7	3	7	3	6	3	7	114580000	174260000	67631000	112960000	291110000
1480	P38646	1	47	46	46	P38646	62.6	73.68	Stress-70 protein, mitochondrial		HSPA9	21	27	17	20	21	26	24	26	24	18	18	24	28	25	23	29	26	17	26	28	23	19	37	21	31	29	26	18	20	33	26	29	66	619100000	1032500000	435330000	919290000	869350000
1481	P38919	1	24	21	21	P38919	48.9	46.871	Eukaryotic initiation factor 4A-III;Eukaryotic initiation factor 4A-III, N-terminally processed		EIF4A3	4	5	4	5	9	6	4	9	6	3	6	6	8	7	6	6	4	6	4	12	6	5	5	2	4	6	5	2	7	3	4	3	26	49925000	45346000	25174000	81534000	108560000
1482	P39019	1	18	18	18	P39019	75.2	16.06	40S ribosomal protein S19		RPS19	12	12	9	15	12	12	8	12	13	10	11	9	10	12	12	12	10	11	9	14	13	9	8	8	19	13	14	5	12	6	13	12	19	447910000	503900000	295610000	591400000	515160000
1483	P39023;Q92901	2	30	30	30	P39023	60.8	46.108	60S ribosomal protein L3		RPL3	30	30	25	34	29	31	30	32	32	30	32	32	29	31	29	33	29	32	28	31	29	26	20	21	33	30	32	22	30	27	27	25	49	1136600000	1388400000	896290000	1840100000	1160000000
1484	P39059	1	4	4	4	P39059	3.5	141.72	Collagen alpha-1(XV) chain;Restin;Restin-2;Restin-3;Restin-4		COL15A1	0	0	0	0	0	0	0	0	0	0	3	0	0	0	4	0	0	0	0	1	0	0	0	0	3	2	0	2	2	2	1	0	0	0	0	3533300	0	3457300
1485	P39656;P39656-2;P39656-3	3	12	12	12	P39656	34.2	50.8	Dolichyl-diphosphooligosaccharide--protein glycosyltransferase 48 kDa subunit		DDOST	7	8	7	7	5	9	10	8	8	5	9	9	10	10	10	10	8	7	8	10	5	11	8	10	8	10	10	7	4	6	8	6	5	130420000	135710000	180830000	181030000	126670000
1486	P39687;O95626;O43423	3	9	9	8	P39687	31.3	28.585	Acidic leucine-rich nuclear phosphoprotein 32 family member A		ANP32A	3	6	2	7	3	6	3	5	6	5	5	4	3	3	4	5	4	4	4	4	4	4	3	4	2	3	1	4	2	2	3	3	9	118240000	193700000	53197000	215130000	112980000
1487	P39748;P39748-2	2	8	7	7	P39748	29.5	42.592	Flap endonuclease 1		FEN1	0	0	0	0	0	0	0	0	0	0	0	0	0	0	0	0	0	0	0	0	0	0	0	0	0	0	0	0	0	0	0	0	6	0	6710900	0	9394700	0
1488	P40121;P40121-2	2	11	11	11	P40121	43.1	38.498	Macrophage-capping protein		CAPG	1	1	0	4	2	1	5	3	0	0	4	5	7	6	6	5	7	3	6	7	6	8	7	7	7	2	6	5	3	4	3	5	7	2862700	10433000	5488000	50621000	12372000
1489	P40123;P40123-2;P40123-3	3	10	9	9	P40123	27.5	52.823	Adenylyl cyclase-associated protein 2		CAP2	2	0	1	1	0	0	0	0	3	1	2	0	0	0	2	1	1	1	3	0	0	1	2	3	4	3	1	2	2	0	3	0	0	34294000	2062000	21539000	20931000	1341600
1490	P40189;P40189-3;P40189-2	3	6	6	6	P40189	12	103.54	Interleukin-6 receptor subunit beta		IL6ST	0	0	0	0	1	0	0	3	0	0	0	0	5	0	0	1	0	0	1	0	0	0	0	0	0	0	0	0	0	0	0	0	1	0	0	0	0	8825500
1491	P40222	1	17	17	17	P40222	42.5	61.89	Alpha-taxilin		TXLNA	6	5	3	3	4	7	2	2	4	3	4	5	4	2	3	5	3	3	4	4	3	6	8	3	1	4	2	4	3	5	3	2	5	183820000	51279000	24740000	40555000	40074000
1492	P40227;P40227-2	2	23	23	19	P40227	43.5	58.024	T-complex protein 1 subunit zeta		CCT6A	13	20	13	17	16	20	14	16	15	8	22	16	13	20	20	20	17	19	15	21	20	16	11	9	22	18	14	18	18	15	19	13	33	439790000	761370000	341390000	755070000	524770000
1493	P40261	1	11	11	11	P40261	40.2	29.574	Nicotinamide N-methyltransferase		NNMT	14	10	15	11	15	10	9	16	11	9	12	10	10	14	11	10	12	11	11	10	9	9	11	11	11	12	12	13	19	12	16	11	0	1091400000	1281600000	1323000000	1269800000	1190600000
1494	P40424-2;P40424-3;P40424	3	1	1	1	P40424-2	8.4	38.427	Pre-B-cell leukemia transcription factor 1		PBX1	0	0	0	0	0	0	0	1	0	0	0	0	1	0	0	0	0	0	0	0	0	0	0	0	0	0	0	0	0	0	0	0	0	0	0	0	0	0
1495	P40429;Q6NVV1	2	14	14	14	P40429	49.8	23.577	60S ribosomal protein L13a		RPL13A	8	10	9	11	11	10	7	13	12	10	10	10	11	10	10	11	9	10	11	10	11	9	7	10	11	9	10	10	13	10	11	11	17	448560000	396930000	265390000	678370000	519390000
1496	P40616-2;P40616	2	5	5	5	P40616-2	43.3	18.565	ADP-ribosylation factor-like protein 1		ARL1	4	3	4	3	4	3	4	4	3	4	5	6	3	4	7	4	4	4	5	4	4	5	4	2	3	4	3	3	2	4	4	3	4	47945000	35953000	43386000	39296000	80222000
1497	P40763-3;P40763;P40763-2	3	16	16	16	P40763-3	35	83.125	Signal transducer and activator of transcription 3		STAT3	3	4	7	4	9	2	4	8	5	5	3	6	8	6	5	9	4	5	7	8	6	5	4	5	4	6	3	7	7	5	4	2	3	26351000	41744000	66427000	46855000	125460000
1499	P40855-5;P40855	2	6	6	6	P40855-5	29.5	29.259	Peroxisomal biogenesis factor 19		PEX19	0	1	1	2	1	0	1	0	1	0	0	2	2	2	1	0	1	1	1	0	2	1	0	0	0	0	1	0	1	2	0	1	0	0	1033100	5293900	1297000	9011700
1500	P40925-3;P40925;P40925-2	3	18	18	18	P40925-3	50.3	38.627	Malate dehydrogenase, cytoplasmic		MDH1	12	18	13	14	14	15	12	14	14	14	15	14	11	10	15	13	12	14	13	13	12	9	15	13	11	13	12	16	13	13	14	10	17	526310000	755990000	530160000	717290000	712390000
1501	P40926;P40926-2	2	22	22	22	P40926	68	35.503	Malate dehydrogenase, mitochondrial		MDH2	22	21	18	12	23	22	16	26	19	14	19	16	21	18	17	22	15	18	17	23	16	13	22	18	24	21	16	15	11	18	17	17	42	804290000	1099300000	653250000	536040000	953770000
1502	P40937-2;P40937	2	5	5	5	P40937-2	24.1	36.104	Replication factor C subunit 5		RFC5	0	0	0	0	0	0	0	0	0	0	0	0	0	0	0	0	0	0	0	0	0	0	0	0	0	0	0	0	0	0	0	0	5	0	0	0	0	0
1503	P40938-2;P40938	2	7	7	7	P40938-2	29.5	34.756	Replication factor C subunit 3		RFC3	0	0	0	0	0	0	0	0	0	0	0	0	0	0	0	0	0	0	0	0	0	0	0	0	0	0	0	0	0	0	0	0	6	0	0	0	0	0
1504	P40939;P40939-2	2	30	30	30	P40939	45.6	82.999	Trifunctional enzyme subunit alpha, mitochondrial;Long-chain enoyl-CoA hydratase;Long chain 3-hydroxyacyl-CoA dehydrogenase		HADHA	14	15	16	13	18	18	11	15	13	8	14	16	16	16	11	17	12	11	15	15	10	12	20	17	16	12	11	15	17	17	15	16	13	262850000	339200000	267710000	323010000	447900000
1505	P41091;Q2VIR3;Q2VIR3-2	3	22	22	22	P41091	51.9	51.109	Eukaryotic translation initiation factor 2 subunit 3;Putative eukaryotic translation initiation factor 2 subunit 3-like protein		EIF2S3;EIF2S3L	11	13	9	11	13	11	13	19	12	12	16	20	14	15	19	17	15	16	13	16	13	15	11	8	16	19	16	13	20	15	19	15	17	407920000	488280000	265360000	487450000	573740000
1506	P41134-2;P41134	2	1	1	1	P41134-2	12.1	15.586	DNA-binding protein inhibitor ID-1		ID1	0	0	0	0	0	0	0	0	0	0	0	0	0	0	0	0	0	0	0	0	0	0	0	0	0	0	0	0	0	0	0	0	1	0	0	0	0	0
1507	P41214;P41214-2	2	2	2	2	P41214	4.5	64.706	Eukaryotic translation initiation factor 2D		EIF2D	0	0	0	0	0	0	0	0	0	0	0	0	0	0	0	0	0	0	0	0	0	0	0	0	0	0	0	0	0	0	1	0	2	0	0	0	0	0
1508	P41217-2;P41217;P41217-3	3	6	6	6	P41217-2	34.6	30.331	OX-2 membrane glycoprotein		CD200	1	5	4	4	2	0	2	0	3	1	2	3	1	2	5	2	3	5	5	4	1	1	6	0	3	1	2	0	2	3	2	2	0	11474000	63307000	57011000	36576000	33498000
1509	P41219;P41219-2	2	6	1	1	P41219	10	53.65	Peripherin		PRPH	0	0	0	0	0	0	0	0	0	1	0	0	0	0	0	0	0	0	0	0	0	0	0	0	0	0	0	0	0	0	0	0	0	0	0	0	0	0
1510	P41223;P41223-2	2	4	4	4	P41223	28.5	17	Protein BUD31 homolog		BUD31	2	2	1	2	2	1	1	2	2	1	0	1	2	2	1	2	2	1	1	2	1	1	0	0	1	1	0	0	1	1	1	0	4	8020800	8485200	4855200	13296000	12512000
1511	P41227;P41227-2;Q9BSU3	3	10	10	10	P41227	60	26.458	N-alpha-acetyltransferase 10		NAA10	1	1	1	0	1	2	2	2	1	1	1	2	2	1	2	2	1	2	1	1	2	1	1	1	1	1	1	1	2	1	1	2	12	13303000	15747000	8830500	15474000	21891000
1512	Q6NXS1;P41236	2	5	5	5	Q6NXS1	41.5	23.106	Protein phosphatase inhibitor 2-like protein 3;Protein phosphatase inhibitor 2		PPP1R2P3;PPP1R2	2	3	2	3	2	4	3	3	2	1	4	3	2	2	2	3	2	3	3	2	4	3	3	2	2	2	2	2	2	2	2	2	5	13112000	27098000	5127500	25493000	8613300
1513	P41240;P42679-3;P42679;P42679-2	4	6	6	6	P41240	16.2	50.704	Tyrosine-protein kinase CSK	CSK;MATK	CSK	1	1	1	2	2	1	1	1	2	1	1	1	1	1	1	1	1	1	1	1	1	1	1	1	1	1	1	1	1	1	2	1	2	4428400	4319200	2255600	11547000	7927000
1514	P41250	1	40	40	40	P41250	50.6	83.165	Glycine--tRNA ligase		GARS	47	42	36	49	38	36	49	42	41	41	44	37	39	41	43	33	42	52	36	44	41	37	26	24	54	45	43	32	40	37	52	34	19	1624700000	1870100000	1124200000	2617600000	1632300000
1515	P41252	1	47	47	47	P41252	42.7	144.5	Isoleucine--tRNA ligase, cytoplasmic		IARS	26	39	25	36	31	26	33	32	29	37	34	37	38	37	38	39	36	37	32	33	35	30	32	18	37	33	28	24	30	32	37	32	32	499210000	713550000	331800000	1039700000	613910000
1516	P41567;O60739	2	6	6	6	P41567	69.9	12.732	Eukaryotic translation initiation factor 1;Eukaryotic translation initiation factor 1b		EIF1;EIF1B	3	3	4	4	3	3	4	3	4	3	4	3	3	4	2	3	3	4	3	3	2	4	2	2	3	3	3	2	3	2	3	4	6	120720000	115470000	95406000	183820000	120170000
1517	P42025	1	8	3	3	P42025	32.2	42.293	Beta-centractin		ACTR1B	2	2	2	3	3	3	2	3	3	2	3	3	3	3	3	2	3	3	3	3	3	3	2	4	2	4	3	2	3	2	2	2	1	28777000	30410000	35670000	37754000	34223000
1518	P42126-2;P42126	2	7	7	7	P42126-2	28.8	30.895	Enoyl-CoA delta isomerase 1, mitochondrial		ECI1	2	1	1	2	2	2	1	2	1	1	0	1	3	2	2	3	3	4	3	2	3	1	3	4	4	2	1	1	1	2	2	1	4	53363000	29707000	12938000	47694000	43681000
1519	P42166;P42167-3	2	18	18	10	P42166	39.6	75.491	Lamina-associated polypeptide 2, isoform alpha;Thymopoietin;Thymopentin		TMPO	5	3	2	2	5	4	2	4	5	5	5	5	3	2	5	6	4	4	3	6	5	3	3	3	4	3	5	0	6	5	3	3	21	23307000	32009000	8656100	23238000	52322000
1520	P42167;P42167-2	2	12	4	4	P42167	38.3	50.67	Lamina-associated polypeptide 2, isoforms beta/gamma;Thymopoietin;Thymopentin		TMPO	2	0	0	0	0	2	0	0	2	1	1	0	0	0	1	1	1	1	0	2	0	0	0	0	2	0	0	0	1	2	1	1	2	5535500	0	15469000	15117000	0
1521	P42224;P42224-2	2	37	37	37	P42224	51.1	87.334	Signal transducer and activator of transcription 1-alpha/beta		STAT1	19	22	16	24	14	14	19	13	16	15	19	23	21	19	16	21	14	20	20	15	21	16	27	12	25	16	17	31	23	18	15	18	4	503410000	693770000	368930000	933800000	382050000
1522	P42226;P42226-3;P42226-2	3	12	12	12	P42226	21.1	94.134	Signal transducer and activator of transcription 6		STAT6	1	6	2	3	6	10	5	4	6	4	5	7	7	4	4	5	4	7	6	7	6	7	7	5	3	3	6	3	8	4	3	5	0	15386000	59896000	31629000	50528000	64870000
1523	P42229-2;P51692;P42229	3	3	3	3	P42229-2	5	86.948	Signal transducer and activator of transcription 5A;Signal transducer and activator of transcription 5B		STAT5A;STAT5B	0	1	0	0	0	0	0	0	0	0	0	0	0	0	0	0	0	0	0	1	0	0	0	0	0	0	0	0	0	0	0	0	0	1848600	3005700	0	0	0
1524	P42285	1	13	13	13	P42285	17.6	117.8	Superkiller viralicidic activity 2-like 2		SKIV2L2	0	0	0	1	0	1	0	1	0	0	1	1	1	0	1	1	2	0	1	1	1	1	0	0	0	0	0	0	0	0	0	0	10	0	0	0	4747800	0
1525	P42330;P42330-2	2	14	6	6	P42330	51.4	36.853	Aldo-keto reductase family 1 member C3		AKR1C3	0	4	4	2	5	0	2	4	2	0	0	2	5	4	1	2	3	2	4	3	3	2	3	4	1	0	2	3	2	2	0	2	0	0	55950000	81380000	17737000	158410000
1526	P42345	1	5	5	5	P42345	2.9	288.89	Serine/threonine-protein kinase mTOR	MTOR	MTOR	0	0	0	0	0	0	0	0	0	0	1	0	0	0	0	0	0	0	0	0	0	0	0	1	0	0	0	0	0	0	1	0	1	0	2349200	0	0	0
1527	P42356;P42356-2;A4QPH2	3	6	6	6	P42356	3.2	236.83	Phosphatidylinositol 4-kinase alpha		PI4KA	0	0	0	0	0	0	0	0	0	0	0	0	0	0	0	0	0	0	1	0	0	1	1	0	0	0	0	0	1	0	0	1	0	0	0	0	0	0
1528	P42566;P42566-2	2	10	10	10	P42566	15.6	98.655	Epidermal growth factor receptor substrate 15		EPS15	2	2	1	1	3	3	4	1	3	2	1	3	3	3	3	2	3	3	3	2	2	3	7	1	3	1	4	1	3	1	5	3	0	6142700	27748000	5505400	8527900	18758000
1529	P42574	1	7	7	7	P42574	32.1	31.608	Caspase-3;Caspase-3 subunit p17;Caspase-3 subunit p12		CASP3	5	4	1	6	2	1	2	3	2	4	0	4	5	4	3	3	4	2	2	2	2	2	1	1	2	2	3	0	1	1	3	3	1	53620000	58502000	0	82533000	6006500
1530	P42677	1	5	2	2	P42677	41.7	9.461	40S ribosomal protein S27		RPS27	3	3	3	3	3	3	2	3	2	3	3	3	3	3	3	3	3	3	2	3	3	3	2	2	3	3	3	2	3	3	3	2	5	43699000	52325000	43410000	98113000	50383000
1531	P42696;P42696-2	2	4	4	4	P42696	13.3	48.564	RNA-binding protein 34		RBM34	0	0	0	0	0	0	0	0	1	0	0	0	0	0	0	1	0	0	0	1	1	0	0	0	0	0	0	0	0	1	0	0	1	0	0	0	0	3412200
1532	P42704	1	51	51	50	P42704	42.5	157.9	Leucine-rich PPR motif-containing protein, mitochondrial		LRPPRC	13	12	10	16	15	18	17	22	17	9	13	20	19	18	14	15	10	13	18	18	16	14	16	11	21	18	16	4	16	17	12	15	49	105570000	123190000	75512000	178930000	164120000
1533	P42765	1	16	16	16	P42765	53.1	41.924	3-ketoacyl-CoA thiolase, mitochondrial		ACAA2	3	9	8	0	11	8	9	11	3	2	2	13	12	11	6	9	9	5	8	11	9	10	10	3	8	11	10	3	11	14	5	10	0	34429000	153830000	92713000	0	155370000
1534	P42766	1	9	9	9	P42766	43.9	14.551	60S ribosomal protein L35		RPL35	10	11	10	12	11	12	9	13	12	9	11	14	10	11	10	11	11	10	7	13	12	10	6	7	10	10	7	7	11	8	10	8	14	417810000	545530000	414240000	762850000	657990000
1535	P42771;P42771-4;P42771-2;P42771-3	4	4	4	2	P42771	44.9	16.532	Cyclin-dependent kinase inhibitor 2A		CDKN2A	2	1	3	1	2	1	4	1	1	0	1	1	1	1	1	1	1	1	2	1	1	4	2	1	1	1	2	0	1	1	2	1	1	17112000	5195800	31714000	4562400	12698000
1536	P42772;P42772-2	2	3	1	1	P42772	39.9	14.721	Cyclin-dependent kinase 4 inhibitor B		CDKN2B	0	0	0	0	0	0	0	0	0	0	0	0	0	0	0	0	0	0	0	0	0	0	0	0	0	0	0	0	0	0	0	0	1	0	0	0	0	0
1537	P42785;P42785-2	2	15	15	15	P42785	23.8	55.799	Lysosomal Pro-X carboxypeptidase		PRCP	9	9	9	9	14	10	6	13	8	8	10	10	13	11	10	11	12	9	9	11	10	8	13	10	8	10	9	9	12	11	10	12	1	199420000	281920000	252720000	202020000	571590000
1538	P42892-3;P42892-2;P42892-4;P42892	4	4	4	4	P42892-3	7.3	85.561	Endothelin-converting enzyme 1		ECE1	0	0	1	0	0	0	0	0	0	1	0	0	1	0	0	1	0	2	0	2	0	0	1	0	1	0	0	0	0	1	0	1	0	0	2179000	4282900	2754000	3318200
1539	P43007;P43007-2	2	5	5	5	P43007	18.2	55.722	Neutral amino acid transporter A		SLC1A4	0	0	0	1	0	0	0	0	0	1	0	0	0	0	0	0	0	3	0	0	1	0	0	0	1	0	0	1	0	0	0	0	0	0	0	0	9219100	0
1540	P43034;P43034-2	2	20	20	20	P43034	62.7	46.637	Platelet-activating factor acetylhydrolase IB subunit alpha		PAFAH1B1	11	11	8	8	12	12	12	8	13	11	13	13	8	11	13	13	11	15	9	11	13	9	13	13	12	11	10	9	11	13	10	10	5	262800000	369890000	177040000	274440000	298810000
1541	P43121;P43121-2	2	2	2	2	P43121	8.2	71.607	Cell surface glycoprotein MUC18		MCAM	0	0	0	0	0	0	0	0	0	0	0	0	0	0	0	0	0	0	0	0	0	0	0	0	0	0	0	2	0	0	0	0	0	0	0	0	0	0
1542	P43155;P43155-2;P43155-3	3	5	5	5	P43155	9.9	70.857	Carnitine O-acetyltransferase		CRAT	0	0	0	0	1	1	1	1	0	0	1	1	1	0	0	1	0	0	1	1	1	0	2	1	1	1	0	0	1	0	0	0	0	0	0	0	0	9839600
1543	P43234	1	2	2	2	P43234	7.8	35.957	Cathepsin O		CTSO	0	0	0	0	1	0	0	0	0	0	0	1	0	0	0	0	0	0	0	0	0	0	0	0	0	1	0	0	0	0	1	0	0	0	0	0	0	5445200
1544	P43235	1	5	4	4	P43235	24.3	36.966	Cathepsin K		CTSK	0	1	1	0	1	3	0	1	1	0	0	0	0	0	0	0	0	0	0	0	0	0	1	0	0	0	0	0	0	0	0	0	0	0	11879000	6729200	0	12552000
1545	P43243;P43243-2	2	30	30	30	P43243	42.6	94.622	Matrin-3		MATR3	14	15	9	14	14	13	14	16	16	13	15	16	14	16	13	17	17	18	12	13	15	12	11	7	10	12	13	12	10	12	12	10	33	241440000	395780000	163790000	431710000	375080000
1546	P43246-2;P43246	2	7	7	7	P43246-2	7.9	97.321	DNA mismatch repair protein Msh2		MSH2	0	0	0	0	0	0	0	0	0	0	0	0	0	0	0	0	0	0	0	0	0	0	0	0	0	0	0	0	0	0	0	0	4	0	0	0	0	0
1547	P43304-2;P43304	2	16	16	16	P43304-2	31.1	67.531	Glycerol-3-phosphate dehydrogenase, mitochondrial		GPD2	0	2	0	0	0	3	1	2	2	1	2	1	2	2	0	0	1	1	1	1	0	1	2	2	1	0	1	1	1	0	0	0	11	0	3237300	0	0	0
1548	P43307;P43307-2	2	2	2	2	P43307	6.6	32.235	Translocon-associated protein subunit alpha		SSR1	3	4	4	2	4	3	3	4	3	4	4	4	3	4	4	4	4	4	4	4	4	4	3	3	4	4	4	3	4	4	4	4	1	123150000	119150000	92543000	119570000	109190000
1549	P43362;P43358;P43363;P43355;P43361	5	9	9	9	P43362	26.3	35.088	Melanoma-associated antigen 9		MAGEA9	0	0	0	0	0	0	0	0	0	0	0	0	0	0	0	0	0	0	0	0	0	0	0	0	0	0	0	0	0	0	0	0	12	0	0	0	0	0
1550	P43378	1	3	3	3	P43378	6.6	68.019	Tyrosine-protein phosphatase non-receptor type 9		PTPN9	0	0	0	0	0	0	1	0	0	0	1	1	1	1	0	0	0	1	1	1	1	1	0	1	0	1	0	1	1	1	0	1	0	0	0	0	0	0
1551	P43487-2;P43487	2	9	9	9	P43487-2	64	23.239	Ran-specific GTPase-activating protein		RANBP1	6	6	6	7	7	7	7	5	7	6	7	7	7	7	7	7	7	6	6	6	4	5	4	1	7	5	4	4	4	6	6	6	13	229700000	257740000	174760000	287290000	212290000
1552	P43490	1	14	14	14	P43490	38.5	55.52	Nicotinamide phosphoribosyltransferase		NAMPT	1	2	2	4	4	3	2	2	7	5	3	4	3	3	5	4	2	1	4	4	3	3	4	1	2	4	3	3	4	3	1	5	9	15994000	43210000	72587000	115200000	99876000
1553	P43686;P43686-2	2	21	21	21	P43686	46.7	47.366	26S protease regulatory subunit 6B		PSMC4	8	6	9	6	6	10	7	11	8	7	10	11	12	9	9	8	9	8	9	12	10	6	10	7	9	12	12	8	9	10	11	10	18	118240000	165940000	122300000	182950000	163540000
1554	P43897;P43897-2;P43897-4;P43897-3	4	9	9	9	P43897	40.3	35.39	Elongation factor Ts, mitochondrial		TSFM	1	1	0	0	0	1	0	0	0	0	0	1	0	1	0	0	0	0	0	0	2	0	0	0	1	0	0	0	0	0	0	0	6	4943300	6182800	0	0	0
1555	P45877	1	4	4	4	P45877	17.5	22.763	Peptidyl-prolyl cis-trans isomerase C		PPIC	2	2	1	2	2	2	3	2	2	2	4	2	2	2	3	2	2	2	2	2	2	2	3	2	2	3	2	2	3	2	4	3	1	46594000	64941000	42152000	43777000	29493000
1556	P45880;P45880-2;P45880-1	3	19	19	19	P45880	66.3	31.566	Voltage-dependent anion-selective channel protein 2		VDAC2	18	14	15	11	22	14	12	15	15	13	12	17	16	11	16	17	11	15	15	16	18	15	23	18	26	17	15	14	23	25	15	19	25	810090000	585720000	660860000	393380000	963200000
1557	P45954-2;P45954	2	6	6	6	P45954-2	18.5	36.025	Short/branched chain specific acyl-CoA dehydrogenase, mitochondrial		ACADSB	0	0	0	0	0	0	0	0	0	0	0	0	1	0	0	1	0	0	1	1	0	0	1	1	1	0	0	0	1	1	0	1	5	0	0	0	0	0
1558	P45973	1	7	6	6	P45973	37.2	22.225	Chromobox protein homolog 5		CBX5	0	1	1	1	0	1	1	0	1	0	1	1	1	1	1	2	1	2	1	1	1	0	1	1	0	0	1	0	2	1	1	2	4	0	9680000	6026200	13465000	0
1559	P45974-2;P45974	2	23	23	22	P45974-2	35.1	93.307	Ubiquitin carboxyl-terminal hydrolase 5		USP5	9	13	7	9	8	11	12	11	11	9	12	12	11	12	11	11	12	12	13	11	12	10	10	8	11	9	11	12	8	11	10	7	21	46872000	163750000	64374000	86394000	88697000
1560	P45985;P45985-2	2	4	4	4	P45985	13.3	44.287	Dual specificity mitogen-activated protein kinase kinase 4	MAP2K4	MAP2K4	0	0	0	0	0	0	0	0	0	0	0	0	0	0	0	1	0	1	0	0	0	0	0	0	0	0	0	1	1	0	0	0	0	2163400	0	0	0	0
1561	P46060	1	23	23	23	P46060	36.1	63.541	Ran GTPase-activating protein 1		RANGAP1	2	3	2	4	3	1	0	4	3	2	5	2	3	2	1	4	3	2	2	3	2	3	2	2	3	2	4	1	2	3	1	2	17	32471000	48155000	27678000	64954000	45114000
1562	P46063	1	23	23	23	P46063	43.1	73.457	ATP-dependent DNA helicase Q1		RECQL	8	7	7	6	8	9	5	11	7	8	6	10	10	4	10	13	8	8	5	11	8	5	9	3	8	5	6	9	6	8	5	6	0	61885000	106570000	43341000	82970000	91595000
1563	P46087-2;P46087;P46087-4;P46087-3	4	17	17	17	P46087-2	26.4	88.972	Probable 28S rRNA (cytosine(4447)-C(5))-methyltransferase		NOP2	5	1	2	4	7	4	3	4	3	2	3	6	4	3	5	6	3	3	1	5	2	3	2	0	4	3	3	0	4	4	2	3	15	34663000	8409500	17143000	28692000	37918000
1564	P46100-6;P46100-2;P46100-5;P46100-3;P46100-4;P46100	6	1	1	1	P46100-6	1	151.55	Transcriptional regulator ATRX		ATRX	0	0	0	0	0	0	0	0	0	0	0	0	0	0	0	0	0	0	0	0	0	0	0	0	0	0	0	0	0	0	0	0	1	0	0	0	0	0
1565	P46108;P46108-2	2	12	12	12	P46108	55.3	33.83	Adapter molecule crk		CRK	5	4	3	3	5	4	4	2	1	4	3	3	4	2	3	3	3	5	3	4	4	3	2	5	4	2	2	3	4	5	3	6	9	53781000	64887000	41457000	57467000	60640000
1566	P46109	1	8	8	8	P46109	40.9	33.777	Crk-like protein		CRKL	1	1	0	2	0	1	4	1	0	2	0	1	1	1	0	1	0	0	1	1	0	0	1	0	1	2	0	0	0	1	0	0	5	6399200	12914000	9821500	25616000	0
1567	P46379-2;P46379;P46379-3;P46379-5;P46379-4	5	11	11	11	P46379-2	14.6	118.69	Large proline-rich protein BAG6		BAG6	1	1	1	2	1	2	1	1	1	1	2	1	1	1	0	1	1	1	1	1	0	1	1	1	1	1	1	1	1	1	3	1	9	7405900	6288800	3619700	4162600	4606500
1568	P46459;P46459-2	2	31	31	31	P46459	46.6	82.593	Vesicle-fusing ATPase		NSF	6	11	12	7	8	10	10	13	10	7	12	12	10	13	9	12	11	8	9	8	8	13	15	15	6	10	15	5	9	10	8	12	9	82906000	130400000	195000000	123460000	104320000
1569	P46734;P46734-3;P46734-2	3	10	10	8	P46734	34.6	39.318	Dual specificity mitogen-activated protein kinase kinase 3	MAP2K3	MAP2K3	2	4	1	2	5	4	1	2	7	2	3	4	2	4	3	3	1	4	1	3	5	4	2	2	2	3	2	2	1	4	0	2	1	9844200	36660000	4178300	13491000	58534000
1570	P46736-2;P46736-3;P46736;P46736-4;P46736-5	5	2	2	2	P46736-2	8.2	33.149	Lys-63-specific deubiquitinase BRCC36		BRCC3	1	1	1	1	1	1	1	1	1	1	1	1	1	1	1	1	1	1	2	1	1	1	1	1	1	1	1	1	1	1	1	1	1	6731600	10791000	5389000	6721100	6904700
1571	P46776	1	9	9	9	P46776	46.6	16.561	60S ribosomal protein L27a		RPL27A	7	5	4	7	7	7	7	7	9	6	9	7	6	8	8	8	6	8	7	8	7	6	5	5	8	8	9	5	7	5	5	5	10	265090000	176020000	126000000	407690000	300080000
1572	P46777	1	20	20	20	P46777	47.8	34.362	60S ribosomal protein L5		RPL5	23	25	16	21	28	27	18	24	22	17	21	25	22	23	19	23	21	22	18	25	22	20	14	11	18	23	21	14	23	18	18	21	33	915720000	1268300000	699110000	1415000000	1132600000
1573	P46778	1	12	12	12	P46778	52.5	18.565	60S ribosomal protein L21		RPL21	12	9	8	9	10	9	9	9	12	9	10	8	12	9	5	9	8	8	10	11	10	7	5	7	10	10	8	7	11	9	12	8	12	606560000	715820000	474030000	762860000	568480000
1574	P46779;P46779-2;P46779-3;P46779-4;P46779-5	5	15	15	15	P46779	55.5	15.747	60S ribosomal protein L28		RPL28	12	12	9	10	12	8	11	10	9	9	10	8	9	7	10	11	11	10	9	9	9	9	7	10	9	10	12	7	10	9	12	8	15	398440000	497910000	287680000	562380000	443980000
1575	P46781	1	18	18	18	P46781	59.3	22.591	40S ribosomal protein S9		RPS9	16	18	15	20	19	19	18	17	18	21	15	17	19	19	16	17	16	20	14	17	17	20	16	12	20	15	17	13	16	15	14	16	23	848500000	987080000	529170000	1040500000	902120000
1576	P46782	1	15	15	15	P46782	48.5	22.876	40S ribosomal protein S5;40S ribosomal protein S5, N-terminally processed		RPS5	12	11	12	11	13	13	10	13	12	13	11	12	11	12	10	9	12	8	10	12	13	10	6	8	14	11	9	8	12	11	10	7	25	408820000	395450000	287700000	530240000	469920000
1577	P46783;Q9NQ39	2	16	15	15	P46783	74.5	18.898	40S ribosomal protein S10		RPS10	9	13	8	12	10	10	10	15	11	8	14	11	12	12	13	10	12	12	10	12	12	9	4	4	15	10	10	6	14	7	9	9	22	181810000	188990000	95707000	339250000	149280000
1578	P46821	1	86	86	84	P46821	49.8	270.63	Microtubule-associated protein 1B;MAP1B heavy chain;MAP1 light chain LC1		MAP1B	45	47	44	46	34	66	68	33	55	53	51	34	51	46	38	53	51	61	53	54	53	57	60	64	75	46	59	58	51	65	37	54	0	755010000	1053400000	640680000	1081300000	647550000
1579	P46926;P46926-2	2	12	12	7	P46926	57.4	32.668	Glucosamine-6-phosphate isomerase 1		GNPDA1	2	5	6	5	8	6	5	6	1	2	4	5	6	6	6	7	7	7	5	8	5	3	3	4	3	5	4	6	9	6	4	5	6	14034000	82413000	98698000	115430000	159180000
1580	P46937-6;P46937-7;P46937;P46937-9;P46937-5;P46937-3;P46937-2;P46937-8;P46937-4	9	12	12	12	P46937-6	46.1	49.988	Transcriptional coactivator YAP1		YAP1	6	7	6	5	6	9	4	7	6	7	8	6	5	5	8	5	6	6	4	4	4	6	4	3	3	5	3	4	5	6	8	5	2	111100000	175340000	102380000	111260000	103120000
1581	P46939;P46939-2;P46939-4;P46939-3;Q13474-2;Q13474	6	70	70	67	P46939	24.8	394.46	Utrophin		UTRN	13	16	14	20	17	20	20	23	23	17	13	9	32	15	12	9	23	14	20	13	17	18	25	31	10	10	15	17	14	20	11	21	0	83003000	136900000	85992000	192670000	119370000
1582	P46940	1	72	72	69	P46940	44.9	189.25	Ras GTPase-activating-like protein IQGAP1		IQGAP1	61	60	56	57	54	62	59	54	60	53	49	58	52	60	52	58	59	64	58	58	52	56	60	62	64	58	60	51	55	58	52	55	31	1500400000	2044400000	1407200000	1897600000	1599400000
1583	P46976;P46976-2;P46976-3	3	7	7	7	P46976	20.9	39.383	Glycogenin-1		GYG1	0	1	1	0	1	1	1	1	1	1	2	2	2	1	1	2	2	2	3	3	2	1	2	1	3	2	1	1	3	3	2	2	3	8163900	21689000	15106000	0	26590000
1584	P46977;P46977-2	2	17	17	16	P46977	19.9	80.529	Dolichyl-diphosphooligosaccharide--protein glycosyltransferase subunit STT3A		STT3A	9	8	8	6	6	7	10	9	8	10	6	6	7	7	7	7	10	3	9	9	6	8	3	9	5	8	8	6	5	7	6	8	1	224160000	218590000	177520000	138330000	167490000
1585	P47755;P47755-2	2	19	15	15	P47755	81.1	32.949	F-actin-capping protein subunit alpha-2		CAPZA2	10	12	10	9	9	12	9	10	9	8	10	9	8	10	8	13	11	12	11	12	12	10	11	9	8	12	9	14	13	9	9	11	5	292150000	374840000	257460000	344270000	281800000
1586	P47756-2;P47756	2	22	22	22	P47756-2	66.2	30.628	F-actin-capping protein subunit beta		CAPZB	27	29	28	23	27	28	28	28	28	22	30	25	24	26	24	25	25	28	24	25	26	24	28	28	31	25	28	23	27	27	30	24	19	909660000	1315900000	943420000	1200500000	1073700000
1587	P47813;O14602	2	7	7	7	P47813	38.9	16.46	Eukaryotic translation initiation factor 1A, X-chromosomal;Eukaryotic translation initiation factor 1A, Y-chromosomal		EIF1AX;EIF1AY	5	6	4	7	5	2	5	5	5	3	4	5	6	5	6	4	5	5	4	5	4	3	3	2	5	5	3	1	5	5	3	2	9	118390000	143480000	101480000	198970000	123940000
1588	P47895	1	21	20	19	P47895	46.3	56.108	Aldehyde dehydrogenase family 1 member A3		ALDH1A3	7	8	13	1	12	5	1	25	0	3	6	18	17	11	16	6	9	7	2	7	18	10	8	0	0	8	5	0	4	12	4	8	6	70772000	119360000	143870000	7774200	278630000
1589	P47897;P47897-2	2	35	35	35	P47897	51.7	87.798	Glutamine--tRNA ligase		QARS	11	10	9	11	9	13	10	12	8	10	10	6	11	8	4	9	9	9	6	10	5	8	9	8	8	8	8	5	8	8	9	8	23	197330000	208860000	146170000	214730000	234290000
1590	P47914	1	4	4	4	P47914	21.4	17.752	60S ribosomal protein L29		RPL29	5	5	4	5	5	4	6	4	4	4	4	3	4	5	5	4	5	5	4	5	5	4	3	4	5	4	5	3	6	4	5	6	6	151750000	183490000	110360000	222810000	134690000
1591	P47985;P0C7P4	2	4	4	4	P47985	23.7	29.668	Cytochrome b-c1 complex subunit Rieske, mitochondrial;Cytochrome b-c1 complex subunit 11;Putative cytochrome b-c1 complex subunit Rieske-like protein 1		UQCRFS1;UQCRFS1P1	0	0	0	0	0	0	0	0	0	0	0	0	0	0	0	0	0	0	0	0	0	0	0	0	1	0	0	0	0	0	1	0	4	0	0	0	0	0
1592	P48047	1	11	11	11	P48047	60.1	23.277	ATP synthase subunit O, mitochondrial		ATP5O	7	7	8	7	8	7	8	7	8	5	6	6	4	5	6	5	6	7	9	5	5	4	7	7	8	6	6	5	5	6	4	6	10	202260000	249760000	188800000	248060000	246940000
1593	P48059-3;P48059;P48059-4;P48059-2;P48059-5;P0CW19-2;P0CW20;P0CW19	8	22	22	15	P48059-3	65.1	44.39	LIM and senescent cell antigen-like-containing domain protein 1		LIMS1	10	10	9	11	8	14	8	7	14	10	9	8	12	7	10	8	8	8	6	5	6	11	9	10	7	6	6	11	6	9	9	5	2	111010000	132770000	100660000	197940000	125350000
1594	P48061-2;P48061-5;P48061;P48061-6;P48061-3;P48061-4	6	1	1	1	P48061-2	15.7	10.103	Stromal cell-derived factor 1;SDF-1-beta(3-72);SDF-1-alpha(3-67)		CXCL12	0	0	0	0	0	0	0	0	0	0	0	0	0	0	0	0	0	0	0	0	0	0	0	1	0	0	0	0	0	0	0	0	0	0	0	0	0	0
1595	P48147	1	22	22	22	P48147	44.6	80.699	Prolyl endopeptidase		PREP	6	6	7	9	4	10	8	9	10	9	13	8	7	7	10	10	10	2	8	10	7	6	5	10	7	8	8	10	7	8	8	9	12	38437000	69344000	70435000	115330000	35347000
1596	P48163;P48163-2	2	11	11	11	P48163	24.3	64.149	NADP-dependent malic enzyme		ME1	3	2	0	0	0	0	1	2	0	2	3	4	1	3	3	5	4	2	4	4	5	3	3	3	5	6	3	5	4	3	4	5	10	16957000	5246800	0	0	0
1597	P48307-2;P48307	2	7	7	7	P48307-2	39.3	25.795	Tissue factor pathway inhibitor 2		TFPI2	1	0	0	0	0	0	0	0	2	1	8	5	0	0	5	2	1	2	0	2	0	0	1	1	0	0	0	5	0	1	0	0	0	4317400	0	0	0	0
1598	P48426-2;P48426	2	9	9	5	P48426-2	31.7	39.802	Phosphatidylinositol 5-phosphate 4-kinase type-2 alpha		PIP4K2A	3	1	3	3	4	4	2	2	3	2	0	3	4	2	2	2	2	2	2	3	2	2	3	3	0	2	1	0	0	3	2	3	0	22737000	25974000	22178000	26523000	44112000
1599	P48444;P48444-2	2	32	32	32	P48444	56.2	57.21	Coatomer subunit delta		ARCN1	16	20	15	17	12	18	21	20	14	15	18	20	20	20	17	17	20	20	18	18	19	19	16	13	19	19	20	13	23	17	19	17	15	290490000	501430000	285950000	441420000	362170000
1600	P48449;P48449-3;P48449-2	3	7	7	7	P48449	11.9	83.308	Lanosterol synthase		LSS	1	0	0	0	1	0	0	1	1	0	2	1	0	0	0	1	0	1	0	1	0	1	0	0	1	0	1	1	1	0	1	0	1	3732800	0	0	0	0
1601	P48506	1	12	11	11	P48506	26.4	72.765	Glutamate--cysteine ligase catalytic subunit		GCLC	0	1	1	0	7	0	3	2	0	0	2	5	2	3	2	2	3	1	2	4	5	0	0	1	0	2	4	0	0	2	1	1	2	0	3029600	7748800	0	59520000
1602	P48507;P48507-2	2	6	6	6	P48507	28.1	30.727	Glutamate--cysteine ligase regulatory subunit		GCLM	3	2	2	2	4	1	3	1	0	1	2	3	3	1	2	2	5	2	2	2	5	2	3	0	3	2	2	2	2	2	2	3	3	27401000	18486000	21170000	31690000	49733000
1603	P48509	1	4	4	4	P48509	13	28.295	CD151 antigen		CD151	1	3	2	1	1	2	1	2	1	3	2	2	1	1	1	3	1	2	3	2	1	2	2	3	3	2	2	4	3	3	4	2	2	143250000	157430000	94820000	104100000	6458900
1604	P48556	1	8	8	8	P48556	27.4	39.611	26S proteasome non-ATPase regulatory subunit 8		PSMD8	5	3	2	2	2	2	1	2	4	3	5	3	2	2	3	3	2	2	3	3	4	4	2	2	3	5	2	2	2	2	3	2	6	66363000	65315000	32424000	56324000	54029000
1605	P48634-2;P48634-3;P48634;P48634-4	4	5	4	4	P48634-2	4.3	227.84	Protein PRRC2A		PRRC2A	0	0	0	0	0	0	0	0	0	0	0	0	0	1	1	0	0	0	0	0	1	0	0	0	0	0	0	0	0	0	0	0	3	0	0	0	0	0
1606	P48637;P48637-2	2	14	14	14	P48637	34.8	52.384	Glutathione synthetase		GSS	5	5	6	6	7	6	5	6	6	5	6	6	7	5	7	7	7	7	6	6	5	6	7	4	5	7	6	4	6	7	7	7	6	88220000	113560000	93691000	100230000	105330000
1607	P48643;P48643-2	2	36	36	36	P48643	60.4	59.67	T-complex protein 1 subunit epsilon		CCT5	27	21	20	24	25	26	27	29	29	24	34	23	24	28	29	25	28	32	22	32	31	27	17	17	28	28	28	28	29	22	25	24	49	838370000	683680000	501660000	827610000	686960000
1608	P48681	1	4	4	4	P48681	2.8	177.44	Nestin		NES	1	0	0	0	0	0	0	0	0	0	0	0	0	0	1	0	0	0	0	0	0	0	0	0	0	0	0	0	0	0	0	0	0	9267900	0	0	0	0
1609	P48723	1	3	3	3	P48723	8.3	51.927	Heat shock 70 kDa protein 13		HSPA13	1	1	1	1	1	1	1	1	1	1	1	2	1	1	1	1	2	1	0	0	0	0	1	0	0	0	0	0	0	0	1	1	0	4778700	5445000	3221500	7848200	4624100
1610	P48729-3;P48729;P48729-2;Q8N752	4	4	4	4	P48729-3	13.8	37.567	Casein kinase I isoform alpha	CSNK1A1;CSNK1A1L	CSNK1A1	0	0	1	0	1	0	0	1	1	0	0	0	0	0	0	0	0	0	0	0	0	0	1	1	0	1	0	0	1	0	0	1	1	0	0	3988000	0	6469700
1611	P48730-2;P48730;P49674	3	2	2	2	P48730-2	6.1	46.832	Casein kinase I isoform delta;Casein kinase I isoform epsilon	CSNK1D;CSNK1E	CSNK1D;CSNK1E	0	0	0	0	0	0	0	0	0	0	0	0	0	0	0	0	0	0	0	0	0	0	0	0	0	0	0	0	0	0	0	0	1	4444900	5126700	0	0	5987000
1612	P48735;P48735-2	2	18	16	16	P48735	46	50.909	Isocitrate dehydrogenase [NADP], mitochondrial		IDH2	10	11	9	7	10	9	8	13	9	8	11	9	10	10	10	9	9	11	7	11	11	8	9	9	13	11	8	6	14	13	11	9	9	115560000	152720000	86768000	71930000	136470000
1613	P48739;P48739-3;P48739-2	3	13	13	12	P48739	63.5	31.54	Phosphatidylinositol transfer protein beta isoform		PITPNB	6	6	5	7	6	3	6	6	7	6	4	5	8	6	5	5	5	7	5	8	7	6	6	3	7	5	6	5	6	5	6	3	9	84928000	119080000	67787000	137180000	123790000
1614	P48960-2;P48960-3;P48960;Q9UHX3-4;Q9UHX3-6;Q9UHX3-3;Q9UHX3-2;Q9UHX3;Q9UHX3-5	9	8	8	8	P48960-2	17.7	81.742	CD97 antigen;CD97 antigen subunit alpha;CD97 antigen subunit beta		CD97	6	1	0	0	0	2	1	1	1	1	1	1	1	1	4	1	3	5	1	4	1	1	0	1	4	1	0	1	1	1	0	0	1	42158000	3386100	0	0	0
1615	P49005	1	1	1	1	P49005	3.2	51.289	DNA polymerase delta subunit 2		POLD2	0	0	0	0	0	0	0	0	0	0	0	0	0	0	0	0	0	0	0	0	0	0	0	0	0	0	0	0	0	0	0	0	1	0	0	0	0	0
1616	P49006	1	7	6	6	P49006	74.4	19.529	MARCKS-related protein		MARCKSL1	2	2	1	1	3	1	0	4	3	1	2	1	1	2	3	2	1	0	0	1	0	2	1	2	0	0	0	0	2	0	1	0	10	8485200	7231100	2767500	3092000	16540000
1617	P49023-2;P49023;P49023-3;P49023-4	4	20	20	20	P49023-2	46.9	60.966	Paxillin		PXN	3	5	8	11	10	15	12	9	4	6	6	6	11	14	9	4	12	5	9	4	7	13	6	8	5	9	9	1	3	3	9	7	9	27123000	61129000	104720000	149190000	132080000
1618	P49184	1	2	2	2	P49184	8.9	33.892	Deoxyribonuclease-1-like 1		DNASE1L1	0	0	0	0	0	0	0	0	0	0	0	0	0	0	0	0	0	0	0	0	0	0	1	1	0	0	0	1	0	0	0	0	0	0	0	0	0	0
1619	P49189;P49189-3;P49189-2	3	20	20	20	P49189	43.1	53.801	4-trimethylaminobutyraldehyde dehydrogenase		ALDH9A1	8	10	10	9	11	10	13	11	7	8	11	10	10	12	7	11	10	8	13	12	12	13	12	9	12	12	11	9	13	12	7	13	13	184650000	345240000	215000000	306640000	299630000
1620	P49207	1	7	7	7	P49207	37.6	13.293	60S ribosomal protein L34		RPL34	4	2	3	5	4	2	4	4	3	3	3	3	3	2	1	3	2	4	2	2	3	1	2	1	2	2	2	4	4	4	3	3	8	186360000	53656000	61431000	323580000	248320000
1621	P49247	1	3	3	3	P49247	17	33.269	Ribose-5-phosphate isomerase		RPIA	0	0	0	0	0	0	0	0	0	0	0	0	0	0	0	0	0	0	0	0	0	0	0	0	0	0	0	0	0	0	0	0	3	0	0	0	0	0
1622	P49257	1	21	21	21	P49257	44.3	57.548	Protein ERGIC-53		LMAN1	17	15	14	12	15	16	22	17	19	17	27	18	14	19	17	15	16	16	19	16	15	19	16	19	20	17	18	15	17	14	19	16	8	659090000	670400000	569720000	521450000	518390000
1623	P49321-2;P49321;P49321-3;P49321-4	4	14	14	14	P49321-2	44.8	48.804	Nuclear autoantigenic sperm protein		NASP	0	0	0	0	2	2	0	2	1	0	0	1	0	0	1	0	1	0	0	0	0	1	1	0	0	0	0	0	0	0	0	0	24	0	10406000	0	0	14136000
1624	P49327	1	106	106	106	P49327	51.3	273.42	Fatty acid synthase;[Acyl-carrier-protein] S-acetyltransferase;[Acyl-carrier-protein] S-malonyltransferase;3-oxoacyl-[acyl-carrier-protein] synthase;3-oxoacyl-[acyl-carrier-protein] reductase;3-hydroxyacyl-[acyl-carrier-protein] dehydratase;Enoyl-[acyl-carrier-protein] reductase;Oleoyl-[acyl-carrier-protein] hydrolase		FASN	19	32	23	27	27	31	22	40	23	23	41	30	18	26	27	23	23	28	24	23	34	32	24	12	33	32	34	14	33	21	22	22	156	462300000	622890000	344290000	530140000	422200000
1625	P49354;P49354-2	2	7	7	7	P49354	20.3	44.408	Protein farnesyltransferase/geranylgeranyltransferase type-1 subunit alpha		FNTA	2	1	4	2	3	2	1	2	2	1	3	2	4	3	3	3	3	2	3	3	4	3	3	2	3	3	2	2	2	4	4	2	2	20607000	10548000	18786000	13500000	26576000
1626	P49368;P49368-2	2	34	34	34	P49368	59.3	60.533	T-complex protein 1 subunit gamma		CCT3	22	18	15	26	19	22	27	30	26	18	26	27	24	25	30	25	27	26	20	29	24	22	20	15	25	23	24	21	24	23	26	20	40	669670000	1013400000	561150000	1489400000	757950000
1627	P49406	1	5	5	5	P49406	22.3	33.535	39S ribosomal protein L19, mitochondrial		MRPL19	1	0	0	0	1	0	0	1	0	0	1	1	0	1	1	1	0	1	1	0	0	0	0	0	1	1	1	0	0	1	1	1	4	1549200	0	0	0	4142900
1628	P49411	1	24	24	24	P49411	53.3	49.541	Elongation factor Tu, mitochondrial		TUFM	12	11	11	8	13	11	10	16	14	8	13	15	13	13	13	14	10	12	14	12	15	11	20	16	20	18	11	8	16	18	13	13	35	227930000	333910000	199290000	163910000	309810000
1629	P49419;P49419-2;P49419-4	3	19	19	19	P49419	47.1	58.486	Alpha-aminoadipic semialdehyde dehydrogenase		ALDH7A1	4	7	4	5	7	7	3	8	2	2	7	11	3	6	12	9	8	6	8	9	9	12	8	2	7	5	7	2	10	9	5	8	9	44332000	142810000	35417000	38228000	98475000
1630	P49458;P49458-2	2	7	7	7	P49458	64	10.112	Signal recognition particle 9 kDa protein		SRP9	3	5	3	4	6	4	6	4	4	5	6	5	6	6	5	5	5	5	3	4	4	4	4	4	6	4	6	5	6	4	5	4	6	84577000	118440000	51270000	131420000	99889000
1631	P49585	1	7	7	4	P49585	27.5	41.731	Choline-phosphate cytidylyltransferase A		PCYT1A	2	1	2	0	3	3	4	4	2	1	1	2	3	2	3	2	2	2	1	1	3	4	2	1	2	1	0	4	1	1	1	1	2	8428900	25887000	18084000	15409000	38307000
1632	P49588	1	38	38	1	P49588	44.5	106.81	Alanine--tRNA ligase, cytoplasmic		AARS	16	19	19	25	19	25	19	23	19	20	24	30	30	28	27	27	24	36	27	25	29	22	26	21	27	28	26	20	28	29	27	27	24	456870000	730150000	449250000	854550000	547400000
1633	P49588-2	1	38	1	1	P49588-2	43.8	109.32	Alanine--tRNA ligase, cytoplasmic		AARS	0	0	0	0	0	0	0	0	0	0	0	0	0	0	0	0	0	0	0	0	0	0	0	0	1	0	0	0	0	0	0	0	0	0	0	0	0	0
1634	P49589-3;P49589;P49589-2	3	30	30	30	P49589-3	45	94.637	Cysteine--tRNA ligase, cytoplasmic		CARS	19	15	9	14	11	13	15	13	10	17	14	17	15	14	23	17	15	15	12	18	15	10	13	10	18	16	10	15	14	16	17	16	3	205000000	186120000	97290000	262340000	136880000
1635	P49590-2;P49590	2	7	3	3	P49590-2	15.4	54.114	Probable histidine--tRNA ligase, mitochondrial		HARS2	0	0	0	0	0	0	0	0	0	0	0	0	0	0	0	0	0	0	0	0	0	0	0	0	0	0	0	0	0	0	0	0	1	0	0	0	0	0
1636	P49591	1	14	14	14	P49591	29.2	58.777	Serine--tRNA ligase, cytoplasmic		SARS	12	9	9	9	8	11	7	7	7	8	8	8	8	9	7	8	8	9	8	9	8	8	8	8	11	7	6	9	9	7	10	7	6	252060000	285030000	168600000	354280000	223050000
1637	P49593-2;P49593	2	9	9	9	P49593-2	34	38.518	Protein phosphatase 1F		PPM1F	1	3	1	2	0	2	2	1	1	0	3	1	0	0	2	0	1	1	0	2	0	0	1	0	2	0	1	0	1	1	2	0	0	20079000	20852000	7168900	7111500	15520000
1638	P49642	1	3	3	3	P49642	12.4	49.901	DNA primase small subunit		PRIM1	0	0	0	0	0	0	0	0	0	0	0	0	0	0	0	0	0	0	0	0	0	0	0	0	0	0	0	0	0	0	0	0	2	0	0	0	0	0
1639	P49643	1	3	3	3	P49643	6.9	58.805	DNA primase large subunit		PRIM2	0	0	0	0	0	0	0	0	0	0	0	0	0	0	0	0	0	0	0	0	0	0	0	0	0	0	0	0	0	0	0	0	1	0	0	0	0	0
1640	P49662-2;P49662;P49662-4;P49662-5;P51878-3;P51878-6;P51878-2;P51878;P51878-5	9	6	6	6	P49662-2	23.1	36.704	Caspase-4;Caspase-4 subunit 1;Caspase-4 subunit 2		CASP4	1	2	1	2	2	2	1	1	1	2	1	2	3	2	2	2	2	1	2	2	1	2	2	1	1	2	3	0	2	2	2	3	0	9895900	22432000	6184700	23082000	14746000
1641	P49720	1	8	8	8	P49720	39	22.949	Proteasome subunit beta type-3		PSMB3	6	6	5	6	7	8	5	6	5	3	6	5	4	6	6	6	8	7	7	6	7	6	7	7	6	7	6	6	5	4	4	5	8	97464000	177960000	109190000	168270000	108150000
1642	P49721	1	12	12	12	P49721	39.8	22.836	Proteasome subunit beta type-2		PSMB2	8	8	6	5	7	7	5	5	5	4	5	5	5	5	7	4	6	5	6	5	5	3	5	2	4	2	3	4	4	3	4	5	9	118300000	268770000	100720000	106540000	155560000
1643	P49736	1	23	23	23	P49736	36.8	101.89	DNA replication licensing factor MCM2		MCM2	0	0	0	0	0	0	0	0	0	0	0	0	0	0	0	0	0	0	0	0	0	0	0	0	0	0	0	0	0	0	0	0	28	0	0	0	0	0
1644	P49748-2;P49748;P49748-3	3	24	24	24	P49748-2	43.8	68.058	Very long-chain specific acyl-CoA dehydrogenase, mitochondrial		ACADVL	6	12	12	6	10	13	9	11	6	9	8	14	12	9	7	11	9	8	5	9	12	11	15	13	11	7	8	9	9	13	4	12	11	85409000	188990000	116870000	82790000	165700000
1645	P49750;P49750-1;P49750-3	3	6	6	6	P49750	4	241.64	YLP motif-containing protein 1		YLPM1	0	1	0	1	3	1	0	2	0	0	0	1	2	1	0	2	1	1	0	0	1	1	2	0	0	1	0	2	1	1	1	0	5	0	7431300	0	8093900	6620600
1646	P49755	1	12	12	12	P49755	45.7	24.976	Transmembrane emp24 domain-containing protein 10		TMED10	16	13	9	12	12	13	12	9	13	12	10	13	13	13	11	13	11	10	13	11	9	13	11	9	10	12	14	12	11	12	11	11	5	548740000	460790000	340690000	439240000	480440000
1647	P49756;P49756-2;P49756-3;P49756-4	4	11	11	11	P49756	20.2	100.18	RNA-binding protein 25		RBM25	4	3	3	4	6	5	3	3	7	1	3	3	5	5	4	4	3	3	3	4	4	3	3	1	5	2	2	0	3	1	1	1	11	36279000	40680000	19967000	47970000	77363000
1648	P49757-8;P49757-7;P49757-6;P49757-5;P49757-4;P49757-2;P49757-3;P49757;P49757-9	9	7	7	5	P49757-8	22	48.824	Protein numb homolog		NUMB	2	1	2	2	1	2	2	1	2	3	2	1	1	1	3	2	1	1	1	1	1	2	3	2	2	2	1	2	1	2	2	2	1	16412000	21317000	14418000	22603000	7970300
1649	P49770	1	5	5	5	P49770	18.5	38.989	Translation initiation factor eIF-2B subunit beta		EIF2B2	1	0	0	0	1	1	0	1	0	0	0	0	0	0	0	0	0	1	0	1	0	0	0	0	1	0	0	0	0	0	0	0	2	8302300	10453000	0	0	14780000
1650	P49773	1	11	11	11	P49773	79.4	13.802	Histidine triad nucleotide-binding protein 1		HINT1	10	17	10	10	15	12	16	12	11	14	12	16	11	12	16	17	13	13	14	17	18	13	15	17	13	13	14	19	16	16	11	13	15	512530000	790080000	428880000	532910000	765280000
1651	P49790-3;P49790;P49790-2	3	9	9	9	P49790-3	7.6	157.34	Nuclear pore complex protein Nup153		NUP153	0	0	0	0	1	2	0	0	0	0	0	0	1	0	0	0	1	1	0	0	1	0	0	1	0	0	0	0	0	1	0	1	5	0	0	0	0	3031500
1652	P49792;Q99666-2	2	48	48	35	P49792	21.3	358.2	E3 SUMO-protein ligase RanBP2		RANBP2	0	1	0	1	1	1	0	2	0	0	0	0	2	3	3	2	1	2	0	0	3	0	0	0	0	0	0	0	1	1	0	0	41	1498500	10761000	936990	7369300	6057100
1653	P49821-2;P49821	2	12	12	12	P49821-2	34.1	49.867	NADH dehydrogenase [ubiquinone] flavoprotein 1, mitochondrial		NDUFV1	1	0	0	1	2	4	3	3	3	1	1	2	2	3	2	2	1	1	4	2	3	2	3	3	5	4	3	1	4	5	3	2	8	10568000	0	0	8421300	7610200
1654	P49840	1	1	1	1	P49840	2.9	50.98	Glycogen synthase kinase-3 alpha	GSK3A	GSK3A	0	0	0	0	0	0	0	0	0	0	0	0	0	0	0	0	0	0	0	0	0	0	0	0	0	0	0	0	0	0	0	0	1	0	0	0	0	0
1655	P49841;P49841-2	2	7	7	7	P49841	27.4	46.744	Glycogen synthase kinase-3 beta	GSK3B	GSK3B	1	1	1	1	1	1	2	1	1	3	2	2	1	2	1	1	2	2	2	2	1	1	1	2	1	1	1	1	1	1	2	1	2	10816000	7810700	6938600	10700000	15022000
1656	P49902;P49902-2	2	6	6	6	P49902	19.3	64.969	Cytosolic purine 5-nucleotidase		NT5C2	1	1	1	1	1	1	1	1	1	1	1	1	1	1	1	1	2	2	1	1	1	1	1	1	1	1	1	2	0	1	1	2	4	7326500	7820800	8143100	13198000	11746000
1657	P49903;P49903-4;P49903-2;P49903-3	4	8	8	8	P49903	35.2	42.91	Selenide, water dikinase 1		SEPHS1	1	1	1	0	2	1	1	2	0	0	2	3	2	1	2	1	1	1	1	1	1	0	0	0	0	0	1	0	1	0	1	3	6	5382100	7504100	4519900	8372900	11317000
1658	P49914	1	2	2	2	P49914	8.9	23.255	5-formyltetrahydrofolate cyclo-ligase		MTHFS	0	0	0	0	0	0	0	0	0	0	0	0	0	0	0	0	0	0	0	0	0	0	0	0	0	0	0	0	0	0	0	0	2	0	0	0	0	0
1659	P49915;P49915-2	2	29	29	29	P49915	46.9	76.715	GMP synthase [glutamine-hydrolyzing]		GMPS	4	10	2	4	4	7	2	4	3	4	5	4	3	5	5	4	5	5	2	6	4	4	2	1	2	3	3	1	3	3	4	4	27	27720000	117770000	35236000	69750000	62789000
1660	P49916-4;P49916-3;P49916-2;P49916	4	4	4	4	P49916-4	6.6	95.801	DNA ligase 3		LIG3	0	0	0	0	0	0	0	0	0	0	0	0	0	0	0	0	0	0	0	0	0	0	0	0	0	0	0	0	0	0	0	0	2	0	0	0	1561100	0
1661	P49959-2;P49959;P49959-3	3	2	2	2	P49959-2	3.4	77.641	Double-strand break repair protein MRE11A		MRE11A	0	0	0	1	1	0	0	0	0	0	0	1	1	1	1	1	1	1	0	0	0	0	0	0	0	0	0	0	0	0	0	0	0	0	6166600	0	7190500	6066400
1662	P50135;P50135-3;P50135-2	3	4	4	4	P50135	21.9	33.295	Histamine N-methyltransferase		HNMT	0	0	1	1	2	0	0	2	0	0	1	3	1	2	2	1	0	0	0	1	1	1	0	2	0	0	0	2	0	0	2	0	0	15037000	8768400	9843000	18174000	59405000
1663	P50148	1	14	9	9	P50148	44.8	42.142	Guanine nucleotide-binding protein G(q) subunit alpha		GNAQ	1	4	4	3	4	4	1	1	2	4	2	3	3	3	3	4	2	4	3	4	3	2	4	5	3	5	1	3	5	4	4	4	0	10530000	39233000	29707000	30129000	45782000
1664	P50213;P50213-2	2	11	11	11	P50213	34.7	39.591	Isocitrate dehydrogenase [NAD] subunit alpha, mitochondrial		IDH3A	0	0	0	0	1	0	1	0	1	0	0	1	1	1	0	0	0	1	1	0	0	1	0	1	2	1	0	3	0	0	0	1	10	0	4775600	0	0	4762200
1665	P50225;P50225-2;P50226;P0DMN0;P0DMM9;P0DMM9-3	6	4	4	4	P50225	21.7	34.165	Sulfotransferase 1A1;Sulfotransferase 1A2		SULT1A1;SULT1A2	0	0	1	0	1	0	0	0	2	0	1	0	1	0	0	0	0	0	1	0	0	0	2	1	0	0	1	0	1	0	0	1	0	0	0	7639300	0	6108200
1666	P50238	1	6	6	6	P50238	79.2	8.5328	Cysteine-rich protein 1		CRIP1	0	0	0	0	0	0	0	0	0	0	2	0	0	0	1	0	0	7	0	4	0	0	6	0	12	0	0	0	1	2	0	0	7	0	0	0	0	0
1667	P50281;Q9Y5R2;P51511	3	8	8	8	P50281	12.9	65.893	Matrix metalloproteinase-14		MMP14	2	2	2	1	3	2	1	2	2	1	1	1	1	1	1	1	1	1	1	2	1	1	1	1	3	1	1	0	3	0	1	2	0	66043000	59082000	73482000	20532000	65517000
1668	P50395;P50395-2	2	41	41	32	P50395	71.5	50.663	Rab GDP dissociation inhibitor beta		GDI2	38	33	32	35	39	40	30	37	33	26	33	42	41	31	34	38	32	36	28	35	34	32	38	26	29	36	24	36	33	32	39	31	25	1383500000	1730900000	1142600000	1790300000	1555500000
1669	P50402	1	9	9	9	P50402	54.7	28.994	Emerin		EMD	9	5	5	5	6	3	6	5	6	3	7	3	5	4	4	6	6	5	5	4	6	5	6	6	5	6	5	4	5	7	5	5	3	168790000	77323000	129440000	89598000	101850000
1670	P50416;P50416-2	2	9	9	9	P50416	15.4	88.367	Carnitine O-palmitoyltransferase 1, liver isoform		CPT1A	3	5	3	1	4	2	2	2	2	1	2	2	4	2	3	4	2	3	3	4	4	4	5	5	4	3	3	7	3	5	2	3	4	10786000	36948000	11282000	4209900	14848000
1671	P50452;P50452-2;P50452-3	3	11	9	9	P50452	31.3	42.766	Serpin B8		SERPINB8	2	3	2	1	3	2	3	3	2	1	6	1	3	3	5	2	3	3	2	3	2	6	6	1	2	1	4	4	2	5	4	4	0	16609000	21881000	14094000	8785500	22064000
1672	P50453	1	6	5	5	P50453	20.2	42.403	Serpin B9		SERPINB9	0	0	1	0	1	0	0	2	0	0	1	1	0	1	1	0	1	0	0	0	0	0	0	3	0	0	0	0	0	0	1	0	2	0	6267200	8162600	0	11570000
1673	P50454	1	31	31	31	P50454	63.4	46.44	Serpin H1		SERPINH1	102	89	84	105	75	53	87	113	76	91	89	72	100	101	72	70	103	73	110	80	89	93	68	70	92	102	95	57	87	61	114	94	28	11436000000	13008000000	9182900000	17486000000	8055600000
1674	P50479;P50479-2	2	16	16	16	P50479	65.8	35.398	PDZ and LIM domain protein 4		PDLIM4	7	5	9	5	1	10	11	3	10	3	12	5	1	9	14	7	5	7	9	9	9	11	14	9	10	11	9	1	10	8	11	8	0	164300000	117310000	159170000	87847000	27111000
1675	P50502;Q8NFI4;Q8IZP2	3	13	13	13	P50502	31.7	41.331	Hsc70-interacting protein;Putative protein FAM10A5;Putative protein FAM10A4		ST13;ST13P5;ST13P4	7	10	12	9	10	10	11	14	12	10	10	11	12	11	12	8	11	11	11	11	10	9	12	7	11	9	10	6	10	10	11	9	16	366230000	423890000	340740000	485050000	383210000
1676	P50542-2;P50542-3;P50542;P50542-4	4	3	3	3	P50542-2	7.1	66.83	Peroxisomal targeting signal 1 receptor		PEX5	0	0	0	0	0	0	1	1	0	0	0	0	0	0	0	0	0	0	0	0	0	0	0	0	0	1	0	0	0	0	0	0	0	0	4097400	0	0	0
1677	P50552	1	16	16	16	P50552	44.5	39.829	Vasodilator-stimulated phosphoprotein		VASP	13	10	7	7	7	11	8	6	9	10	9	7	4	9	12	10	8	13	7	9	13	8	5	7	15	10	5	6	9	6	8	7	3	198340000	152960000	70058000	122260000	100210000
1678	P50570-3;P50570-2;P50570-5;P50570-4;P50570;Q9UQ16-2;Q9UQ16-3;Q9UQ16;Q9UQ16-4;Q9UQ16-5	10	24	24	17	P50570-3	33.5	97.553	Dynamin-2		DNM2	5	7	9	9	10	8	6	11	9	4	5	4	12	8	6	6	8	9	9	11	8	9	8	9	11	9	7	9	8	7	6	7	8	93118000	103680000	69273000	147200000	82557000
1679	P50579;P50579-3	2	19	19	3	P50579	61.9	52.891	Methionine aminopeptidase 2		METAP2	7	7	4	8	5	2	3	5	6	5	4	5	5	4	5	7	4	6	2	5	8	3	4	3	4	6	5	2	5	4	5	6	25	51450000	90462000	24301000	106200000	41687000
1680	P50579-2	1	17	1	1	P50579-2	59.3	50.509	Methionine aminopeptidase 2		METAP2	0	0	0	0	0	0	0	0	0	0	0	0	0	0	0	0	0	0	0	0	0	0	0	0	0	0	0	0	0	0	0	0	2	0	0	0	0	0
1681	P50583	1	4	4	4	P50583	26.5	16.829	Bis(5-nucleosyl)-tetraphosphatase [asymmetrical]		NUDT2	1	1	2	2	3	1	2	2	2	0	2	2	1	2	3	2	1	2	2	1	4	1	1	2	0	1	2	0	2	2	3	0	2	930080	985030	3080500	2311500	27284000
1682	P50613	1	1	1	1	P50613	4.3	39.038	Cyclin-dependent kinase 7	CDK7	CDK7	0	0	0	0	0	0	0	0	0	0	0	0	0	0	0	0	0	0	0	0	0	0	0	0	0	0	0	0	0	0	0	0	1	0	0	0	0	0
1683	P50750;P50750-2	2	6	5	5	P50750	17.7	42.777	Cyclin-dependent kinase 9	CDK9	CDK9	0	1	0	1	0	1	0	0	1	0	0	1	0	0	2	0	1	2	0	0	1	0	0	0	0	0	1	0	0	0	1	0	1	0	2940000	0	2865200	0
1684	P50851	1	14	14	1	P50851	6.4	319.1	Lipopolysaccharide-responsive and beige-like anchor protein		LRBA	0	0	0	0	0	0	0	0	0	0	0	0	0	0	0	0	0	0	0	0	0	0	0	0	0	0	0	0	0	0	0	0	13	0	0	0	3163000	0
1685	P50851-2	1	14	1	1	P50851-2	6.3	317.7	Lipopolysaccharide-responsive and beige-like anchor protein		LRBA	0	0	0	0	0	0	0	0	0	0	0	0	0	0	0	0	0	0	0	0	0	0	0	0	0	0	0	0	0	0	0	0	1	0	0	0	0	0
1686	P50895	1	10	10	10	P50895	23.4	67.404	Basal cell adhesion molecule		BCAM	0	0	0	1	0	0	0	0	0	0	0	0	0	0	2	0	0	5	0	0	0	0	0	4	3	0	0	0	2	0	0	0	0	0	0	0	4995900	0
1687	P50897;P50897-2	2	9	9	9	P50897	38.9	34.193	Palmitoyl-protein thioesterase 1		PPT1	3	5	2	3	2	2	4	4	3	2	3	8	4	3	5	9	2	3	2	4	4	3	4	1	4	4	4	3	5	5	7	5	4	58199000	88514000	16096000	86457000	64596000
1688	P50914	1	10	10	10	P50914	41.4	23.432	60S ribosomal protein L14		RPL14	6	7	5	9	7	8	9	7	9	8	8	5	5	6	5	8	4	9	6	8	6	7	5	3	8	9	9	3	10	7	7	9	10	392780000	452730000	293500000	600940000	373180000
1689	P50990;P50990-2;P50990-3	3	45	45	45	P50990	79.4	59.62	T-complex protein 1 subunit theta		CCT8	32	27	25	28	27	30	25	32	28	25	31	31	27	26	32	31	31	29	21	29	33	22	22	23	27	29	26	26	27	28	28	25	59	937270000	1029100000	697240000	1427500000	910580000
1690	P50991;P50991-2	2	27	27	27	P50991	51	57.924	T-complex protein 1 subunit delta		CCT4	15	15	17	13	16	18	17	20	17	13	19	19	18	18	17	19	21	14	14	18	21	16	14	13	15	17	16	16	20	17	18	13	38	510300000	596950000	434650000	644730000	577010000
1691	P50995-2;P50995;P27216;P27216-2	4	19	18	18	P50995-2	41.1	51.242	Annexin A11		ANXA11	14	15	15	14	15	15	9	14	15	10	11	16	15	15	16	12	11	16	13	12	12	13	12	11	11	12	13	9	11	12	15	8	9	391430000	606240000	471170000	616560000	567490000
1692	P51003;P51003-2	2	3	3	3	P51003	4	82.842	Poly(A) polymerase alpha		PAPOLA	0	0	0	0	0	0	0	0	0	0	0	0	0	0	0	0	0	0	0	0	0	0	0	0	0	0	0	0	0	0	0	0	2	0	0	0	0	0
1693	P51114;P51114-2;P51114-3	3	22	22	19	P51114	49.1	69.72	Fragile X mental retardation syndrome-related protein 1		FXR1	5	6	4	7	9	11	6	8	5	4	7	8	9	8	10	10	7	10	8	10	11	7	6	6	11	8	6	2	8	7	8	7	17	58267000	95322000	41647000	83591000	76180000
1694	P51116	1	14	11	10	P51116	29.3	74.222	Fragile X mental retardation syndrome-related protein 2		FXR2	2	2	2	2	1	2	1	2	1	2	3	2	1	2	4	3	1	3	1	2	2	2	2	2	2	2	2	1	2	2	2	3	5	9014400	15704000	13044000	11970000	6098600
1695	P51148-2;P51148;P61020-2	3	9	9	6	P51148-2	51.4	27.035	Ras-related protein Rab-5C		RAB5C	8	6	5	8	8	9	7	7	6	7	6	7	8	7	6	5	5	6	7	7	9	8	6	7	4	8	7	6	8	7	6	6	5	206050000	163640000	169640000	264170000	242280000
1696	P51149	1	13	13	13	P51149	65.2	23.489	Ras-related protein Rab-7a		RAB7A	12	9	7	5	10	5	7	8	8	3	5	8	7	7	5	10	6	5	3	5	6	4	5	3	5	5	6	5	6	4	5	4	7	340470000	346040000	253080000	265790000	519510000
1697	P51151;Q9NP90	2	2	2	2	P51151	12.9	22.837	Ras-related protein Rab-9A;Ras-related protein Rab-9B		RAB9A;RAB9B	0	0	0	0	1	0	0	0	0	0	0	0	0	0	0	0	0	0	0	0	0	0	0	0	0	0	0	0	0	0	0	0	0	5203900	0	0	0	5149700
1698	P51153	1	6	4	4	P51153	27.1	22.774	Ras-related protein Rab-13		RAB13	1	2	4	3	4	3	3	2	3	1	1	3	3	3	2	1	3	0	3	2	2	2	3	2	1	1	1	1	1	2	1	1	1	13332000	23181000	31633000	53377000	35789000
1699	P51178;P51178-2	2	19	19	18	P51178	42.1	85.664	1-phosphatidylinositol 4,5-bisphosphate phosphodiesterase delta-1		PLCD1	2	5	3	0	7	7	4	6	0	0	2	6	9	5	4	13	3	13	4	13	8	4	10	8	6	4	5	6	8	10	6	9	0	18073000	54689000	31816000	0	81594000
1700	P51397	1	2	2	2	P51397	15.7	11.164	Death-associated protein 1		DAP	1	0	0	1	0	0	0	1	1	1	2	0	0	1	2	2	0	1	2	1	1	2	1	1	2	1	2	2	2	2	1	2	0	2896900	2948800	0	6079300	2532000
1701	P51398-2;P51398-3;P51398	3	5	5	5	P51398-2	17.6	41.044	28S ribosomal protein S29, mitochondrial		DAP3	0	0	0	0	0	0	0	0	0	0	0	0	0	0	0	0	0	0	0	0	0	0	0	0	0	0	0	0	0	0	0	0	5	0	0	0	0	0
1702	P51452-2;P51452	2	6	6	6	P51452-2	56.2	16.162	Dual specificity protein phosphatase 3		DUSP3	4	2	6	2	0	0	0	1	4	1	3	2	0	1	5	0	1	1	0	0	0	2	0	4	2	2	2	0	2	1	4	1	2	48525000	23777000	56967000	32565000	0
1703	P51532-5;P51532-2;P51532-3;P51532-4;P51532;P51531-2;P51531	7	4	4	4	P51532-5	2.7	181.26	Transcription activator BRG1		SMARCA4	0	1	1	1	0	0	0	1	0	0	0	0	0	0	0	0	0	2	0	0	0	0	0	0	0	0	0	0	0	0	0	0	1	0	6606200	2560300	5557300	0
1704	P51553;P51553-2	2	4	4	4	P51553	16.5	42.794	Isocitrate dehydrogenase [NAD] subunit gamma, mitochondrial		IDH3G	0	0	0	0	0	0	0	0	0	0	0	0	0	0	0	0	0	0	0	0	0	0	0	0	0	0	0	0	0	1	0	0	3	0	0	0	0	0
1705	P51570;P51570-2	2	9	9	9	P51570	33.4	42.272	Galactokinase		GALK1	0	0	0	1	0	1	1	1	1	0	0	0	1	0	0	0	0	0	0	0	0	0	1	0	0	0	0	1	1	0	0	0	2	3064900	1927400	2617300	15094000	10198000
1706	P51571	1	5	5	5	P51571	26	18.998	Translocon-associated protein subunit delta		SSR4	7	7	8	7	6	6	7	7	6	7	6	6	7	6	6	6	7	6	5	7	5	7	4	7	6	7	7	4	7	5	6	6	5	191420000	220670000	155090000	251390000	186500000
1707	P51572;P51572-2	2	12	12	12	P51572	39.4	27.991	B-cell receptor-associated protein 31		BCAP31	16	12	10	10	10	12	12	11	12	13	12	10	10	11	12	11	10	8	13	12	9	12	11	14	11	11	12	8	11	10	10	9	5	415780000	266720000	214930000	162100000	223060000
1708	P51580	1	5	5	5	P51580	15.9	28.18	Thiopurine S-methyltransferase		TPMT	1	0	2	1	1	1	2	1	1	1	1	1	2	1	1	1	1	1	1	1	1	0	0	0	1	1	0	1	1	0	1	1	1	6748000	0	3255100	7423300	2938300
1709	P51608;P51608-2	2	3	3	3	P51608	8.4	52.44	Methyl-CpG-binding protein 2		MECP2	0	0	1	0	1	1	1	1	1	1	1	2	1	0	1	1	0	0	3	1	0	1	2	2	1	1	2	0	2	1	1	2	0	0	0	3758300	0	4073600
1710	P51610;P51610-2;P51610-3	3	17	17	1	P51610	12.9	208.73	Host cell factor 1;HCF N-terminal chain 1;HCF N-terminal chain 2;HCF N-terminal chain 3;HCF N-terminal chain 4;HCF N-terminal chain 5;HCF N-terminal chain 6;HCF C-terminal chain 1;HCF C-terminal chain 2;HCF C-terminal chain 3;HCF C-terminal chain 4;HCF C-terminal chain 5;HCF C-terminal chain 6		HCFC1	1	2	0	1	1	4	0	0	1	1	2	3	1	2	2	3	3	0	0	5	3	1	1	2	0	0	1	1	2	0	0	0	11	800370	19070000	3830900	8585900	11941000
1711	P51636-3;P51636-2;P51636	3	1	1	1	P51636-3	10.7	12.78	Caveolin-2		CAV2	0	0	0	0	0	0	0	0	1	0	0	0	0	0	0	0	1	0	0	0	0	0	0	1	0	0	0	0	0	0	0	0	0	0	0	0	0	0
1712	P51648;P51648-2	2	10	10	10	P51648	26.6	54.847	Fatty aldehyde dehydrogenase		ALDH3A2	1	0	0	0	1	1	0	0	0	0	1	0	1	0	0	1	0	2	0	0	2	0	1	0	2	0	0	6	0	4	0	0	2	9941600	0	0	0	3613900
1713	P51659;P51659-3;P51659-2	3	27	27	27	P51659	46.3	79.685	Peroxisomal multifunctional enzyme type 2;(3R)-hydroxyacyl-CoA dehydrogenase;Enoyl-CoA hydratase 2		HSD17B4	12	9	9	8	6	7	10	10	10	7	7	9	9	8	6	8	9	6	9	5	7	9	11	7	6	7	9	8	10	9	7	9	19	117990000	164570000	96353000	98449000	119470000
1714	P51665	1	12	12	12	P51665	47.8	37.025	26S proteasome non-ATPase regulatory subunit 7		PSMD7	7	7	8	6	6	9	7	7	5	7	8	7	8	8	11	11	8	11	6	7	8	4	7	4	7	6	8	7	10	8	10	8	8	120480000	125280000	158230000	179150000	114840000
1715	P51688	1	8	8	8	P51688	22.5	56.695	N-sulphoglucosamine sulphohydrolase		SGSH	0	0	0	0	1	0	0	0	0	0	0	1	3	0	0	2	0	0	0	0	0	0	3	1	0	0	0	0	0	0	0	0	0	0	0	0	0	23943000
1716	P51784	1	5	4	4	P51784	7	109.82	Ubiquitin carboxyl-terminal hydrolase 11		USP11	0	0	0	0	0	0	0	0	0	0	0	0	0	0	0	0	0	0	0	0	0	0	0	0	0	0	0	0	0	0	0	0	2	0	0	0	0	0
1717	P51795-1;P51795	2	2	2	1	P51795-1	2.1	83.146	H(+)/Cl(-) exchange transporter 5		CLCN5	2	1	1	1	1	0	0	1	1	0	0	1	1	0	1	1	1	0	0	1	1	1	0	1	0	2	2	0	1	1	2	1	0	5908900	9170600	5916200	7223600	9050500
1718	P51798-2;P51798	2	3	3	3	P51798-2	6.1	86.025	H(+)/Cl(-) exchange transporter 7		CLCN7	0	0	0	0	0	0	0	1	0	0	0	1	0	0	1	1	0	0	0	0	0	0	0	1	1	0	0	0	1	0	0	2	0	0	0	0	0	0
1719	P51808	1	3	3	3	P51808	44	13.062	Dynein light chain Tctex-type 3		DYNLT3	0	1	1	0	1	1	0	0	0	1	0	1	0	0	1	0	0	1	0	1	0	0	1	1	1	0	0	1	1	1	1	0	0	0	8037400	5495700	0	6583600
1720	P51809-2;P51809;P51809-3	3	4	4	4	P51809-2	18.1	30.216	Vesicle-associated membrane protein 7		VAMP7	0	1	0	0	2	1	1	2	0	1	2	0	0	2	0	0	1	1	1	2	0	1	3	1	1	0	1	2	3	1	1	1	1	0	14621000	0	0	15584000
1721	P51812;Q9UK32-2;Q9UK32;Q15418-3;Q15418-4;Q15349;Q15418;Q15349-3;Q15418-2;Q15349-2;Q96GX5-2;Q96GX5-3;Q96GX5;O60307;Q9Y2H9	15	13	13	12	P51812	21.8	83.735	Ribosomal protein S6 kinase alpha-3	RPS6KA3;RPS6KA6;RPS6KA1;RPS6KA2;MASTL;MAST3;MAST1	RPS6KA3	2	2	2	2	1	3	1	2	2	2	2	2	2	2	2	2	2	3	2	2	3	3	1	1	2	2	2	1	1	2	2	2	0	9177900	25624000	19200000	19481000	15942000
1722	P51857-2;P51857	2	1	1	1	P51857-2	3.1	32.747	3-oxo-5-beta-steroid 4-dehydrogenase		AKR1D1	0	0	0	0	0	0	0	0	0	0	0	0	0	0	0	0	0	0	0	0	0	0	0	0	0	0	0	1	0	0	0	0	0	3603400	0	0	0	0
1723	P51858;P51858-2;P51858-3	3	14	14	14	P51858	67.9	26.788	Hepatoma-derived growth factor		HDGF	14	17	10	14	17	17	12	18	12	12	11	13	15	17	19	18	15	13	11	16	16	11	14	13	12	11	13	12	14	14	10	13	19	326780000	493870000	206250000	562470000	595210000
1724	P51884	1	5	2	2	P51884	14.8	38.429	Lumican		LUM	0	1	0	0	0	0	0	1	0	0	0	0	0	0	0	0	1	0	0	0	0	0	0	2	0	0	0	0	0	0	0	0	0	0	1605200	0	0	0
1725	P51911;P51911-2	2	19	19	17	P51911	78.8	33.17	Calponin-1		CNN1	20	9	15	16	12	16	11	5	25	16	9	14	1	13	19	9	0	26	10	7	20	17	2	18	14	22	13	14	26	16	22	6	0	594450000	122850000	393780000	603400000	222310000
1726	P51965;P51965-2;P51965-3	3	2	2	2	P51965	21.2	21.404	Ubiquitin-conjugating enzyme E2 E1		UBE2E1	0	0	0	0	0	0	0	0	0	0	0	0	0	0	0	0	0	0	0	0	0	0	0	0	0	0	0	0	0	0	0	0	2	0	0	0	0	0
1727	P51970	1	6	6	6	P51970	47.7	20.105	NADH dehydrogenase [ubiquinone] 1 alpha subcomplex subunit 8		NDUFA8	1	2	1	1	2	2	1	2	3	0	0	1	1	1	1	2	1	2	1	2	1	1	3	0	2	1	1	1	1	2	0	1	6	6514800	27071000	7244500	11368000	22088000
1728	P51991	1	23	23	3	P51991	52.1	39.594	Heterogeneous nuclear ribonucleoprotein A3		HNRNPA3	22	26	22	28	31	31	25	29	27	23	22	30	34	27	30	29	28	30	26	28	25	22	29	21	23	27	23	18	28	24	26	26	45	669210000	1071300000	608220000	1442900000	1288600000
1729	P51991-2	1	22	2	2	P51991-2	50.3	37.029	Heterogeneous nuclear ribonucleoprotein A3		HNRNPA3	1	2	1	1	1	1	1	3	2	1	2	2	2	2	2	2	2	2	1	2	1	1	1	1	2	1	2	1	2	1	2	1	1	9239500	33008000	4439300	9805300	9362200
1730	P52209-2;P52209	2	20	20	20	P52209-2	46.4	51.872	6-phosphogluconate dehydrogenase, decarboxylating		PGD	8	8	11	6	10	4	5	5	6	10	5	10	14	10	4	12	6	6	10	7	11	8	15	4	5	6	8	19	7	5	8	10	20	173590000	88683000	185080000	134520000	254300000
1731	P52272-2;P52272	2	48	48	48	P52272-2	68.2	73.62	Heterogeneous nuclear ribonucleoprotein M		HNRNPM	17	28	19	30	29	32	24	31	26	24	24	31	35	36	29	34	28	33	21	35	33	25	22	17	25	25	25	21	25	18	25	27	68	352280000	767680000	342620000	958710000	722760000
1732	P52292	1	11	11	11	P52292	28.4	57.861	Importin subunit alpha-1		KPNA2	0	0	0	0	0	0	0	0	0	0	0	0	0	0	0	0	0	0	0	0	0	0	0	0	0	0	0	0	0	0	0	0	14	0	0	0	8319300	3862900
1733	P52294	1	10	10	6	P52294	20.3	60.221	Importin subunit alpha-5;Importin subunit alpha-5, N-terminally processed		KPNA1	3	2	2	4	2	3	3	2	4	2	2	4	3	2	5	6	2	4	2	3	4	3	2	1	3	3	2	3	4	4	3	2	6	33339000	42922000	33628000	60238000	31252000
1734	P52298;P52298-3;P52298-2	3	3	3	3	P52298	23.7	18.001	Nuclear cap-binding protein subunit 2		NCBP2	1	1	0	1	1	2	1	2	1	0	0	1	1	1	0	1	1	1	1	1	1	0	1	0	1	1	0	0	0	0	0	0	2	4620100	1899300	0	2712300	1608000
1735	P52306;P52306-5;P52306-4;P52306-6;P52306-2;P52306-3	6	18	18	18	P52306	35.4	66.316	Rap1 GTPase-GDP dissociation stimulator 1		RAP1GDS1	4	5	3	8	3	5	8	10	4	4	6	6	6	9	6	7	7	11	5	8	8	7	4	5	9	9	6	1	8	5	7	5	9	34859000	61781000	25936000	97436000	43744000
1736	P52434;P52434-3;P52434-4;P52434-2;P52434-5	5	5	5	5	P52434	52.7	17.143	DNA-directed RNA polymerases I, II, and III subunit RPABC3		POLR2H	1	2	1	2	1	0	0	2	3	2	3	3	1	2	2	1	1	1	1	1	2	2	1	0	0	1	1	1	1	1	1	1	4	19016000	39441000	1606300	40786000	8668800
1737	P52435;Q9H1A7;Q9GZM3	3	2	2	2	P52435	30.8	13.293	DNA-directed RNA polymerase II subunit RPB11-a;DNA-directed RNA polymerase II subunit RPB11-b2;DNA-directed RNA polymerase II subunit RPB11-b1		POLR2J;POLR2J3;POLR2J2	1	0	0	1	0	1	0	0	1	1	0	0	0	0	0	0	1	0	0	0	0	0	0	0	0	0	0	0	0	0	0	0	1	4694900	0	0	10350000	0
1738	P52565;P52565-2	2	12	12	12	P52565	59.8	23.207	Rho GDP-dissociation inhibitor 1		ARHGDIA	23	29	25	28	23	25	28	28	30	22	29	27	26	25	29	29	26	27	27	25	23	21	28	27	26	29	26	22	25	24	30	31	24	1374800000	1798000000	1348000000	1738400000	1498600000
1739	P52594-2;P52594-3;P52594;P52594-4	4	6	6	6	P52594-2	13	54.181	Arf-GAP domain and FG repeat-containing protein 1		AGFG1	1	1	1	2	3	0	0	1	1	0	2	1	3	3	3	2	2	1	0	1	1	2	1	1	1	1	0	1	3	1	1	0	1	10121000	0	6209800	15392000	55947000
1740	P52597	1	11	10	10	P52597	33.3	45.671	Heterogeneous nuclear ribonucleoprotein F;Heterogeneous nuclear ribonucleoprotein F, N-terminally processed		HNRNPF	5	4	5	6	5	7	6	7	5	5	5	6	7	7	7	5	6	7	4	6	6	4	3	3	5	4	5	3	6	5	6	4	15	121160000	156320000	112580000	258210000	240330000
1741	P52630-4;P52630	2	6	6	6	P52630-4	12.2	97.456	Signal transducer and activator of transcription 2		STAT2	1	2	1	2	1	2	2	1	2	1	1	1	2	1	1	1	1	1	1	1	1	1	2	0	1	2	1	0	1	2	2	2	0	12823000	21391000	12241000	31212000	15516000
1742	P52655	1	1	1	1	P52655	2.9	41.513	Transcription initiation factor IIA subunit 1;Transcription initiation factor IIA alpha chain;Transcription initiation factor IIA beta chain		GTF2A1	0	1	0	0	0	0	0	1	1	0	0	1	1	0	1	1	0	0	0	0	1	0	1	0	0	0	0	0	0	0	0	0	1	0	3768500	0	0	0
1743	P52657	1	1	1	1	P52657	8.3	12.457	Transcription initiation factor IIA subunit 2		GTF2A2	0	1	0	0	0	1	1	1	0	0	0	0	0	0	0	0	0	0	0	0	0	0	0	0	0	0	0	0	0	0	0	0	1	0	0	0	0	0
1744	P52701;P52701-3;P52701-4;P52701-2	4	7	7	7	P52701	8.1	152.78	DNA mismatch repair protein Msh6		MSH6	0	0	0	0	0	0	0	0	0	0	0	0	0	0	0	0	0	0	0	0	0	0	0	0	0	0	0	0	0	0	0	0	7	0	0	0	0	0
1745	P52758	1	3	3	3	P52758	27	14.494	Ribonuclease UK114		HRSP12	0	0	0	0	0	0	0	0	0	0	0	0	0	0	0	0	0	0	0	0	0	0	0	0	0	0	0	1	0	0	0	0	2	0	0	3891900	0	0
1746	P52788;P52788-2	2	9	9	9	P52788	43.2	41.268	Spermine synthase		SMS	8	6	5	8	7	7	7	9	5	8	9	7	6	7	8	6	6	7	4	9	6	7	5	7	6	6	5	4	5	4	6	6	7	107490000	138170000	80310000	147480000	168770000
1747	P52789	1	20	17	17	P52789	26.2	102.38	Hexokinase-2		HK2	9	3	4	6	5	0	2	2	6	8	3	1	2	2	3	5	0	4	0	3	2	2	1	0	3	0	2	0	3	0	0	0	1	69679000	16833000	29488000	81302000	32085000
1748	P52815	1	6	6	6	P52815	23.7	21.348	39S ribosomal protein L12, mitochondrial		MRPL12	1	2	1	1	2	2	2	3	4	1	3	2	2	1	3	2	2	2	2	2	4	1	1	0	3	2	2	1	1	4	1	1	7	6189600	31624000	3229300	20061000	3530100
1749	P52888;P52888-2	2	16	16	16	P52888	25.3	78.839	Thimet oligopeptidase		THOP1	2	2	1	2	1	3	2	1	2	3	4	1	2	1	5	2	2	4	1	3	5	3	2	1	1	3	1	3	3	0	2	2	12	17800000	32929000	19359000	19435000	22476000
1750	P52895;P52895-2	2	15	3	3	P52895	61.6	36.735	Aldo-keto reductase family 1 member C2		AKR1C2	0	0	0	0	3	1	0	3	0	0	0	0	1	0	0	0	0	0	0	0	0	0	1	0	0	0	0	4	0	0	0	0	0	0	0	0	0	69990000
1751	P52907	1	22	22	18	P52907	84.6	32.922	F-actin-capping protein subunit alpha-1		CAPZA1	20	23	17	22	18	23	28	26	25	25	27	26	28	24	27	22	22	27	21	25	25	22	25	23	26	25	27	26	27	28	26	26	25	786620000	1074000000	785970000	1165700000	897480000
1752	P52926;P52926-3;P52926-6;P52926-4;P52926-5;P52926-2	6	5	5	5	P52926	41.3	11.832	mobility group protein HMGI-C		HMGA2	1	1	1	1	2	1	2	2	2	1	1	0	1	2	1	5	1	2	1	1	1	1	0	1	1	1	1	1	2	2	1	1	8	3410800	5886500	3273200	3232100	6894600
1753	P52943;P52943-2	2	10	10	10	P52943	77.9	22.492	Cysteine-rich protein 2		CRIP2	6	8	3	4	2	5	3	8	4	4	17	10	2	10	15	13	8	23	2	17	11	10	11	8	20	11	8	7	14	10	13	7	2	227380000	227930000	95049000	89865000	54172000
1754	P52948-6;P52948-5;P52948;P52948-2;P52948-4;P52948-3	6	17	17	17	P52948-6	14.2	186.27	Nuclear pore complex protein Nup98-Nup96;Nuclear pore complex protein Nup98;Nuclear pore complex protein Nup96		NUP98	1	2	2	1	2	0	0	1	1	0	0	3	1	1	2	2	1	1	0	1	1	0	0	0	0	0	0	0	1	1	1	1	10	1811100	15083000	8949500	8941700	10192000
1755	P53004	1	9	9	9	P53004	35.1	33.428	Biliverdin reductase A	BLVRA	BLVRA	5	3	2	4	2	4	1	4	3	2	3	2	3	3	4	0	2	4	2	2	3	3	4	2	3	4	2	1	3	2	5	3	2	91626000	53477000	35006000	56947000	41228000
1756	P53007	1	12	12	12	P53007	37.3	34.012	Tricarboxylate transport protein, mitochondrial		SLC25A1	4	5	4	4	3	6	8	5	4	4	5	7	6	5	6	5	3	6	8	5	8	6	7	4	6	4	3	3	6	7	4	6	5	49618000	60364000	46005000	48904000	63101000
1757	P53041	1	11	11	11	P53041	30.9	56.878	Serine/threonine-protein phosphatase 5		PPP5C	3	4	1	1	3	4	1	2	1	2	2	3	1	0	3	1	2	1	1	1	2	0	3	1	0	2	1	0	1	2	1	1	6	16794000	45859000	12674000	19646000	42607000
1758	P53365-3;P53365	2	1	1	1	P53365-3	5.6	33.782	Arfaptin-2		ARFIP2	0	1	1	0	0	1	0	0	0	0	0	1	0	1	1	0	0	0	0	0	0	0	0	0	0	0	0	0	0	0	0	0	1	0	2147100	1152200	0	0
1759	P53367;P53367-3	2	9	1	1	P53367	38.9	41.738	Arfaptin-1		ARFIP1	0	0	0	1	0	0	1	0	0	1	0	0	0	0	0	0	0	0	1	0	0	0	0	0	1	0	0	0	1	0	0	0	0	0	0	0	8554200	0
1760	P53367-2	1	9	9	1	P53367-2	41.9	38.598	Arfaptin-1		ARFIP1	1	2	2	0	2	3	3	3	2	0	4	3	3	2	2	3	3	2	4	3	2	2	1	3	4	3	2	1	2	3	3	2	3	8354000	30221000	17302000	0	22378000
1761	P53384-2;P53384	2	4	4	3	P53384-2	20.4	33.412	Cytosolic Fe-S cluster assembly factor NUBP1		NUBP1	0	0	1	0	0	0	0	0	0	0	2	0	0	0	1	0	0	1	0	0	1	0	0	0	0	0	1	0	0	0	0	1	2	0	0	2532800	0	0
1762	P53396;P53396-2;P53396-3	3	55	55	55	P53396	57.4	120.84	ATP-citrate synthase		ACLY	35	30	32	41	25	37	37	50	38	38	59	39	31	30	35	37	38	23	35	29	38	35	32	30	25	37	36	30	30	34	34	32	47	1126500000	804150000	754850000	2014900000	559320000
1763	P53582	1	15	15	15	P53582	54.9	43.215	Methionine aminopeptidase 1		METAP1	6	6	2	6	5	6	3	5	3	5	3	6	4	5	6	5	4	7	4	5	6	3	1	1	4	4	5	2	5	3	4	4	9	86243000	141530000	24058000	116950000	61735000
1764	P53597	1	8	8	8	P53597	32.1	36.249	Succinyl-CoA ligase [ADP/GDP-forming] subunit alpha, mitochondrial		SUCLG1	1	1	2	1	3	3	2	3	1	1	1	1	4	1	2	3	1	3	3	2	4	3	4	3	6	3	2	2	2	4	3	3	4	6293200	16821000	15914000	7918800	46822000
1765	P53602	1	4	4	4	P53602	13.8	43.404	Diphosphomevalonate decarboxylase		MVD	0	0	0	0	0	0	0	0	0	0	0	0	0	0	0	0	0	0	0	0	0	0	0	0	0	0	0	0	0	0	0	0	3	0	0	0	0	0
1766	P53611	1	3	3	3	P53611	10.6	36.924	Geranylgeranyl transferase type-2 subunit beta		RABGGTB	0	0	0	1	0	0	0	0	0	0	0	0	0	0	0	0	0	0	0	0	0	0	0	0	0	0	0	0	0	0	0	0	2	0	0	0	0	0
1767	P53618	1	44	44	44	P53618	48.1	107.14	Coatomer subunit beta		COPB1	22	22	15	24	21	20	26	26	19	23	24	23	23	17	24	20	23	19	25	23	18	21	18	13	26	18	20	18	22	15	21	16	26	502550000	583440000	390140000	740210000	573050000
1768	P53621;P53621-2	2	55	55	55	P53621	51.8	138.34	Coatomer subunit alpha;Xenin;Proxenin		COPA	33	31	26	32	29	26	30	34	24	23	31	27	33	34	34	30	34	32	31	30	32	36	34	31	32	33	34	23	34	28	38	29	25	799280000	864810000	575350000	943320000	727090000
1769	P53634;P53634-2;P53634-3	3	12	12	12	P53634	35	51.853	Dipeptidyl peptidase 1;Dipeptidyl peptidase 1 exclusion domain chain;Dipeptidyl peptidase 1 heavy chain;Dipeptidyl peptidase 1 light chain		CTSC	11	17	10	14	12	12	16	5	17	6	6	13	6	17	10	14	17	3	11	7	9	12	10	12	1	11	10	4	9	5	10	13	7	224590000	476560000	180820000	445290000	317790000
1770	P53675-2;P53675	2	21	2	2	P53675-2	12.7	180.29	Clathrin heavy chain 2		CLTCL1	0	1	0	1	0	1	0	1	0	0	0	1	0	0	0	0	2	0	1	0	0	0	0	1	0	0	0	0	0	0	0	0	0	0	5662900	0	5959400	0
1771	P53677;P53677-2	2	4	2	2	P53677	10.5	46.977	AP-3 complex subunit mu-2		AP3M2	0	0	0	0	0	0	0	0	0	0	0	0	1	0	0	0	0	0	0	1	0	1	0	0	0	0	0	0	0	0	0	0	0	0	0	0	0	0
1772	P53680;P53680-2	2	4	4	4	P53680	27.5	17.018	AP-2 complex subunit sigma		AP2S1	2	2	1	2	2	2	2	2	3	2	1	3	3	1	2	2	1	1	3	3	3	3	2	3	1	3	2	2	2	2	3	2	1	61198000	64913000	51230000	69211000	69858000
1773	P53701	1	2	2	2	P53701	6.3	30.601	Cytochrome c-type heme lyase		HCCS	0	0	0	0	0	0	0	0	0	0	0	0	0	0	0	1	0	0	0	0	0	0	0	0	0	0	0	0	0	0	0	0	1	6269000	7378200	0	7658900	0
1774	P53708	1	8	8	8	P53708	9.6	117.47	Integrin alpha-8;Integrin alpha-8 heavy chain;Integrin alpha-8 light chain		ITGA8	0	0	0	1	0	0	0	0	0	0	0	0	2	0	0	0	0	5	0	0	0	0	0	0	4	0	0	0	0	4	0	0	0	0	0	0	6751400	0
1775	P53801	1	4	4	4	P53801	26.7	20.324	Pituitary tumor-transforming gene 1 protein-interacting protein		PTTG1IP	5	4	6	3	8	4	4	4	3	6	3	4	5	6	5	8	4	3	5	6	3	4	6	4	4	7	4	6	5	7	5	9	0	76660000	56408000	100810000	24015000	232950000
1776	P53803	1	1	1	1	P53803	31	7.0041	DNA-directed RNA polymerases I, II, and III subunit RPABC4		POLR2K	0	0	0	0	0	0	0	0	0	0	0	0	0	0	0	0	0	0	0	0	0	0	0	0	0	0	0	0	0	0	0	0	1	0	0	0	0	0
1778	P53985;P53985-2	2	5	5	5	P53985	11.2	53.944	Monocarboxylate transporter 1		SLC16A1	3	2	3	3	3	2	4	2	2	1	2	5	2	3	4	1	4	4	2	3	3	1	3	1	2	2	2	2	1	2	3	1	1	36109000	51071000	66816000	142910000	62165000
1779	P53990-2;P53990-3;P53990;P53990-4;P53990-5;P53990-6	6	6	6	6	P53990-2	16.7	36.622	IST1 homolog		IST1	2	1	1	3	2	3	3	2	3	1	1	3	3	3	3	2	3	2	3	2	2	1	1	1	3	1	3	0	1	1	2	0	1	16720000	11920000	8326400	36449000	21131000
1780	P53992;P53992-2	2	18	17	17	P53992	23.6	118.32	Protein transport protein Sec24C		SEC24C	7	6	6	6	7	6	4	6	6	6	6	5	6	5	6	6	5	6	6	6	6	6	5	4	5	6	6	3	5	6	5	5	8	66994000	71640000	60458000	95400000	95042000
1781	P53999	1	8	8	8	P53999	50.4	14.395	Activated RNA polymerase II transcriptional coactivator p15		SUB1	5	7	3	6	5	4	3	6	7	3	5	3	7	6	5	4	3	4	3	5	5	3	4	2	3	4	3	3	2	3	5	2	8	74548000	118390000	54526000	110350000	116120000
1782	P54105	1	3	3	3	P54105	25.3	26.215	Methylosome subunit pICln		CLNS1A	1	0	1	1	0	1	1	1	1	1	1	1	1	1	1	1	0	1	1	0	1	1	1	0	1	1	1	1	1	1	1	1	4	7612300	0	8094300	14709000	0
1783	P54136;P54136-2	2	33	33	33	P54136	51.1	75.378	Arginine--tRNA ligase, cytoplasmic		RARS	12	12	11	14	10	16	13	12	12	10	13	11	9	14	13	11	13	12	8	12	8	11	13	8	11	9	8	13	7	10	11	8	21	230030000	244910000	180510000	350200000	212900000
1784	P54252-5;P54252-3;P54252-4;P54252;P54252-1	5	2	2	2	P54252-5	13.2	20.633	Ataxin-3		ATXN3	0	1	0	0	0	0	0	0	0	1	0	0	0	0	0	0	0	0	0	0	0	0	0	0	0	0	0	0	0	0	0	0	0	3869100	8921800	0	0	0
1785	P54289-4;P54289-5;P54289;P54289-3;P54289-2;Q9NY47-4;Q9NY47-2;Q9NY47-3;Q9NY47;Q9NY47-5	10	36	36	36	P54289-4	37.3	121.89	Voltage-dependent calcium channel subunit alpha-2/delta-1;Voltage-dependent calcium channel subunit alpha-2-1;Voltage-dependent calcium channel subunit delta-1		CACNA2D1	9	5	16	17	26	9	8	10	10	20	11	35	17	26	18	43	20	53	12	35	7	10	21	28	25	19	12	14	25	26	10	22	0	160320000	68096000	252370000	370870000	604680000
1786	P54577	1	38	38	38	P54577	68.2	59.143	Tyrosine--tRNA ligase, cytoplasmic;Tyrosine--tRNA ligase, cytoplasmic, N-terminally processed		YARS	27	27	22	32	29	24	25	33	25	25	30	29	27	35	35	26	30	32	19	28	26	22	23	20	33	30	23	19	31	27	30	24	22	522980000	697930000	378850000	883320000	666340000
1787	P54578;P54578-2;P54578-3	3	20	20	20	P54578	43.3	56.068	Ubiquitin carboxyl-terminal hydrolase 14		USP14	4	11	9	6	6	8	7	9	6	7	9	7	5	9	10	7	7	12	6	8	8	9	11	6	11	9	7	8	10	7	10	8	10	98183000	159470000	137960000	132490000	110070000
1788	P54619-2;P54619;P54619-3;Q9UGJ0-2;Q9UGJ0-3;Q9UGJ0	6	8	8	8	P54619-2	29.4	34.083	5-AMP-activated protein kinase subunit gamma-1		PRKAG1	2	0	2	0	0	1	0	1	0	0	2	0	1	0	1	0	1	1	1	1	0	0	1	3	1	0	0	2	1	2	1	2	1	21592000	0	7080600	0	0
1789	P54652	1	17	3	3	P54652	23.8	70.02	Heat shock-related 70 kDa protein 2		HSPA2	0	0	0	0	0	0	0	0	0	1	0	0	0	0	0	0	0	0	0	0	0	0	1	4	0	0	0	3	0	0	0	0	0	0	0	0	0	0
1790	P54687;P54687-3;P54687-4;P54687-5;P54687-2	5	7	7	7	P54687	21.8	42.966	Branched-chain-amino-acid aminotransferase, cytosolic		BCAT1	2	2	2	4	2	3	2	1	2	3	4	1	3	4	2	5	2	2	1	3	2	1	1	1	2	2	1	1	1	1	2	2	0	58685000	78685000	60652000	242880000	78451000
1791	P54709;P54709-2	2	11	11	11	P54709	42.3	31.512	Sodium/potassium-transporting ATPase subunit beta-3		ATP1B3	3	3	2	1	5	7	3	1	2	3	3	5	1	3	4	6	3	3	1	5	3	3	6	2	2	5	4	6	3	7	4	6	2	75925000	56804000	65376000	27351000	166240000
1792	P54725-2;P54725-3;P54725	3	7	4	4	P54725-2	27.6	33.433	UV excision repair protein RAD23 homolog A		RAD23A	0	0	0	0	1	1	0	1	1	0	0	1	1	0	1	1	0	1	0	0	1	1	2	0	0	1	0	0	1	1	0	1	1	0	0	0	0	2926100
1793	P54727;P54727-2	2	17	17	14	P54727	42.8	43.171	UV excision repair protein RAD23 homolog B		RAD23B	10	16	12	11	15	16	14	15	13	10	8	8	12	13	10	11	12	11	15	13	12	10	11	8	9	12	14	4	14	11	12	17	14	230790000	441750000	264600000	486490000	416050000
1794	P54802	1	10	10	10	P54802	20.6	82.265	Alpha-N-acetylglucosaminidase;Alpha-N-acetylglucosaminidase 82 kDa form;Alpha-N-acetylglucosaminidase 77 kDa form		NAGLU	4	3	4	2	6	4	3	6	1	4	4	5	5	4	3	6	4	3	2	5	4	4	4	5	4	5	6	3	7	5	4	5	0	36086000	26286000	34164000	23063000	101350000
1795	P54803-5;P54803-4;P54803;P54803-3	4	2	2	2	P54803-5	3.1	67.183	Galactocerebrosidase		GALC	0	0	0	0	1	0	0	1	0	0	0	0	0	0	0	1	0	0	0	0	0	0	0	0	0	0	0	0	0	0	0	0	0	0	0	0	3037900	8216700
1796	P54819-5;P54819-2;P54819;P54819-3;P54819-6;P54819-4	6	10	10	10	P54819-5	54.5	24.648	Adenylate kinase 2, mitochondrial;Adenylate kinase 2, mitochondrial, N-terminally processed		AK2	6	6	7	8	8	6	5	8	7	3	8	8	6	8	7	6	7	6	7	10	6	7	8	6	7	7	6	5	4	8	5	8	15	50367000	63429000	60425000	148410000	141670000
1797	P54821;P54821-2;Q96IS3;Q15699;A6NJT0;Q9H161;Q8N693;O60902-3;Q9Y2V3;O60902;O60902-2;Q5XKR4;Q99453;O15266;O14813;A6NNA5;Q99811;O15266-2;Q96QS3	19	3	3	2	P54821	12.7	27.296	Paired mesoderm homeobox protein 1		PRRX1	0	0	0	0	1	3	0	0	1	0	0	1	2	1	2	0	0	1	0	1	1	0	0	0	0	0	0	0	0	0	0	0	0	0	0	0	0	7394600
1798	P54886-2;P54886	2	28	28	28	P54886-2	41.9	87.088	Delta-1-pyrroline-5-carboxylate synthase;Glutamate 5-kinase;Gamma-glutamyl phosphate reductase		ALDH18A1	10	6	6	7	5	7	8	15	11	5	10	9	5	8	11	10	13	6	8	11	7	7	8	10	15	10	7	5	8	7	9	8	24	120560000	69817000	57404000	111940000	61708000
1799	P54920;Q9H115-3	2	17	17	14	P54920	72.5	33.232	Alpha-soluble NSF attachment protein		NAPA	4	8	6	8	6	9	6	6	8	4	6	6	10	4	8	6	5	6	7	7	6	7	6	6	5	5	6	4	8	8	5	6	1	58368000	152770000	90572000	178920000	118020000
1800	P55001-3;P55001-2;P55001	3	2	2	2	P55001-3	19	17.444	Microfibrillar-associated protein 2		MFAP2	0	0	0	0	2	0	0	1	0	0	0	1	0	0	0	0	0	0	1	0	0	0	0	0	1	0	0	0	0	0	0	1	0	0	0	0	0	10483000
1801	P55010	1	16	16	16	P55010	38.1	49.222	Eukaryotic translation initiation factor 5		EIF5	6	10	10	11	9	7	10	9	12	8	9	11	13	12	10	8	13	8	9	11	9	10	11	10	9	9	9	8	10	7	9	10	7	126620000	183540000	140850000	272040000	154310000
1802	P55011-3;P55011	2	9	9	9	P55011-3	11.5	129.68	Solute carrier family 12 member 2		SLC12A2	0	0	0	0	1	0	0	0	0	0	0	0	0	0	0	0	0	0	0	0	0	0	1	0	0	0	0	0	0	0	0	0	4	5093400	0	0	0	2993200
1803	P55036;P55036-2;A2A3N6	3	14	14	14	P55036	41.6	40.736	26S proteasome non-ATPase regulatory subunit 4		PSMD4	5	9	6	8	7	8	8	8	7	8	10	9	8	9	10	7	7	8	7	11	8	10	8	7	7	10	8	5	8	8	10	8	14	198610000	297920000	89981000	281620000	189390000
1804	P55039	1	6	5	5	P55039	15.9	40.746	Developmentally-regulated GTP-binding protein 2		DRG2	0	0	0	0	0	0	1	0	0	0	1	0	0	0	0	0	0	0	0	0	1	0	1	1	0	0	0	2	0	0	0	1	1	0	0	0	0	0
1805	P55060-3;P55060;P55060-4;P55060-2	4	32	32	32	P55060-3	39	107.78	Exportin-2		CSE1L	11	8	8	5	5	8	7	7	5	8	10	9	6	8	13	12	9	8	12	10	13	10	8	6	7	8	6	6	7	8	8	7	22	1842300000	168250000	108670000	161620000	123060000
1806	P55072	1	51	51	51	P55072	65.1	89.321	Transitional endoplasmic reticulum ATPase		VCP	36	44	34	41	43	46	45	41	44	37	42	44	48	42	44	40	46	44	43	42	42	47	43	41	34	40	42	37	39	38	40	44	48	1369100000	2026100000	1274900000	2137000000	1831200000
1807	P55081	1	4	4	4	P55081	14.1	51.958	Microfibrillar-associated protein 1		MFAP1	0	0	0	0	0	0	0	0	0	0	0	0	0	0	0	0	0	0	0	0	0	0	0	0	0	0	0	0	0	0	0	0	4	0	0	0	0	0
1808	P55084-2;P55084	2	19	19	19	P55084-2	40.9	48.879	Trifunctional enzyme subunit beta, mitochondrial;3-ketoacyl-CoA thiolase		HADHB	3	9	5	6	12	10	8	15	10	4	10	11	15	9	9	12	9	10	11	11	12	9	15	14	11	10	9	14	9	15	10	13	11	135870000	192360000	141240000	134420000	261330000
1809	P55145	1	14	14	14	P55145	55.5	20.7	Mesencephalic astrocyte-derived neurotrophic factor		MANF	13	11	7	10	9	11	9	12	5	7	13	8	8	11	11	5	10	4	9	10	3	8	6	5	7	8	9	6	4	7	11	9	9	272260000	246980000	190420000	272910000	218040000
1810	P55209;P55209-2;P55209-3	3	10	8	8	P55209	24.8	45.374	Nucleosome assembly protein 1-like 1		NAP1L1	10	11	10	10	11	8	10	10	9	9	11	11	10	11	11	10	12	10	11	11	9	7	8	7	9	6	7	5	8	7	5	9	9	339150000	559360000	417050000	630950000	524680000
1811	P55210;P55210-4;P55210-3	3	5	5	4	P55210	30	34.276	Caspase-7;Caspase-7 subunit p20;Caspase-7 subunit p11		CASP7	0	0	0	0	1	0	0	0	1	0	0	1	1	0	0	1	0	0	0	0	0	1	0	1	0	0	0	0	0	0	0	0	4	0	0	0	0	3668000
1812	P55263-3;P55263-2;P55263;P55263-4	4	13	13	13	P55263-3	42.6	34.084	Adenosine kinase		ADK	1	3	0	2	4	6	4	6	3	1	5	6	4	2	5	6	3	5	4	7	8	6	8	6	3	6	4	8	9	5	3	5	6	13495000	36142000	0	80651000	37354000
1813	P55265-5;P55265;P55265-4;P55265-3;P55265-2	5	22	22	22	P55265-5	31.9	103.64	Double-stranded RNA-specific adenosine deaminase		ADAR	2	0	0	6	3	3	2	6	3	1	4	4	4	4	6	7	4	4	1	4	4	1	5	2	1	2	3	1	3	1	1	2	15	17547000	5664800	4041200	46714000	36538000
1814	P55268	1	34	34	34	P55268	30.4	195.98	Laminin subunit beta-2		LAMB2	1	8	1	7	0	5	6	3	5	7	3	2	15	5	0	2	7	1	7	0	2	3	3	25	0	5	8	14	2	2	1	2	0	4971800	78406000	3126700	50456000	2472800
1815	P55285-2;P55285	2	5	5	5	P55285-2	8	73.863	Cadherin-6		CDH6	1	1	3	1	1	0	0	3	2	1	0	2	0	0	0	2	1	0	1	0	1	0	0	0	0	2	2	0	0	0	2	0	0	5294200	7803300	27686000	12892000	6213400
1816	P55287;P55287-2	2	13	13	13	P55287	27.4	87.964	Cadherin-11		CDH11	2	9	6	1	4	4	4	1	4	6	6	0	2	3	8	6	4	7	7	4	8	3	5	4	7	6	4	7	2	5	5	7	0	6325300	167510000	84767000	10711000	39887000
1817	P55290;P55290-4;P55290-5;P55290-3;P55290-2	5	15	15	15	P55290	25.5	78.286	Cadherin-13		CDH13	6	6	9	5	7	3	4	3	7	10	6	7	4	8	5	6	7	8	8	6	8	5	11	17	9	8	10	3	4	8	6	7	0	185190000	255090000	490790000	388880000	408220000
1818	P55327-2;P55327-4;P55327;P55327-7;P55327-5;P55327-6;P55327-3;P55327-8	8	10	10	10	P55327-2	57.6	19.863	Tumor protein D52		TPD52	1	0	0	1	0	0	0	0	0	1	4	1	0	0	4	1	0	0	0	0	1	0	2	1	0	0	0	0	1	0	1	0	9	4110800	0	0	6842800	0
1819	P55735;P55735-2;P55735-4;P55735-3	4	14	14	14	P55735	59.6	35.54	Protein SEC13 homolog		SEC13	8	11	12	10	9	13	13	16	8	10	13	10	9	9	9	9	12	9	9	9	9	12	10	7	5	8	10	7	11	6	8	9	5	313170000	409510000	296160000	443440000	328860000
1820	P55769	1	8	8	8	P55769	53.1	14.173	NHP2-like protein 1;NHP2-like protein 1, N-terminally processed		NHP2L1	3	3	3	4	4	3	4	5	3	3	3	4	3	4	4	3	4	4	2	3	4	3	4	2	3	4	3	3	4	3	4	3	11	139430000	187510000	104120000	209460000	218640000
1821	P55786;P55786-2;A6NEC2;A6NEC2-2;A6NEC2-3	5	33	33	33	P55786	42	103.28	Puromycin-sensitive aminopeptidase		NPEPPS	19	17	16	21	20	19	21	20	18	17	15	16	17	19	15	17	18	18	19	18	17	17	24	19	16	17	19	19	17	17	17	18	21	449190000	578940000	517630000	687330000	510440000
1822	P55789;P55789-2	2	3	3	3	P55789	23.9	23.449	FAD-linked sulfhydryl oxidase ALR		GFER	0	1	0	1	0	0	1	1	0	1	1	1	1	1	0	0	1	1	1	1	1	1	1	0	0	1	1	0	1	1	1	1	1	0	19243000	0	7427700	0
1823	P55795	1	16	6	6	P55795	38.1	49.263	Heterogeneous nuclear ribonucleoprotein H2		HNRNPH2	1	4	1	3	4	5	2	2	2	2	2	4	5	4	3	7	3	5	4	4	5	3	5	4	3	5	4	5	5	4	4	4	5	17944000	111930000	2413700	62923000	116340000
1824	P55809;P55809-2;Q9BYC2	3	10	10	10	P55809	27.1	56.157	Succinyl-CoA:3-ketoacid coenzyme A transferase 1, mitochondrial		OXCT1	2	4	1	1	1	6	1	3	1	0	0	2	3	1	3	3	1	2	2	4	2	1	5	2	5	3	1	2	2	4	2	0	5	2531400	9159900	1188900	151760000	16846000
1825	P55854;P55854-2	2	3	2	2	P55854	24.3	11.637	Small ubiquitin-related modifier 3		SUMO3	0	0	0	0	0	0	0	0	0	0	0	0	0	0	0	0	0	0	1	0	0	0	1	0	0	0	0	1	0	1	1	1	0	0	0	0	0	0
1826	P55884;P55884-2	2	30	30	30	P55884	47.9	92.48	Eukaryotic translation initiation factor 3 subunit B		EIF3B	19	18	17	18	18	17	16	19	18	17	14	21	17	19	19	18	18	18	19	21	19	19	19	11	17	16	16	12	18	17	18	15	32	263400000	308090000	220630000	443030000	351080000
1827	P55899	1	4	4	4	P55899	11	39.743	IgG receptor FcRn large subunit p51		FCGRT	1	1	1	1	1	1	1	2	1	0	1	1	1	1	1	1	1	1	1	1	1	1	2	1	1	1	1	1	2	1	2	2	0	4204300	5178400	6208500	6028800	12144000
1828	P55957-2;P55957;P55957-4	3	3	3	3	P55957-2	14.5	26.836	BH3-interacting domain death agonist;BH3-interacting domain death agonist p15;BH3-interacting domain death agonist p13;BH3-interacting domain death agonist p11		BID	0	0	0	0	0	0	0	0	0	0	1	0	0	0	0	0	0	0	0	0	0	0	0	0	0	0	0	0	0	0	0	0	3	0	0	0	0	0
1829	P56134-3;P56134	2	1	1	1	P56134-3	23.6	6.2953	ATP synthase subunit f, mitochondrial		ATP5J2	0	0	0	0	0	0	0	0	0	0	0	0	0	0	0	1	0	0	0	0	1	0	1	1	1	1	0	0	0	1	0	0	0	0	0	0	0	0
1830	P56134-4;P56134-2	2	1	1	1	P56134-4	20.4	5.7407	ATP synthase subunit f, mitochondrial		ATP5J2	0	0	0	0	0	0	0	0	0	0	0	0	0	0	0	0	0	0	0	0	0	0	0	0	1	0	0	0	0	0	0	0	0	0	1987300	0	0	3159500
1831	P56181-2	1	4	4	4	P56181-2	14.4	50.983				0	2	0	0	1	2	1	2	0	0	1	1	2	2	1	1	0	1	0	1	1	1	1	2	1	1	1	0	1	0	1	0	1	6887700	16385000	0	3330600	16195000
1832	P56182	1	9	9	9	P56182	27.8	52.839	Ribosomal RNA processing protein 1 homolog A		RRP1	1	0	0	0	0	0	0	2	1	0	1	1	0	2	1	1	0	1	0	1	1	0	0	0	1	2	0	0	2	0	1	0	9	8605600	0	0	0	0
1833	P56192;P56192-2	2	20	20	20	P56192	31.2	101.11	Methionine--tRNA ligase, cytoplasmic		MARS	6	5	4	8	7	8	9	5	8	6	10	6	9	5	6	9	7	11	7	8	10	8	7	6	12	8	6	10	8	9	8	6	8	62137000	80310000	39713000	148130000	69640000
1834	P56199	1	7	7	7	P56199	6.2	130.85	Integrin alpha-1		ITGA1	0	0	1	5	1	5	1	0	4	1	0	0	1	1	0	0	1	0	0	0	1	0	0	2	0	0	0	2	0	0	0	0	0	0	0	4888700	50226000	5073600
1835	P56211-2;P56211	2	3	2	2	P56211-2	54.2	10.635	cAMP-regulated phosphoprotein 19		ARPP19	1	1	0	2	1	1	1	2	0	1	1	1	0	0	2	1	2	1	0	0	0	0	0	0	1	0	1	0	1	0	1	0	1	13816000	28698000	10679000	44474000	16582000
1836	Q5VTU8;P56381	2	3	3	3	Q5VTU8	45.1	5.8068	ATP synthase subunit epsilon-like protein, mitochondrial;ATP synthase subunit epsilon, mitochondrial		ATP5EP2;ATP5E	1	1	1	1	1	1	1	1	1	1	1	1	2	1	1	1	1	2	0	1	1	0	1	1	2	1	1	3	1	0	1	1	2	17554000	13781000	9580100	13709000	16968000
1837	P56385	1	3	3	3	P56385	44.9	7.9331	ATP synthase subunit e, mitochondrial		ATP5I	1	1	1	1	2	2	1	1	1	1	1	1	1	1	1	1	1	0	1	1	2	1	2	2	1	1	1	1	2	2	1	2	2	43539000	51228000	24757000	36067000	54855000
1838	P56537;P56537-2	2	6	6	6	P56537	36.3	26.599	Eukaryotic translation initiation factor 6		EIF6	7	4	4	6	5	5	5	8	6	5	7	6	4	5	9	8	6	7	4	7	8	5	5	4	7	7	7	6	8	6	7	6	9	218340000	199780000	123750000	215110000	159350000
1839	P56545;P56545-3;P56545-2	3	10	6	6	P56545	24.9	48.944	C-terminal-binding protein 2		CTBP2	0	0	1	0	1	0	1	0	0	1	0	1	1	1	0	0	0	0	0	0	0	0	0	0	0	1	1	1	1	0	0	1	4	0	0	13290000	0	16773000
1840	P56556	1	4	4	4	P56556	39.8	15.136	NADH dehydrogenase [ubiquinone] 1 alpha subcomplex subunit 6		NDUFA6	1	1	1	2	0	2	2	3	3	1	1	1	2	2	2	2	2	3	2	2	2	2	2	1	2	2	2	2	2	0	2	2	2	5099400	5683700	3568100	14253000	7037300
1841	P56715	1	3	3	3	P56715	1.6	240.66	Oxygen-regulated protein 1		RP1	0	0	1	0	0	0	1	0	0	0	0	1	1	1	1	1	1	2	1	1	1	1	1	0	0	1	1	0	1	1	1	1	0	0	0	16452000	0	0
1842	P57076	1	1	1	1	P57076	6.9	33.224	UPF0769 protein C21orf59		C21orf59	0	0	0	0	0	0	0	0	0	0	0	0	0	0	0	0	0	0	0	0	0	0	0	0	0	0	0	0	0	0	0	0	1	0	0	0	0	0
1843	P57077;P57077-1	2	2	2	2	P57077	15.5	16.372	MAP3K7 C-terminal-like protein		MAP3K7CL	0	0	0	0	0	0	0	0	0	0	0	0	0	0	0	0	0	1	0	1	0	0	0	0	1	0	0	0	1	0	0	0	0	0	0	0	0	0
1844	P57087-2;P57087;P57087-3	3	2	2	2	P57087-2	8.4	29.037	Junctional adhesion molecule B		JAM2	1	0	0	0	0	0	0	0	0	1	1	0	0	0	0	0	0	0	1	0	0	0	0	1	0	0	0	1	0	0	0	0	0	1986200	0	2229300	2627500	0
1845	P57088	1	4	4	4	P57088	19.8	27.978	Transmembrane protein 33		TMEM33	0	0	0	0	0	0	0	0	0	0	0	0	0	0	0	0	0	0	0	0	1	0	1	0	0	0	0	0	0	2	0	0	0	5241400	20523000	0	5102100	4853700
1846	P57105	1	3	3	3	P57105	25.5	15.928	Synaptojanin-2-binding protein		SYNJ2BP	1	1	1	1	1	1	1	1	1	0	1	1	2	1	1	2	1	2	2	1	1	0	1	1	2	2	2	0	2	2	1	2	1	4639600	12876000	7243700	6347200	11282000
1847	P57678	1	6	6	6	P57678	6.9	120.04	Gem-associated protein 4		GEMIN4	0	0	0	0	0	0	0	0	0	0	0	0	0	0	0	0	0	0	0	0	0	0	0	0	0	0	0	0	0	0	0	1	3	0	0	0	0	0
1848	P57740;P57740-2;P57740-3	3	9	9	9	P57740	12.2	106.37	Nuclear pore complex protein Nup107		NUP107	0	1	0	1	0	0	0	1	0	0	0	1	1	0	0	1	0	0	0	0	0	1	1	0	0	0	0	0	0	0	0	0	3	0	3089600	0	14588000	0
1849	P57772;P57772-2	2	2	2	2	P57772	4.9	65.304	Selenocysteine-specific elongation factor		EEFSEC	1	2	1	1	1	2	2	1	0	1	1	1	2	1	1	1	2	1	0	1	1	1	1	0	1	0	1	1	1	1	2	1	0	7007100	13641000	2983100	8585200	7741300
1850	P58004	1	1	1	1	P58004	3.3	54.493	Sestrin-2		SESN2	0	0	0	0	1	0	0	0	0	0	0	0	0	0	1	0	0	0	0	0	0	0	0	0	0	0	0	0	0	0	0	0	0	0	0	0	0	2787600
1851	P58107	1	14	8	8	P58107	19.1	555.65	Epiplakin		EPPK1	0	0	0	1	0	0	0	0	0	0	0	0	0	0	0	0	0	8	0	0	0	0	0	0	0	0	0	0	1	0	0	0	1	0	0	0	111630000	0
1852	P58335-4;P58335-2;P58335	3	3	3	3	P58335-4	6.8	53.492	Anthrax toxin receptor 2		ANTXR2	1	0	1	0	0	0	1	0	0	0	1	0	0	0	0	0	0	0	0	0	1	0	0	0	1	1	0	0	0	1	0	0	0	11333000	0	3447300	0	0
1853	P58546	1	8	8	8	P58546	65.3	12.895	Myotrophin		MTPN	6	6	6	8	7	8	10	9	7	6	9	8	6	9	11	7	7	11	7	9	10	7	7	7	11	8	9	11	11	10	9	10	8	357860000	492710000	441700000	537620000	383810000
1854	P59998;P59998-3;P59998-2;P59998-4	4	9	9	9	P59998	53	19.667	Actin-related protein 2/3 complex subunit 4		ARPC4	6	9	10	9	9	10	8	9	10	7	8	10	9	8	9	9	9	10	10	11	8	9	9	9	9	8	8	8	10	9	8	8	3	264330000	330920000	268850000	310610000	382510000
1855	P60002	1	1	1	1	P60002	21.7	9.4618	Transcription elongation factor 1 homolog		ELOF1	1	1	1	1	0	1	1	1	1	0	1	1	1	1	1	0	1	1	0	0	0	1	1	0	0	1	1	0	1	0	1	0	1	8550400	10809000	6698400	12617000	0
1856	P60033	1	4	4	4	P60033	27.5	25.809	CD81 antigen		CD81	8	8	9	8	10	9	10	10	7	7	6	4	9	9	9	6	10	5	10	6	7	8	6	8	6	5	5	8	5	7	7	8	2	432980000	887500000	470420000	760180000	807930000
1857	P60174-3;P60174;P60174-4	3	22	22	22	P60174-3	79.4	30.791	Triosephosphate isomerase		TPI1	73	80	87	75	74	73	69	79	75	73	80	75	73	75	85	74	80	69	66	73	71	76	74	71	57	70	73	66	80	72	77	76	65	13510000000	16322000000	15730000000	18470000000	11623000000
1858	P60228	1	16	16	16	P60228	38.4	52.22	Eukaryotic translation initiation factor 3 subunit E		EIF3E	7	7	5	7	6	6	4	6	6	5	5	4	4	5	4	5	5	6	4	6	7	6	4	3	5	4	5	7	7	6	6	6	12	116730000	184220000	90169000	193770000	110090000
1859	P60468	1	3	3	3	P60468	37.5	9.9743	Protein transport protein Sec61 subunit beta		SEC61B	2	1	2	1	3	1	2	1	2	2	2	1	0	0	1	3	0	2	2	1	1	1	3	1	3	3	2	2	2	2	2	3	2	46525000	30451000	45359000	20109000	53426000
1860	P60510	1	5	3	3	P60510	20.8	35.08	Serine/threonine-protein phosphatase 4 catalytic subunit		PPP4C	0	0	0	0	0	0	0	0	0	0	0	0	0	0	0	0	0	0	0	0	0	0	0	0	0	0	0	0	0	0	0	0	4	0	0	0	0	0
1861	P60520	1	3	3	2	P60520	19.7	13.667	Gamma-aminobutyric acid receptor-associated protein-like 2		GABARAPL2	0	0	0	0	0	0	0	0	0	0	0	0	0	0	0	0	0	0	1	1	0	1	1	1	1	1	0	0	1	1	1	1	2	0	0	0	0	0
1862	P60602-2;P60602	2	1	1	1	P60602-2	28.8	5.8998	Reactive oxygen species modulator 1		ROMO1	0	0	0	0	0	0	0	0	0	0	0	0	0	0	0	1	0	0	0	1	0	0	1	0	0	0	0	0	0	0	0	1	1	0	0	0	0	0
1863	P60604-2;P60604	2	1	1	1	P60604-2	10.9	15.614	Ubiquitin-conjugating enzyme E2 G2		UBE2G2	0	0	0	0	0	0	1	0	0	0	1	0	1	0	0	0	0	0	0	0	0	0	0	0	0	0	1	0	0	0	0	0	1	0	0	0	0	0
1864	P60660	1	10	1	1	P60660	78.1	16.93	Myosin light polypeptide 6		MYL6	1	0	0	1	0	0	0	0	0	0	0	0	0	0	0	1	0	0	0	0	0	0	1	0	0	1	1	0	1	0	0	0	0	10809000	0	0	43737000	0
1865	P60660-2	1	10	10	1	P60660-2	78.1	16.961	Myosin light polypeptide 6		MYL6	25	23	28	30	23	27	21	20	28	28	19	25	19	29	29	27	21	34	26	28	29	30	22	28	32	32	29	19	30	27	30	24	11	3882800000	3659300000	3710300000	4635700000	3306800000
1866	P60709;Q9BYX7	2	33	1	1	P60709	81.9	41.736	Actin, cytoplasmic 1;Actin, cytoplasmic 1, N-terminally processed		ACTB	9	11	11	12	12	10	7	10	10	5	4	7	8	8	9	9	8	9	10	11	12	11	8	10	10	11	8	5	11	9	11	9	2	641140000	358210000	596790000	577510000	317810000
1867	P60842;P60842-2	2	26	26	14	P60842	57.4	46.153	Eukaryotic initiation factor 4A-I		EIF4A1	34	30	28	37	29	32	30	36	31	29	36	31	37	32	39	37	37	39	29	33	33	31	29	22	29	32	31	23	34	30	35	25	47	1776900000	2310500000	1468600000	3026700000	2282200000
1868	P60866;P60866-2	2	7	7	7	P60866	39.5	13.373	40S ribosomal protein S20		RPS20	8	7	6	10	6	6	9	11	7	7	9	7	9	8	8	7	8	8	6	10	7	6	5	5	7	7	9	6	7	8	6	7	12	349590000	469820000	286730000	691100000	385850000
1869	P60891;P60891-2	2	18	18	6	P60891	57.5	34.834	Ribose-phosphate pyrophosphokinase 1		PRPS1	8	9	12	15	13	13	13	15	11	7	5	11	9	13	11	7	9	6	10	8	15	13	8	5	9	15	9	5	18	17	9	9	13	184990000	310690000	377880000	793270000	498930000
1870	P60900;P60900-2;P60900-3	3	18	18	18	P60900	60.6	27.399	Proteasome subunit alpha type-6		PSMA6	13	12	12	13	13	14	12	14	12	10	16	13	15	13	14	17	15	15	14	17	16	14	16	12	15	18	17	11	18	16	16	14	15	376790000	491110000	329250000	490760000	433950000
1871	P60903	1	14	14	14	P60903	68	11.203	Protein S100-A10		S100A10	39	63	46	55	60	49	60	51	52	44	35	43	60	60	42	40	50	60	65	47	57	50	48	59	59	45	61	36	46	50	46	59	9	2426600000	4824500000	3408800000	6208600000	5331600000
1872	P60953;P60953-1;Q9H4E5-2;P17081;Q9H4E5	5	8	7	7	P60953	40.3	21.258	Cell division control protein 42 homolog		CDC42	8	8	6	8	8	8	9	9	8	7	7	9	8	7	9	7	9	6	8	7	7	8	8	8	8	6	9	6	8	7	8	8	7	304770000	385520000	313010000	453590000	390960000
1873	P60981;P60981-2	2	15	14	14	P60981	50.9	18.506	Destrin		DSTN	15	13	16	17	12	15	14	11	14	17	13	13	11	10	17	15	15	20	12	12	15	12	13	13	23	17	12	21	17	19	16	10	12	680360000	661140000	565810000	1093400000	402240000
1874	P60983;O60234	2	6	6	6	P60983	42.3	16.713	Glia maturation factor beta		GMFB	2	3	3	4	3	3	3	3	2	1	4	2	2	3	3	3	2	3	3	1	2	2	1	2	4	2	4	1	2	1	3	1	1	36993000	69227000	38848000	94757000	62010000
1875	P61006;P61006-2	2	6	4	4	P61006	28.5	23.668	Ras-related protein Rab-8A		RAB8A	1	1	2	2	2	2	2	2	2	3	2	3	2	3	4	3	2	2	2	2	3	2	2	3	2	3	3	2	3	2	2	3	1	3330100	5934600	5704000	8778300	7708100
1876	P61009	1	6	6	6	P61009	28.3	20.313	Signal peptidase complex subunit 3		SPCS3	5	4	4	4	4	4	5	5	4	4	3	4	5	4	3	5	5	4	4	5	4	4	4	3	2	4	4	0	4	3	4	4	0	112850000	77517000	90617000	77866000	82076000
1877	P61011-2;P61011	2	10	10	10	P61011-2	24.2	50.369	Signal recognition particle 54 kDa protein		SRP54	2	1	0	2	1	1	0	3	2	1	1	3	2	2	2	3	2	1	2	2	3	1	1	0	1	0	2	0	1	0	3	2	4	9895200	5445700	0	22454000	4852200
1878	P61019;P61019-2	2	14	14	7	P61019	69.8	23.545	Ras-related protein Rab-2A		RAB2A	10	8	8	6	6	6	8	8	7	8	8	6	6	7	9	7	7	7	7	9	7	7	6	8	8	6	9	5	10	9	6	8	4	207990000	236940000	189280000	185040000	164130000
1879	P61020	1	5	1	1	P61020	27	23.707	Ras-related protein Rab-5B		RAB5B	1	2	2	2	2	2	1	1	2	2	1	2	1	1	1	2	1	2	1	2	1	1	1	2	1	2	2	2	1	2	1	2	0	7858700	14325000	16326000	17992000	19310000
1880	P61024	1	2	2	2	P61024	32.9	9.6601	Cyclin-dependent kinases regulatory subunit 1		CKS1B	0	0	0	0	0	0	0	0	0	0	0	0	0	0	0	0	0	0	0	0	0	0	0	0	0	0	0	0	0	0	0	0	3	0	0	0	0	0
1881	P61026	1	9	8	7	P61026	40.5	22.541	Ras-related protein Rab-10		RAB10	4	5	3	4	4	3	2	1	4	2	4	4	5	3	2	6	3	2	3	4	4	3	7	6	4	5	5	5	4	7	5	7	1	73403000	82191000	44144000	45684000	90584000
1882	P61077;P61077-2;P61077-3;P62837-2	4	4	4	2	P61077	26.5	16.687	Ubiquitin-conjugating enzyme E2 D3;Ubiquitin-conjugating enzyme E2 D2		UBE2D3;UBE2D2	4	3	4	4	3	4	4	5	4	3	4	3	3	4	4	3	3	4	3	3	3	3	3	2	5	2	3	2	3	3	4	2	6	79476000	65408000	82809000	133260000	68824000
1883	P61081	1	10	10	10	P61081	50.8	20.9	NEDD8-conjugating enzyme Ubc12		UBE2M	2	3	2	3	1	2	1	3	1	2	1	2	3	2	2	2	2	3	2	2	2	2	2	2	2	2	2	2	1	2	2	2	5	47671000	55942000	40102000	61986000	32475000
1884	P61086;P61086-2;P61086-3	3	11	11	11	P61086	52.5	22.406	Ubiquitin-conjugating enzyme E2 K		UBE2K	1	2	2	2	3	2	2	4	4	3	3	4	4	4	3	4	3	6	3	4	4	5	3	3	4	3	2	2	2	3	6	2	8	25135000	76609000	49813000	76867000	56427000
1885	P61088;Q5JXB2	2	11	11	11	P61088	55.9	17.138	Ubiquitin-conjugating enzyme E2 N;Putative ubiquitin-conjugating enzyme E2 N-like		UBE2N;UBE2NL	9	10	9	8	8	8	9	7	7	7	6	8	8	6	7	8	8	7	7	8	8	7	6	7	6	6	7	5	6	8	5	7	9	336740000	409690000	309820000	385650000	348930000
1886	P61106	1	13	13	13	P61106	72.6	23.897	Ras-related protein Rab-14		RAB14	8	5	6	5	6	7	7	9	7	8	4	8	8	4	4	6	8	5	7	6	7	7	8	7	6	6	5	10	5	8	8	9	6	188240000	106850000	143450000	167360000	245970000
1887	P61129	1	1	1	1	P61129	0.6	131.67	Zinc finger CCCH domain-containing protein 6		ZC3H6	0	0	0	0	1	0	0	1	0	1	0	1	1	1	0	1	1	0	1	0	0	0	1	0	0	0	0	0	0	0	0	0	1	0	0	0	0	18119000
1888	P61158;Q9P1U1-3;Q9C0K3	3	28	28	23	P61158	59.8	47.371	Actin-related protein 3		ACTR3	20	26	23	27	22	26	30	30	29	20	25	24	27	27	25	24	26	33	26	25	23	28	24	26	36	25	27	29	24	20	29	20	7	633630000	963210000	643960000	1076100000	819910000
1889	P61160;P61160-2	2	18	18	18	P61160	45.4	44.76	Actin-related protein 2		ACTR2	16	16	17	16	16	19	16	16	18	16	15	18	18	19	18	18	20	17	16	17	19	21	20	21	20	21	18	17	16	19	18	16	9	628350000	790010000	687920000	838820000	655410000
1890	P61163	1	12	12	7	P61163	43.4	42.613	Alpha-centractin		ACTR1A	8	10	10	10	12	10	11	9	10	8	12	9	8	9	9	10	10	11	7	8	7	11	8	9	13	9	9	10	12	7	11	7	10	253320000	248380000	221450000	218250000	194080000
1891	P61165	1	1	1	1	P61165	10.1	9.0788	Transmembrane protein 258		TMEM258	2	1	1	1	1	1	2	1	1	1	1	1	1	1	1	1	1	1	1	1	1	1	1	0	0	1	1	1	1	1	1	1	0	18342000	19315000	15445000	17071000	13358000
1892	P61201;P61201-2	2	11	11	11	P61201	28.4	51.596	COP9 signalosome complex subunit 2		COPS2	4	4	3	3	3	2	2	4	1	1	2	4	1	2	4	2	2	4	1	4	1	1	2	2	3	2	3	2	3	3	2	3	6	26535000	38807000	23561000	44096000	30637000
1893	P61204;P84077;P61204-2	3	11	11	7	P61204	55.8	20.601	ADP-ribosylation factor 3;ADP-ribosylation factor 1		ARF3;ARF1	18	18	13	14	14	11	11	12	11	12	10	13	17	14	13	14	14	10	13	13	13	12	15	10	17	14	16	11	14	12	15	16	14	726900000	914220000	637810000	851480000	907020000
1894	P61221	1	19	19	19	P61221	39.7	67.314	ATP-binding cassette sub-family E member 1		ABCE1	6	9	7	12	10	10	11	13	10	8	11	14	10	10	10	10	10	11	11	12	11	9	8	7	11	8	11	9	11	8	12	8	24	40171000	72517000	52154000	182310000	133230000
1895	P61224-3;P61224;P61224-2;P61224-4;A6NIZ1	5	11	11	4	P61224-3	55.2	18.778	Ras-related protein Rap-1b;Ras-related protein Rap-1b-like protein		RAP1B	9	12	7	12	15	13	11	11	12	10	11	11	12	11	15	12	11	11	11	12	11	10	12	12	11	10	10	10	11	12	9	10	4	463500000	713870000	407680000	645280000	753060000
1896	P61225;P10114	2	4	4	2	P61225	33.9	20.504	Ras-related protein Rap-2b;Ras-related protein Rap-2a		RAP2B;RAP2A	1	1	2	0	3	1	1	2	1	1	1	2	3	2	1	2	2	0	2	1	2	2	2	4	0	1	2	0	0	1	1	2	2	17013000	18277000	34404000	4372200	52021000
1897	P61247	1	29	29	29	P61247	78.4	29.945	40S ribosomal protein S3a		RPS3A	30	30	28	33	29	33	31	33	34	25	31	23	28	32	31	25	33	32	25	33	31	23	17	18	29	28	26	17	27	22	26	21	39	1466000000	1549100000	1102900000	2048900000	1501900000
1898	P61254	1	17	17	4	P61254	65.5	17.258	60S ribosomal protein L26		RPL26	10	15	9	12	15	12	13	15	10	7	14	13	9	11	14	12	12	12	12	13	10	12	10	8	13	10	12	8	11	10	13	9	19	259030000	631130000	180300000	529890000	554690000
1899	P61289;P61289-3;P61289-2	3	7	7	7	P61289	29.5	29.506	Proteasome activator complex subunit 3		PSME3	3	3	3	4	2	3	1	2	4	3	4	3	2	4	1	2	1	3	1	2	2	2	1	1	2	3	1	1	0	1	2	1	7	21905000	27389000	18226000	38455000	34190000
1900	P61313;P61313-2	2	16	16	16	P61313	63.2	24.146	60S ribosomal protein L15		RPL15	13	13	10	13	12	11	12	15	14	12	16	11	12	16	15	12	15	16	11	13	13	13	11	11	11	15	14	10	15	12	12	12	24	511490000	724100000	447870000	850600000	614680000
1901	P61353	1	13	13	13	P61353	66.9	15.798	60S ribosomal protein L27		RPL27	17	16	12	16	14	12	11	17	14	12	15	13	13	14	12	14	13	12	14	16	15	13	11	10	13	13	13	13	13	12	14	12	19	930460000	1132400000	636680000	1321500000	1063200000
1902	P61421	1	10	10	10	P61421	23.9	40.329	V-type proton ATPase subunit d 1		ATP6V0D1	2	4	2	2	6	3	4	4	2	3	4	6	4	4	2	4	4	3	2	5	4	4	4	2	5	5	2	1	6	2	4	4	1	24904000	44479000	19153000	18309000	57393000
1903	P61513;A6NKH3	2	7	7	7	P61513	67.4	10.275	60S ribosomal protein L37a		RPL37A	8	9	7	9	10	10	9	9	8	9	7	6	8	8	8	9	10	10	9	10	10	8	7	8	7	9	8	7	7	7	9	7	9	230460000	269060000	178440000	353160000	287790000
1904	P61586	1	13	13	5	P61586	51.3	21.768	Transforming protein RhoA		RHOA	13	12	14	13	17	19	15	14	15	13	14	14	14	15	13	13	17	17	15	16	13	18	15	14	16	14	14	11	16	14	14	18	11	484230000	879650000	796170000	803010000	963850000
1905	P61587	1	4	4	4	P61587	19.3	27.368	Rho-related GTP-binding protein RhoE		RND3	1	0	2	1	1	0	2	1	1	0	1	0	0	1	0	3	2	0	2	1	1	0	1	2	1	2	1	0	2	1	1	1	0	11019000	0	13201000	7867700	5428200
1906	P61604	1	12	12	12	P61604	83.3	10.932	10 kDa heat shock protein, mitochondrial		HSPE1	9	10	10	6	12	10	9	11	7	7	9	9	11	11	8	9	8	10	8	10	14	8	13	10	10	12	9	7	9	15	6	11	28	455530000	473680000	399250000	437290000	643870000
1907	P61619;Q9H9S3-2;Q9H9S3-3;Q9H9S3;P61619-3	5	9	9	9	P61619	16.8	52.264	Protein transport protein Sec61 subunit alpha isoform 1;Protein transport protein Sec61 subunit alpha isoform 2		SEC61A1;SEC61A2	7	4	6	3	6	4	5	2	7	8	6	5	4	4	2	6	7	5	5	4	0	3	4	3	4	3	4	3	4	3	4	5	2	165650000	83498000	124410000	57016000	154240000
1908	P61758-2;P61758	2	7	7	7	P61758-2	25	22.254	Prefoldin subunit 3		VBP1	2	1	1	1	1	1	1	1	1	3	1	2	1	1	2	1	3	2	1	1	2	3	1	1	3	1	1	1	2	1	0	1	4	23896000	32259000	3217500	6124200	3896700
1909	P61764;P61764-2	2	13	13	13	P61764	25.3	67.568	Syntaxin-binding protein 1		STXBP1	2	2	3	3	1	2	3	2	2	1	2	4	1	3	3	3	2	3	2	3	3	2	5	7	2	3	5	3	5	4	4	4	0	16819000	11505000	22392000	27137000	8626300
1910	P61769	1	3	3	3	P61769	19.3	13.714	Beta-2-microglobulin;Beta-2-microglobulin form pI 5.3		B2M	4	4	3	3	3	4	4	2	4	5	3	3	3	2	3	2	3	4	4	2	3	3	5	5	3	5	3	3	4	3	4	5	2	96151000	107020000	64193000	119840000	99416000
1911	P61803	1	2	2	2	P61803	19.5	12.497	Dolichyl-diphosphooligosaccharide--protein glycosyltransferase subunit DAD1		DAD1	1	0	0	0	1	0	1	1	1	2	0	0	0	1	0	1	0	0	0	1	0	1	1	0	0	0	0	0	0	1	0	0	0	34769000	17765000	0	12218000	0
1912	P61916;P61916-2	2	10	10	10	P61916	36.4	16.57	Epididymal secretory protein E1		NPC2	8	6	4	6	11	6	5	8	6	5	5	7	6	8	7	8	6	7	6	6	6	7	7	7	6	7	7	6	8	9	7	7	3	243100000	306280000	148850000	276260000	617620000
1913	P61923;P61923-4;P61923-5;P61923-2;P61923-3	5	4	4	4	P61923	27.1	20.198	Coatomer subunit zeta-1		COPZ1	4	4	4	4	3	4	3	4	3	3	4	4	4	4	3	3	4	4	2	2	4	1	2	1	1	1	1	0	2	1	1	1	3	97774000	163590000	96664000	144470000	62920000
1914	P61927	1	4	4	4	P61927	33	11.078	60S ribosomal protein L37		RPL37	1	1	0	2	1	2	1	2	1	1	1	2	1	1	1	0	1	1	2	2	1	2	0	0	2	0	1	1	1	2	2	2	1	2297300	2521500	0	25343000	3165700
1915	P61956-2;P61956;Q6EEV6	3	4	4	3	P61956-2	45.1	8.1111	Small ubiquitin-related modifier 2		SUMO2	4	3	3	4	3	5	3	3	5	4	6	4	4	3	3	2	3	5	4	6	6	4	4	3	4	4	6	6	4	5	3	4	10	80765000	111000000	53389000	171160000	48236000
1916	P61960	1	2	2	2	P61960	27.1	9.1175	Ubiquitin-fold modifier 1		UFM1	1	1	1	1	1	1	1	1	2	1	2	1	1	1	1	1	1	2	1	1	1	1	2	1	2	1	1	2	2	1	2	1	2	51484000	94473000	71697000	65221000	85406000
1917	P61962;P61962-2	2	5	5	5	P61962	22.2	38.926	DDB1- and CUL4-associated factor 7		DCAF7	1	1	1	0	1	0	0	0	0	0	0	2	0	0	1	1	1	1	0	1	0	0	1	0	0	1	0	1	1	0	0	0	5	0	6513500	4772000	0	7838500
1918	P61964	1	8	8	8	P61964	44.6	36.588	WD repeat-containing protein 5		WDR5	1	1	1	0	1	1	1	3	1	1	1	1	1	1	1	1	1	1	1	1	1	1	1	1	1	1	0	0	1	0	0	0	8	6492700	12185000	4113700	0	13528000
1919	P61966;P61966-2	2	4	4	3	P61966	25.3	18.733	AP-1 complex subunit sigma-1A		AP1S1	0	0	0	0	0	0	0	0	0	1	0	0	0	0	0	0	0	0	0	0	0	0	2	1	1	0	0	1	1	0	1	0	1	0	0	0	0	0
1920	P61970	1	5	5	5	P61970	56.7	14.478	Nuclear transport factor 2		NUTF2	6	6	4	3	4	5	4	5	3	2	3	4	3	5	4	5	4	4	3	5	3	4	4	3	3	3	2	4	3	3	3	4	4	210490000	183450000	85048000	244760000	370370000
1921	P61978-3;P61978-2;P61978	3	28	28	28	P61978-3	58	48.562	Heterogeneous nuclear ribonucleoprotein K		HNRNPK	29	33	24	29	29	26	25	36	28	20	30	32	37	30	31	37	32	31	25	27	28	24	26	22	25	26	24	18	26	23	25	24	52	1356500000	1878000000	1063400000	1836900000	1699600000
1922	P61981	1	18	12	12	P61981	54.7	28.302	14-3-3 protein gamma;14-3-3 protein gamma, N-terminally processed		YWHAG	17	16	20	19	18	16	20	20	16	17	21	21	18	21	22	19	19	21	17	19	19	17	18	16	19	19	21	17	16	20	21	19	12	785240000	986840000	902820000	1017800000	903810000
1923	P62070;P62070-4;P62070-3;P62070-2	4	9	7	7	P62070	48	23.399	Ras-related protein R-Ras2		RRAS2	2	2	4	3	5	5	4	5	4	4	2	5	5	6	4	6	5	4	7	3	6	3	2	6	2	3	3	4	5	6	4	5	1	21561000	47656000	68814000	90371000	105170000
1924	P62072	1	1	1	1	P62072	15.6	10.333	Mitochondrial import inner membrane translocase subunit Tim10		TIMM10	0	0	0	0	0	0	1	0	0	0	1	1	1	1	1	1	1	1	1	1	1	1	1	0	1	1	1	1	1	1	1	1	1	0	0	0	0	0
1925	P62081	1	13	13	13	P62081	59.3	22.127	40S ribosomal protein S7		RPS7	11	9	10	11	13	11	8	8	7	11	8	10	9	10	9	8	6	7	8	10	7	8	7	8	7	8	8	6	8	9	9	8	13	380500000	434500000	341120000	615690000	535520000
1926	P62136;P62136-2;P62136-3	3	19	19	6	P62136	49.1	37.512	Serine/threonine-protein phosphatase PP1-alpha catalytic subunit		PPP1CA	19	19	14	21	16	18	17	18	19	19	23	19	17	19	19	21	20	15	18	19	17	16	16	15	19	18	20	15	16	15	19	19	21	582130000	865000000	453100000	816400000	597400000
[truncated: 2,618 more rows]
[truncated: 94 more columns]
