# Supplementary material for: Proteome Differences in Smooth Muscle Cells from Diabetic and Non-Diabetic Abdominal Aortic Aneurysm Patients Reveal Metformin-Induced Mechanisms
Source: Med Sci (Basel). 2025 Sep 10;13(3):184. doi: 10.3390/medsci13030184 (PMC12452731; doi:10.3390/medsci13030184)
Supplement: Supplementary file 1 [file medsci-13-00184-s001.zip › Table S8. Tissue protein report.xlsx]

## Sheet: Sheet 1
Protein	ND-AAA-1	ND-AAA-2	ND-AAA-3	ND-AAA-4	ND-AAA-5	ND-AAA-6	ND-AAA-7	D-AAA-1	ND-AAA-8	ND-AAA-9	ND-AAA-10	ND-AAA-11	D-AAA-2	D-AAA-3	ND-AAA-12	D-AAA-4	ND-AAA-13	D-AAA-5	ND-AAA-14	ND-AAA-15	ND-AAA-16	ND-AAA-17	ND-AAA-18	ND-AAA-19	ND-AAA-20	ND-AAA-21	ND-AAA-22	ND-AAA-23	ND-AAA-24	ND-AAA-25	ND-AAA-26	ND-AAA-27	D-AAA-6	ND-AAA-28	ND-AAA-29	D-AAA-7	ND-AAA-30	ND-AAA-31	D-AAA-8	ND-AAA-32	ND-AAA-33	ND-AAA-34	ND-AAA-35	ND-AAA-36	ND-AAA-37	ND-AAA-38	ND-AAA-39	D-AAA-9	D-AAA-10
SGCB	6.95469	8.63322	8.28268	7.34688	8.23893	8.92502	8.08977	9.06448	8.06586	7.54764	8.22866	8.44646	8.8098	8.18569	8.57298	8.37285	7.70643			7.90827	8.17639	7.89797	7.76349	6.93857	8.07533	7.98754	8.12362		7.43514	9.81578	8.51076	8.78174	7.71658	7.34637		9.3001		8.35767	7.41601		8.10393	7.80244	8.18591		7.83691		7.34264	9.06572	7.56417
MECP2	7.1562	9.25267	9.94659	8.5026	10.2571	8.59382	10.681	10.4007	8.90201	8.2135	7.86887	9.73857	10.2464	9.42731	10.119	9.18156	9.27521	7.23107	6.3962	8.98016	9.49624	8.78325	9.25507	8.98065	9.73732	9.35836	9.35833	7.35237	8.60413	10.1386	9.74065	9.71297	9.11954	8.0979	6.79577	9.12517	7.32978	8.81322	7.91066	5.97493	9.46135	9.71454	9.80569	8.35646	8.52894	6.59004	8.17664	9.23321	9.13226
C11orf68	8.14921	9.82336	9.33013	8.61687	10.0839	9.75349	9.79497	10.2535	8.98725	8.46216	9.05663	8.6024	9.85008	9.75935	9.51405	9.63266	8.74907	8.31018	7.46293	9.79626	9.35057	7.86459	8.95908	9.18447	9.40398	9.40554	9.25039	8.73772	9.01881	10.769	9.31223	9.78897	9.64207	8.53523	7.35415	10.07	7.49607	9.75139	8.69426	7.20582	9.35026	9.54272	9.74638	8.55834	8.98752	8.89701	8.82909	9.86645	9.19655
UBR3			8.07961	7.27031	8.60581		7.83111	8.42854	7.08346			8.04381	7.98626	7.73261	8.14241	7.68434	7.94161			7.77497	7.20898		6.87757	7.65146	7.65258	7.58266	7.62336	7.29901	6.95724	8.51743	7.6278	7.78209	8.03004			8.0584		7.56153			7.47215	7.27354	7.81709				7.16569	7.38644	7.44567
IPO9	7.88987	9.54055	8.92168	8.66361	8.7456	9.88185	9.42669	9.25296	8.64556	8.90817	8.90813	8.96965	8.76521	9.62796	8.84698	9.36313	8.71522	8.61649	8.93294	9.17085	9.54013	8.94621	8.73457	8.90794	9.16818	9.05375	8.58015	9.19504	8.5961	9.66043	8.9925	8.9671	9.47906	8.59918	8.48485	8.99082	7.67904	9.45415	8.97739	7.43974	9.2461	8.47097	9.71631	9.14996	9.03506	8.81413	8.83555	9.0115	9.1634
MAPK1	8.518	10.5612	10.4847	9.11608	10.5517	9.61245	10.8432	11.146	9.73579	9.48223	9.39627	9.33012	10.8218	10.6708	10.4938	10.3762	9.72007	9.28837	8.60474	10.558	10.0073	9.24797	9.71487	9.94609	10.3931	10.2095	10.4165	9.87116	9.48394	11.3282	10.0404	10.5927	10.5478	9.07306	8.50028	11.0226	8.2962	10.3539	9.46777	7.92755	10.0295	10.2627	10.6369	9.45603	9.59473	8.98509	9.61472	10.6589	10.1198
QDPR	8.62424	11.0754	11.2081	9.46812	10.3649	9.91641	10.0596	11.2662	10.0539	9.87458	9.70635	9.46337	10.5019	10.6969	10.9524	10.4019	9.93931	9.36061	9.1867	10.1312	9.94969	9.48258	9.65955	9.46604	10.4792	10.1854	10.6698	9.87884	9.68883	11.3938	10.1826	10.3738	10.3181	9.35897	8.64938	10.6111	8.27634	10.5599	9.29529	7.95515	9.81418	9.87696	10.568	9.42197	9.84315	8.6845	9.71957	10.3724	10.0873
VPS51	6.93092	8.42709	8.99292	7.80399	8.54578	7.51629	9.24603	8.8338	8.36854	7.47825	8.276	8.48909	8.67607	9.00039	8.83726	8.60633	8.2958	7.859		8.62788	8.52644	8.67136	8.49152	8.27073	8.74197	8.5127	8.3216	8.08212	7.92062	9.01028	8.50866	8.86648	8.81967	7.41913	7.95392	8.95756	6.95876	8.5736	8.14488	6.92349	8.68891	8.13583	8.91423	7.92387	7.66242	7.82413	8.0836	8.54314	8.58606
POLE4					7.36653							8.39023
IPO5	7.55463	9.26727	9.14014	7.90627	9.25862	9.71656	9.7957	9.58255	8.60612	8.49543	9.15891	7.95517	9.18867	9.69101	9.12381	9.46498	8.65551	7.93404	8.04922	8.83766	9.17851	8.20746	8.666	8.6587	9.18812	9.04979	8.86168	9.03644	8.16327	9.99256	9.09816	9.22491	9.54352	8.07053	7.96582	9.36867	7.49144	9.49354	8.50964	6.89114	8.97181	8.59949	9.74537	8.54736	8.79502	8.32052	8.72905	8.93159	9.15275
ALKBH4		8.36614	7.84237		8.0685		8.11114	8.47941	7.2111	7.71306		8.55254	7.79706		7.9519	8.51527					8.15275				7.88876	7.9208	7.41184	7.73998		8.71312	7.61566	8.06854	8.19106			8.17924		8.15517			8.01271	8.2451	8.46068		7.4454			8.07293	7.46099
CCZ1		8.49314	8.56809	8.12711	8.8166	7.86072	9.01815	9.06519	8.13937	7.56385	8.57761	9.02454	8.75651	8.82922	8.55855	8.79612	8.11193	8.18717		8.65413	8.26086	8.80188	8.21612	8.40985	8.68909	8.38035	8.47136	8.13225	7.99485	9.03256	8.4093	8.71724	8.66742			8.69138		8.57487	8.09162		8.7648	8.52446	8.77772	7.9356	8.13699	8.16459	8.13424	8.64025	8.39627
F8A1		7.46536	7.93922	7.54812	7.70394		8.04712	7.69722	7.28267	7.46927		9.39419	7.60499	7.71374	8.03226	8.17045	7.57664		7.2157	8.22093	7.77896		7.63155	7.68525	7.77848	7.92182	6.78755	7.88351		8.00579	7.50043	7.88625	7.84825			7.91606		7.32139	7.74424		8.04996	7.11404	8.15514	7.75015	7.59091		7.77186	7.87667	8.09204
GET4	7.69841	8.88469	9.33271	8.41994	9.09235	8.53276	9.25529	9.27217	8.63904	8.65755	8.08041	10.6965	8.90016	9.14389	9.33415	9.19927	8.19798	7.9174	7.99555	9.23102	9.11085	9.47065	8.41886	8.68934	9.03775	8.93038	8.83691	8.60889	8.71497	9.03333	8.67778	9.10382	9.13385	8.42048	7.86684	8.81254	7.63294	9.01081	8.6068		9.29728	8.79431	9.25492	8.54483	8.4958		8.69349	8.81684	8.86812
MAPK3	8.18496	10.0526	10.5028	9.10305	10.1475	8.79884	10.2983	10.6111	9.43103	8.9832	9.56083	9.07934	10.2082	10.2625	10.5689	10.076	8.62641	8.409	9.01558	9.89042	9.73846	8.96059	9.3741	9.63539	9.90599	9.74667	9.92691	8.74029	9.04086	11.0396	9.47801	10.2806	10.1974	8.59144	7.87921	10.759	7.7112	10.1876	9.03804	7.79327	9.74933	9.69338	10.1612	9.04826	9.00658	8.39385	9.17265	10.2041	9.5409
LEMD3		8.50633	8.86335	7.64472	8.59927	7.57039	9.25176	9.08986	8.13453	7.66231	7.13867	8.40881	8.94847	8.853	8.99674	8.44583	8.03829			8.49107	8.75875	7.85174	8.48469	8.15001	8.78191	8.40678	8.6492	7.94627	7.65351	9.05843	8.40201	8.75092	8.74328	7.74801		8.4503		8.44536	8.1307		8.67483	8.51536	8.96983	7.05757	7.65723		7.74313	8.43014	8.49837
ECPAS	7.51766	8.69015	8.999	7.81253	8.74041	8.21353	9.38688	8.93079	8.33365	8.22311	8.05505	8.00777	8.77077	8.79949	8.92583	8.93075	8.23405	7.78861	7.376	8.91416	8.83805	7.25935	8.50409	8.58878	8.86786	8.70045	8.48719	8.37636	8.20552	9.16358	8.64086	8.87407	9.19009	7.79627	7.48012	8.83315	7.13359	8.4745	8.32729	7.02264	8.92099	8.48278	9.19787	8.32592	8.14215	7.87234	8.46882	8.53302	8.85037
TRIM32		7.57856	8.16949	6.7682	7.92668		8.52952	8.64367	7.23825		7.28614	6.86493	8.08608	7.83495	7.90817	7.97334		6.95002		8.40598	7.90242		7.59695	7.02609	7.80631	7.92401	6.84681		7.30286	8.54223	7.82889	8.14516	8.09684	6.67949		8.18785		7.96998	7.23758		7.95074	7.76372	8.27803		6.69243	6.02149	7.54468	8.01704	7.92672
ATP13A1	7.69294	8.1108	8.91698	8.21381	9.82552	8.00468	10.2676	8.82647	8.38275	8.26142	8.2483	8.79343	8.3075	9.53795	9.08687	9.13446	8.40643	8.96366	6.96191	9.53524	9.11062	8.71403	9.31004	8.70364	9.37801	8.85663	8.38591	8.85577	8.48248	8.85888	9.06925	9.15026	9.54606	8.11328	8.04321	8.83018	7.6319	8.82892	8.94552	7.3741	9.55299	9.17044	9.85648	8.41515	7.68939	8.03756	8.81384	8.69295	9.90717
RMI2
BLOC1S2	7.54084	9.56194	10.1535	8.92956	10.4508	8.81692	10.6465	9.12608	9.27844	8.72353	9.08964	10.9871	9.71776	10.381	10.4931	10.2578	9.66629	9.30906	7.6109	10.5317	9.84912	10.8725	9.71125	9.64415	9.99631	9.98146	9.42334	10.0569	9.5511	10.2054	10.0941	10.4047	10.412	8.28704	7.39281	10.1926	7.63506	9.9038	9.15396		10.5122	10.4088	10.4618	9.34001	8.58388	7.78865	9.43238	10.1487	10.2709
EEF1E1	7.96834	9.35305	9.55084	8.14227	9.52809	7.35365	10.1859	9.58037	8.59425	8.27574	9.25423	9.13035	9.82805	9.06847	9.76562	8.92609	9.0167	7.67524	6.77221	9.70236	8.63126	8.13681	9.09596	8.78808	9.3006	9.21222	8.9165	8.66229	8.83628	9.92842	9.30037	9.64782	9.55589	8.21877	7.90675	9.37157	7.46266	8.53645	8.77754		8.76171	9.51116	9.74009	8.28153	7.93246	7.58901	8.91014	9.61252	9.71663
RAVER2		7.65699						7.62423																							7.11532	7.42722
NUP188		7.79513	8.3422		7.97826	7.55124	9.13328	8.29675	7.82709	7.61791	7.82589	8.90297	7.96542	8.38587	8.3626	8.41471				8.40879	8.1875	7.24543	8.36535	7.56527	8.43592	8.04509	7.88773	7.76167	7.99411	8.40247	8.0638	8.43613	8.36661	7.23946	7.79875	7.98094		8.17983	7.6451		8.08116	8.16247	8.79283	7.73485			7.83961	7.33945	8.38878
SORD	8.09694	10.0187	9.37469	8.80468	9.5535	9.48146	9.71781	10.823	9.0285	9.23525	8.77156	8.78212	10.5264	9.7908	9.754	9.53423	8.89878	8.82275	9.20769	9.71021	9.80838	8.71951	8.78852	9.42283	9.61271	9.52448	9.51744	9.56793	9.47426	10.4883	9.42432	9.48015	9.78126	8.95129	8.06931	9.7717	7.56489	9.43429	8.84229	7.9707	9.44591	9.22652	9.68063	9.23438	9.34166	8.09086	8.89846	9.48952	9.4071
ADPRS	7.81206	9.56823	8.91219	8.3787	9.8148	9.02751	9.61345	9.76692	8.78648	8.48055	9.1707	9.07263	9.64416	9.65238	9.24811	9.47054	9.11507	8.54573	8.25831	9.80335	9.36545	8.19685	8.57023	9.40946	9.36115	9.37016	9.05281	9.0145	8.4045	10.4912	8.93424	9.18951	9.6276	8.12469	7.71062	9.79392	7.46812	9.59597	8.65838	7.44598	9.40911	9.26398	9.70875	8.59334	8.80531	8.40818	8.78165	9.58199	9.36558
RABEP2	7.8818	8.85654	9.18644	8.61451	9.55006	8.44248	9.44736	9.37599	8.66047	8.4607	8.68102	9.38867	8.88437	9.22261	9.30349	9.37704	8.62367	7.93342		9.25366	8.88218	8.19577	8.82484	8.75991	9.22029	9.07171	9.02213	8.40675	8.78289	9.43535	8.89848	9.34976	9.30804	8.19081	7.74862	9.15386	7.34861	8.97607	8.55597		9.29995	9.25729	9.36665	8.67014	8.45071	8.26416	8.84603	8.86972	9.1113
EPS15	7.82076	8.79109	9.52241	8.69614	9.4342	8.5169	10.0745	8.99735	8.83127	8.4546	8.24071	9.2678	8.88642	9.4545	9.65152	9.61844	8.70112	8.63419	7.62767	9.36671	9.07912	8.7316	8.97139	8.78111	9.28879	9.1774	8.99443	8.7612	9.03891	9.379	9.12839	9.57067	9.91888	8.43555	7.59912	9.1123	7.76216	8.98109	8.64665	7.32707	9.25186	9.37965	9.40086	8.62466	8.21052	7.79314	8.98972	8.84949	9.21047
VPS52	8.87989	8.86948	9.18813	8.07916	9.02969	8.58006	9.39673	9.13754	8.43476	8.16402	9.02974	9.08508	9.02109	8.90367	9.35333	9.14529	8.25652	8.18654	8.85483	8.93464	8.76842	8.81639	8.92371	8.60256	8.98357	8.7568	8.6962	8.5725		9.29288	8.88141	9.18699	9.28179	7.88203	8.25698	9.10097	8.35405	8.88565	8.71865		9.2121	8.82762	9.2785	8.36259	7.95914	7.96276	8.68329	8.8113	8.98256
SLC35E1			7.43638		8.0755		8.48103	7.94947			7.0215	8.17377	7.5063	7.70278	7.1596	7.56148		7.56688	6.95015	8.38888	7.11078	7.42408	6.52621	7.26919	7.34116	6.73367		7.3939		7.57862		7.08732	8.37869			7.70679	7.48089	6.8162			7.96114		8.06454		6.66841	7.4344	7.26207	7.78641	8.19314
SPCS2	8.40954	8.55321	9.68881	9.03783	12.2575	8.99989	12.1124	9.81839	9.1152	8.86067	8.64532	8.5951	9.41161	11.2768	9.62299	9.92666	8.41223	9.16611	8.76722	9.87721	10.1635	8.73645	10.4739	9.74052	10.6961	9.78446	9.32962	9.29121	9.59796	9.64296	10.0481	10.0189	9.90038	8.70518	8.38938	9.64057	8.30932	10.3663	9.87242	7.9997	10.8947	10.4506	10.8254	8.93222	8.32029	8.50159	9.34234	9.44268	11.8624
LRRC47	7.17861	9.64662	9.69311	8.37224	9.93172	8.03247	10.1623	10.5145	8.61017	8.07052	8.08912	8.24213	9.73664	9.38401	9.78198	9.4035	8.49071	7.14969	6.35717	9.4908	9.24867	7.54885	9.01697	8.80462	9.391	9.3622	8.93778	8.48386	8.25034	10.4194	9.37825	9.65032	9.73446	7.68808	6.95714	9.86981	6.81987	8.95332	8.33843	6.3689	9.59768	9.17377	9.80971	8.28175	8.1501	7.31089	8.44316	9.34892	9.28226
PSMD11	8.47033	10.0194	10.2427	9.25116	10.2213	10.3072	10.6486	10.4097	9.61898	9.56154	9.34839	8.49595	9.89443	10.3377	10.2522	10.2152	8.94291	9.00185	9.10352	10.1202	10.1489	8.11264	9.55365	9.91494	10.0949	10.0446	9.83943	9.62633	9.77783	10.5352	9.97348	10.0084	10.5036	9.57826	8.63494	10.1808	7.89579	10.0618	9.6247	8.15489	10.1978	9.7719	10.4153	9.59215	9.32859	9.03146	9.82125	9.85355	10.0397
THOC2		7.58178	8.86091	7.81302	8.06972	8.58937	9.59928	8.54593	8.27029	7.56143	8.16909	8.31025	8.41945	8.65743	8.90724	8.29048	8.0458			8.13018	8.61429	7.39261	8.47479	7.76744	8.97532	8.6827	8.48275	8.20468	8.10058	8.26892	8.44149	8.60028	8.83868	6.76552	7.86581	7.65153		8.21912	7.78103		8.0906	9.26016	9.35695	8.33278			7.68003	7.81039	8.89118
PPP2R1A	8.4248	10.1949	10.0133	8.99544	9.92825	9.79073	10.2836	10.5194	9.57598	9.20268	9.34697	8.79274	9.95694	10.0809	10.0936	9.99704	9.33128	8.89876	9.10615	9.94293	9.95435	8.59582	9.37534	9.65951	9.8164	9.91626	9.65128	9.45403	9.19834	10.9234	9.8164	9.9433	10.2196	9.07353	8.77432	10.2756	8.07903	9.86807	9.33654	7.94484	9.99529	9.52838	10.1829	9.48028	9.63259	9.12697	9.55179	10.0278	9.84824
PRMT1	7.68264	8.97223	9.29934	7.9332	9.7495	8.4404	10.1329	9.28223	8.53002	8.28318	8.89977	8.28772	9.11071	9.60033	9.16598	9.36028	8.09862	7.22506	6.94067	9.19584	9.29774	7.86511	8.96517	9.02115	9.40071	9.23947	8.98725	8.52702	8.65161	9.46935	9.06148	9.422	9.75355	7.65217	8.06974	9.08305	7.19489	9.23342	8.27244	6.8822	9.3376	9.50992	9.91009	8.65994	8.22518	7.59766	8.57961	8.80316	9.28468
PGP	7.77958	9.31326	8.88325	8.66976	9.10228	9.77746	9.00486	8.8263	8.60411	8.99168	8.87437	8.14234	8.39956	9.31725	8.94039	9.33031	8.91343	8.88959	9.40793	9.27025	9.39233	8.26681	8.4853	9.00001	9.13779	9.26164	8.26788	9.17549	8.65136	9.3027	8.66505	8.7273	9.10753	8.48035	8.26954	8.95063	7.6284	9.31321	8.83175	7.67896	9.44994	8.86065	9.43832	9.13814	9.04818	8.85555	8.94986	8.87857	9.10169
RNF5			7.90755		8.18343		8.52512	7.8538		7.08007		8.40936		7.2223	8.1639					8.01522																						8.04944							7.6017
ADK	7.75605	8.71374	8.92193	7.96529	9.52573	9.21418	9.17107	8.73724	8.47281	8.35948	9.05705	7.61319	8.31809	9.22548	8.87559	9.09316	8.34563	8.28498	8.42916	9.0537	8.87198	7.96523	8.48844	8.82341	9.29311	8.98718	9.04174	8.4743	8.41252	9.30087	8.48205	8.76038	9.23394	8.1364	8.10736	8.50608	7.65071	9.65644	8.54913	7.67023	8.95321	9.21032	9.43655	8.33434	8.4753	8.40744	8.34695	8.66939	8.94412
PEX19		7.95052	8.58419	7.44481	8.32507	7.91047	8.14247	7.88666	7.69491		7.45433	8.23913	7.83929	7.96934	8.46616	8.14455	6.82966	7.88447		7.96731	8.06611	7.81903	7.55779	7.6123	8.19771	7.77337	8.07181	7.78863	7.31458	8.46145	7.85603	7.87172	8.22096			8.01842		8.33015			7.84037	8.28032	7.99852				7.91678	8.04534	7.88921
PRPF4B		7.75645	8.54323	8.60369	8.30692	8.34185	9.54089	8.07915		7.83693		8.93249	8.13609	8.67381	8.85068	8.4784		7.07834		8.16351	8.61785		8.4384	8.28413	8.93709	8.45202	8.61602	8.01321		8.59111	8.32256	8.59045	8.96409			7.32176		7.9727	7.7772		8.39989	8.60132	8.97115	8.37538	7.86973	7.90538	7.81161	8.03192	8.2685
DENND10		8.41477	9.03051	8.4838	8.69364	7.9171	9.0547	8.63893	8.30739	7.97688	8.0495	8.47234	8.44009	8.69298	8.63016	8.89034		7.75164	7.83798	8.53563	8.5458		8.46122	8.15896	8.65405	8.4379	8.51704	8.46924	8.07374	8.78636	8.48033	8.86291	8.90162	8.0001	7.59474	8.40728	7.83286	8.55483	8.18958		8.59999	8.25923	8.82773	7.97242	8.16666	7.80321	8.3918	8.22319	8.76014
PIGS	7.05929	7.94416	9.01827	7.67158	8.40825	7.22515	9.1175	8.74182	8.43038	8.13345	7.63427	7.51768	8.44153	8.48749	8.86552	8.37812	7.69776	7.80197		8.52867	8.56625	7.10225	8.24586	7.72673	8.62276	8.18967	8.37313	7.86624	7.6977	8.43399	8.51186	8.75915	8.95551	7.70706	7.34965	8.44683	6.71065	8.1808	8.13446	6.76115	8.22596	7.90259	8.85915	7.71687	7.22737	7.0562	8.13858	8.27679	8.56661
RAB21	8.95976	10.646	10.9944	9.15616	10.654	9.63171	10.8745	10.7045	10.1891	9.47101	9.46588	10.4901	10.9975	10.053	10.8433	10.2211	10.6162	9.80595	9.12379	10.7708	10.3903	9.69206	9.85782	10.2504	10.4453	10.5346	10.7064	9.9851	9.96015	11.8273	10.6314	10.7867	10.9946	9.40544	8.42515	11.5123	8.7436	10.0061	9.64225	8.58451	10.1705	10.8177	10.5254	9.6233	9.77742	9.13989	10.0986	11.2256	10.6017
RBX1	8.78346	10.0252	9.93144	9.12785	11.1441	10.1332	9.67342	9.15378	9.67086	9.69026	8.33163	10.3639	8.85176	9.41336	8.58072	9.25462	10.329	8.87813	10.0827	10.553	9.94218	9.91459	9.7356	10.4086	9.11325	10.1807	10.3935	9.43416	9.29926	9.03887	9.59975	9.07601	9.68063	9.13924	8.98405	8.72154	8.24833	9.86332	10.0627	8.81938	9.47213	10.0805	10.3357	9.0576	9.5486	9.06834	9.07156	8.84759	9.09468
CLPTM1	8.18388	8.29714	9.04913	8.13034	9.43291	8.39175	9.51706	9.14742	8.3896	7.77548	8.17925	9.48525	8.74941	9.11369	8.97136	8.81589	7.6203	8.72669	7.82033	8.73436	8.43637	8.62362	8.71422	8.62701	8.81413	8.46159	8.31087	8.42087	7.98884	8.94278	8.75192	8.78154	9.11993	7.85716	7.90408	8.85196		8.68675	8.68229		9.03977	8.70272	9.1421	8.25035	7.91312		8.88645	8.87104	9.21426
LYPLAL1	7.78065	9.26752	9.35572	8.12119	9.26348	8.67105	9.62277	9.46875	8.76645	8.47644	8.58683	8.92057	9.19609	9.43658	9.34282	9.15516	8.66192	8.15689	7.90568	9.17034	8.62058	8.45414	9.09081	8.94045	9.56715	9.09239	9.45142	8.82866	8.35777	10.0882	9.02563	9.152	9.39416	8.25255	7.67921	9.47267	7.97517	8.68358	9.07626	7.40459	8.93397	9.04051	9.57953	8.15426	8.42999	7.84601	8.70006	9.17723	9.25357
TRAF2		7.75504	8.311		8.44443	8.62274	8.59006	8.18636	8.23913	8.15447		8.56458	8.07616	8.53387	8.57472	8.63177				8.4746	8.38462		8.12779	8.34269	8.39112	8.28104	8.29755	7.8508	8.00444	8.31573	7.83726	8.50748	8.31986			8.31399		8.51855	8.00461		8.55358	8.39	8.4921	8.16307	7.86857		8.09048	8.04599	7.73504
SLTM		8.01774	8.86968	7.95987	9.43129	8.25858	9.63339	8.62678	8.1044	7.58468	6.57777	10.9917	8.61268	8.8492	8.83382	8.467	8.37165	7.08953	6.49673	8.83836	8.60842	9.00961	8.74032	8.49053	9.14094	8.74907	8.25893	7.90492	8.11818	8.9154	8.69554	8.70491	8.80313	6.91429	5.8027	7.98044		8.39888	7.43535		8.7051	9.48078	9.35492	8.08486	7.51221	6.05151	7.82901	8.2769	8.9032
PEPD	8.53819	9.69382	9.71524	8.98766	9.82997	9.54947	9.96258	9.53301	8.9742	9.26029	9.75243	9.69588	9.00915	9.81354	9.29428	9.93111	9.24114	9.23585	9.3823	10.2453	9.56465	9.17195	9.03716	9.45619	9.57746	9.63586	9.64663	9.44804	9.49655	10.0266	9.20966	9.43716	10.7166	8.93415	8.87886	9.39588	8.1925	9.9503	9.02179	8.38326	9.69216	9.5091	9.74635	9.40324	8.70124	8.97844	9.72499	9.39038	9.55461
AKAP17A					7.11093		8.4944	6.88125				8.42402	7.24988			8.47106				7.3739			7.85751							6.89388		7.51018	8.28575								8.01761	8.19088	7.86612						7.05406
TOMM22		8.13423	8.7502	8.31307	9.01168	8.2991	9.76938	8.98105	8.09918	7.52594	7.8688	8.22953	8.44365	8.91254	9.23016	8.58737	7.38764	8.26315	7.25901	8.17163	8.69816	8.17993	8.43687	7.85838	8.29606	8.2308	7.63811	8.22664	7.38224	9.18489	9.02218	8.98183	8.79238	7.77549	8.15894	8.43057	6.61792	7.79346	8.09908		8.78227	7.90761	8.87605	8.22896	8.33135	7.67508	8.75515	8.38839	9.22599
MED31												9.29888					8.25563
RIMOC1	6.39383	9.08625			6.96349	8.97668	8.775	9.90851	7.50184	6.90818	8.68653		8.57819	9.27037	8.19843	8.72415	8.48533	6.86858		8.82847	8.45306		7.52605	6.68889	7.36382	7.60943	7.48021	8.33344		9.99365	7.81827	8.26377	8.61044	7.13352		8.77353	6.43124	8.92067	7.2251		8.01546		8.98949	7.57708	7.24705	7.14384	7.94353	8.92506	8.49572
DENR	7.98936	9.37442	9.46446	8.65493	9.36637	8.81932	9.81113	9.6155	8.82952	8.79943	8.59975	9.52857	9.46899	9.36141	9.32394	9.14921	7.93591	7.99837	7.99467	9.30237	9.23924	9.10931	8.89298	8.97303	9.32979	9.36354	9.25956	8.98484	8.62168	9.82557	9.09227	9.33936	9.47488	8.46361		9.43772		9.06888	8.67557		9.2186	9.51046	9.50788	8.59861	8.67331	8.11506	8.75642	9.39597	9.17275
GCN1	7.54325	8.49353	8.9732	7.82664	9.18461	8.1736	9.90742	9.15852	8.14773	7.8938	8.12572	8.50344	8.92334	8.96417	8.9757	9.10742	8.06382	7.68336	6.97866	9.05427	8.8318	7.68788	8.76835	8.51495	9.10236	8.77082	8.41199	8.19328	8.10688	9.30527	8.70903	9.12626	9.32348	7.55774	7.41769	8.97378	6.73545	8.74027	8.32045	7.21847	9.18754	8.65133	9.47366	8.3195	7.92001	7.84723	8.32098	8.7872	9.25409
GTF3C5		7.87232	8.29553	7.55402	8.29727		9.2623	8.00566	7.97227	7.0752	8.29362	8.43597	8.32668	8.65391	8.52988	8.4313		7.2696		8.27504	8.64984	7.58742	8.11949	7.90311	8.53859	8.45832	8.08803	7.95746	7.49663	8.53288	8.68969	8.4755	8.9529	8.09809		8.04477		7.75378	7.93745		8.87242	8.30863	8.96094	7.81148	7.39899		8.41594	8.43291	8.88022
MPDU1	7.73242	8.81378	10.9975	9.34095	10.4118	9.92502	11.2165	9.18365	10.3029	9.91941	8.83786	10.1505	8.85162	10.5153	10.7007	10.1459	8.85144	9.48527	8.97075	10.4859	10.3077	8.59931	10.0346	9.92125	10.4289	9.62732	10.1492	10.4224	9.88914	9.23829	9.63127	10.1186	10.6669	9.26044	8.99804	9.20906	8.55693	9.8567	9.77641	8.32414	10.406	9.91288	10.4896	9.82783	8.61252	9.06893	10.0055	8.95925	10.438
TARS3		8.59001	9.19098	7.13079	8.84903		8.6735	8.60066	8.17613	7.68975		9.27398	8.93898	8.4373	9.29165	7.47012	7.82462			8.59364	8.21779	8.54988	8.21061	7.78356	8.53554	8.48659	8.43167	6.96163	7.42681	9.30066	8.53768	8.64145	8.38632	7.05137		8.60631		7.04784	7.84521		7.75477	8.50779	9.15504	7.41914			7.36491	8.44803	8.54377
IGBP1	7.62882	9.18039	9.0232	8.43571	8.90057	9.16927	9.16604	8.97346	8.57988	8.83495	8.58745	8.89365	8.84705	9.32201	9.24438	9.20197	8.44989	8.17948	8.46016	8.83644	9.10708	8.33412	8.6223	8.65404	9.18311	9.07456	8.68831	8.98448	8.61542	9.22946	8.77387	9.06319	9.1428	8.63193	8.07256	8.85905	8.05922	9.25631	8.70555	7.0479	9.17473	8.62607	9.22003	8.8328	8.31837	8.4112	8.61073	8.66797	9.01854
ABHD5			10.8162	9.79728		7.20227			10.3667	9.39645					10.8963	8.23025	8.54113			8.80521			8.5527		8.13813	8.2296	10.0936	7.90571	9.08443	8.83622	9.04277	7.84068	8.70122	7.80633		7.69208		8.00426			8.24907		7.7322	7.4319	7.1312		9.44166		8.94772
OTUB1	8.25807	10.0779	9.42648	8.51474	10.2959	9.5819	10.0029	9.97016	9.13783	8.97309	9.53709	10.137	9.5405	9.99919	9.77118	9.96823	9.6164	8.6879	9.02468	10.1664	9.45118	8.80352	9.08534	9.7413	9.96315	9.47059	9.52528	9.50968	8.96937	10.701	9.29553	9.65996	10.1391	8.82246	8.3819	9.74954	8.0492	10.231	8.95032	7.77695	9.58732	9.44299	10.0779	8.97545	8.90242	8.82575	9.05145	9.14009	9.3315
WDFY1	8.16989	9.33408	9.6195	8.46924	9.88233	8.99167	10.1616	10.1706	8.78792	8.69983	8.83838	9.17518	9.54886	10.1499	9.72027	9.71799	9.18205	8.65394	7.75727	9.905	9.687	8.97495	9.47648	9.28581	9.62296	9.46273	9.62026	9.04798	9.15155	10.1165	9.48256	10.0297	9.65833	8.54939	7.7703	10.0112	8.01245	9.80297	9.00061	7.12662	9.41439	9.86747	10.1322	8.81718	8.70118	8.12129	8.88966	10.2277	9.6846
ARFGAP2	7.58418	8.52574	8.60051	8.07157	9.08896	7.96997	9.16645	8.69454	7.86513	8.15045	8.17098	8.93563	8.29013	8.86708	8.79488	8.80597	8.63708	7.9107	7.19474	8.81074	8.31409		8.43558	8.54081	8.88193	8.4655	8.42066	8.63508	8.34192	8.73407	8.51807	8.77421	9.32331	7.77073	7.5918	8.30744		8.83182	8.08454		8.93663	8.52252	8.75478	8.35587		8.06815	8.39133	8.13668	8.58604
IL18	7.71772	8.12519	8.14888	7.9594	9.1274	8.80319	9.37646	7.92481	8.03388	8.21073	8.47986	11.7391		9.69718	8.06545	8.99714		9.22922	7.67126	10.0273	8.96759	9.15581	8.20302	8.34391	8.97202	9.17653	8.64229	9.32804	8.27205	8.35103	7.88003	8.62749	9.41211	8.02707	8.52189	8.42472		9.1293	8.83825	8.04406	9.19649	9.20359	9.40174	7.99249	7.55112	8.02348	8.96162	8.75899	9.29188
NAPRT	7.53857	9.5266	9.76405	9.20019	9.59269	10.4268	9.03339	9.48247	9.77	9.98372	8.66753	9.03041	9.55144	9.43218	9.23008	9.23016	9.24734	9.26781	9.50242	9.79026	9.92363	8.35722	8.89313	9.81989	9.68937	9.97724	9.71613	9.96835	9.89327	9.59738	8.46024	8.9235	9.2582	9.8312	8.72676	9.10633	8.05321	9.82474	9.27534	8.56978	9.68648	9.43834	9.46515	9.38894	9.15176	9.1089	8.93853	9.08177	9.06495
PPWD1	7.98155	8.23037	8.42414	7.94045	8.82365		8.98843	8.48416	8.1784			8.54353	8.21915	8.66294	8.42109	8.3239	7.94975	7.66791		8.37544	8.24492	7.71934	8.38855	8.12009	8.70014	8.30819	8.27317		8.06904	8.49116	8.20461	8.33327	8.54891			8.24378		8.67071	8.31568		8.49332	8.80687	8.63879		7.89575			8.13394	8.41392
GIGYF1							7.87517								8.22712										7.74732		7.70843			7.94827			7.88626					7.90159			7.86564		7.74269					7.44659
GIGYF2		8.16346	8.11234	7.9842	8.57755	8.43943	8.83222	8.18417	7.78452			8.32265	8.15676	8.35292	8.43216	8.37295	7.75277			8.11165	8.18252	7.83812	8.13386	7.81952	8.49012	8.28652	7.94501	8.06004	7.79893	8.29514	8.31834	8.44061	8.69065			7.82648		8.34031			8.62183	8.20766	8.57749	7.75717			7.96318	7.67143	8.29129
CHPT1		8.03947	8.56063	7.22491	8.30258		8.54328	8.48005	7.85996			8.47477	8.44035	8.05845	8.88353	8.08643	7.39564	8.01443		8.36919	7.7866			7.7086	8.29206	8.05895				8.3959		8.26363	8.84677			8.41514		7.71181			8.09603	8.17664	8.16578				8.34564	8.30515	8.17557
REXO2																	11.0658		10.8619	11.4357
MKLN1			7.91339				7.63659	5.89279				8.61953			7.39361							7.8415				7.98423	7.50933			7.6067	7.38022	8.22896	8.00354			7.38612						8.11843	8.58738	8.1444	7.11226			6.14947
ADSL	8.40236	9.33322	9.02791	8.7072	8.77027	10.0207	8.94034	8.9546	9.05297	9.38538	8.79091	8.72041	8.8358	9.4659	8.60193	9.30098	8.97903	8.94487	9.40057	9.35177	9.81279	8.38682	8.71795	9.15791	9.39774	9.38516	8.74828	9.24993	8.82526	9.12393	8.81439	8.73512	9.10969	9.23616	8.83433	9.01647	7.90658	9.48168	9.18031	8.41069	9.36939	8.51426	9.40495	9.242	9.50798	9.14725	8.80028	8.91003	8.7601
NPM3					6.4857		10.03	6.7313				6.10774								6.76129				6.02617
EEF1G	8.72125	9.80151	10.6268	9.11313	11.4591	9.45547	11.8266	10.411	9.83945	9.32092	9.55393	10.0985	10.2017	10.9756	10.3814	10.59	9.1352	9.25446	8.36188	10.5845	10.2077	9.15718	10.4041	9.98661	10.877	10.4742	10.3028	10.2281	9.82955	10.6824	10.4522	10.6699	11.112	8.7964	8.58584	10.4268	8.46015	10.489	9.69945	8.10538	10.7904	11.0414	11.3111	9.69209	9.06684	9.33523	9.89285	10.0624	11.2769
GOSR1		7.93944	8.25785	8.12662	9.22053	8.54668	9.40126	8.79827	7.55465	7.46114	7.94803	7.56926	8.2746	8.46163	8.40265	8.66248	7.46669			8.49944	7.90493		8.00269	8.0041	8.42552	8.14145	7.96841	8.22346		8.82624	8.37818	8.45358	8.79973			8.36953		8.86493	8.12657		8.55077	8.59866	8.19694	7.68376		7.33446	7.55568	8.58403	9.02528
RNASEH2B		7.99466			8.49644		8.17694	7.93212				9.24322	7.83811	8.10036		7.61742				8.18607	7.88493			7.93735	8.11708	8.12557	7.79882		7.92655	7.89843		7.80513	8.1809	7.00321				7.82803		6.9726	7.93829	8.32007	8.19832						8.09556
HNRNPM	8.77399	10.2152	10.7709	9.62286	11.2275	9.57123	11.8206	10.6019	9.87803	9.45058	9.94761	10.5127	10.4156	10.7266	10.9172	10.8406	9.71923	8.82274	8.31077	10.839	10.6743	9.49665	10.6045	10.3597	11.0043	10.7005	9.87152	9.77298	9.58901	10.646	10.6178	10.8059	11.0124	9.20701	9.02113	10.0202	7.92409	10.6829	9.72674	8.09637	11.0657	10.2021	11.0257	10.2133	9.24161	8.82585	9.76074	9.89051	10.548
UBXN7	8.08961	8.44429	8.576	8.55074	8.39056	8.66478	9.16893	9.03933	7.9083	8.69404	8.60251	8.3104	8.20125	9.21891	8.78467	9.12821				8.43011	8.73017		8.56471	8.1933	9.14141	8.51635	8.54764	8.42301	8.18122	8.97643	8.51694	8.7256	8.82183			8.27719		9.10874	7.04228		8.65738	8.03669	9.08973	8.45553			8.37745	8.06204	8.60056
VPS33A	7.49584	8.43234	9.00986	7.72922	9.02809	7.94877	9.36361	8.8597	8.44888	8.31883	8.1015	8.04294	8.58288	8.56007	8.9377	8.55407	8.05708	8.15805	7.65968	9.14254	8.61459	8.08467	8.68187	8.71045	8.77748	8.61436	8.57956	8.66813	8.33616	8.8318	8.64887	9.02227	9.16601	7.97443	7.96749	8.95206	7.15424	8.56099	8.26983		8.5847	8.58975	9.01969	8.45286	8.17665	7.92378	8.43978	8.43051	8.77195
SYF2		7.91246	8.10708		8.74649		8.29806	8.21398				9.49805	8.4009		8.0143	7.60618						8.27299			7.40068					7.83297	8.30994	7.59213	8.27416			8.04562					7.98392							8.0241
NAGK	8.45963	10.2075	9.87096	9.02616	10.9173	9.71306	11.1456	10.4931	9.23769	9.01168	9.98843	10.4089	10.2659	10.8593	10.1341	10.7743	9.34488	9.92392	8.83774	11.4033	9.59714	9.54819	9.57512	10.5277	10.5193	10.0702	10.0215	10.7079	9.71502	10.9307	9.83971	10.1956	11.2142	8.46109	8.71817	10.5991	7.98907	10.5956	9.38323	8.189	10.0652	10.3854	10.6799	9.37714	9.04798	8.71032	10.0157	10.1978	10.3466
TAF5			8.39861		8.10073		8.54876		7.90951			9.47339	7.77661		8.52893					7.60277	8.49523				8.52507		8.68137			7.78642			7.75396									8.70628	8.69696						8.25953
VTA1	8.30286	9.71476	9.76713	8.99482	9.9937	9.48094	10.0192	9.7501	9.34694	9.00399	9.3267	9.07032	9.79453	9.6188	9.84078	9.54455	9.18551	8.93719	8.85311	9.73124	9.63027	9.06991	9.36422	9.53673	9.75553	9.77512	9.73827	9.61574	9.2874	9.97935	9.50731	9.85404	10.0108	8.95924	8.37593	9.78403	8.25984	9.46565	9.14135	8.21024	9.55776	9.95678	9.9221	9.02137	9.06229	8.8892	9.27325	9.72059	9.71019
C8orf33			6.79807		8.65334		8.5797	7.94844				8.42504			7.53995	8.3929				8.14456	7.55829	8.15303	7.80636		7.628					8.55897	7.66901	7.2748	8.6445			8.2311		9.21464			8.12467							8.09399	8.13566
GTF2F1	6.87167	8.36147	8.51642	7.22084	9.22583	7.06566	9.43879	8.54399	7.87423	6.61387	7.53346	10.5425	8.37225	8.97623	8.83175	8.59783	7.81779	8.62511		9.09759	8.82836	9.07056	8.40334	8.42872	8.46897	8.72323	6.78934	8.0182		8.74971	8.33612	8.808	9.09199	6.98144	7.36412	8.21415		8.39908	7.91105		8.98301	8.04572	9.01436	7.81195		8.06445	8.09955	6.80775	8.53167
FMC1			9.68404	8.4322	9.06727			9.74563	8.63498				8.97803	8.53576	9.80198					9.57564	8.96669		8.64075	8.72779			8.13517			8.89097	8.96157	9.05966	8.75725								8.96326	9.35574	8.75942				8.05327	8.67154	8.52292
NGDN					8.15855		7.56962														7.9135											7.42897	8.10892										7.01627					7.12261
TGM3	9.04348	9.32266	8.39672	8.06264	8.10101	8.62478	7.98228	8.1664	7.1244	8.14977	8.0714		7.8738	8.48928	8.21006	8.50443	7.71759	8.19086	8.47429	7.0452	9.06239		7.35868	8.59029	8.73755	8.3325	8.93671	8.31304	8.41856	8.10795	8.2002	8.16648	7.95072	8.19083	8.27042	7.83626	8.03623	8.05908	7.72623	7.859	8.33794	7.99559	8.10438	10.2562	8.57344	8.47019	8.72538	8.16123	8.97798
RPL32	7.70494	8.40572	10.4553	8.18868	9.47016	10.1423	10.9763	10.1107	9.35466	8.90089	8.95473	9.00917	9.45359	9.87034	10.4217	10.0742	9.40192	8.52002	7.01717	9.49206	9.81545	8.85848	9.79574	8.98111	10.6286	10.4757	9.44067	8.64549	9.09604	10.6913	10.4354	9.9129	10.8426	8.58689		9.0407		9.55116	9.28021	8.03796	11.234	10.0267	10.9682	9.29932	9.13555	8.64919	9.56128	9.30995	10.6176
CAD	7.44674	8.6402	8.8051	8.21696	9.32871	8.49003	9.74514	8.73446	8.48968	8.38824	8.12837	8.80395	8.52152	9.18392	9.13167	9.17601	8.12987	7.90724	7.29003	9.00133	9.0842	8.02874	8.58165	8.75042	9.23136	8.8823	8.61061	8.56107	8.47203	8.7217	8.75946	9.19624	9.41286	8.0241	7.27359	8.36845	7.09883	9.00304	8.3375	6.75761	9.3003	8.86494	9.57725	8.31234	7.88977	7.43486	8.40736	8.205	9.14881
DPH1		7.43039			7.61702		7.96429					8.44436		7.57658		7.70646				7.80822			7.35856	7.57175	8.05556						7.53665	7.57364	8.04565								7.70325		8.56694
PRMT5	8.32581	9.32852	9.3467	8.83494	9.39826	9.69199	9.55379	9.3023	8.9223	9.06305	8.46909	9.07356	9.062	9.3841	9.23009	9.22256	9.22325	8.72393	9.04779	9.6096	9.37201	8.50629	8.68603	9.12308	9.35508	9.37785	9.36332	8.65505	9.35115	9.46313	9.18101	9.2479	9.54958	9.15538	8.38537	9.11099	7.66685	9.21546	8.88606	7.83217	9.62397	9.26243	9.54818	9.13088	9.10019	8.632	8.88853	9.13887	8.99286
LSM5	8.72523	10.8523	10.5101	9.36949	8.54912	8.85393	11.6584	9.96511	9.63632	8.33046	9.84816	8.64782	10.7561	11.3042	10.6045	10.7462		7.80455	5.8542	8.10151	10.7663	9.85822	9.89444	7.70773	10.9174	11.2817	10.0572	9.66281	9.40396	11.316	10.4759	10.5171	10.6242	8.52542	8.55631	10.1547	7.94288	10.2811	9.21901	6.06456	10.8296	11.5075	11.2131	9.86997	8.54877	7.51295	9.59766	10.1986	11.0556
TMEM43	8.02555	9.91666	10.886	9.00905	10.4515	9.58927	10.5222	11.4715	9.88841	9.44379	8.47399	8.49646	10.9722	10.3088	10.6425	10.2259	8.86632	8.41358	7.67275	9.89046	10.342	8.36693	9.87555	9.23325	9.89961	9.77907	10.2561	8.70329	9.78005	11.1335	10.2402	10.6921	10.2089	9.09834	8.24748	10.5017	7.56365	9.85704	9.56078	7.39692	9.71992	9.5789	10.3204	8.5815	9.34467	8.14548	9.35647	10.562	9.86245
THUMPD1		9.02682	8.98011	8.02419	9.56067	8.36644	9.72741	9.7569	8.06426	7.98783	8.80616	9.05681	9.2267	9.40785	8.96074	9.09125	7.95092	7.40731	6.39245	9.33285	8.97416	8.30631	8.70344	8.88057	9.09872	9.07553	8.65723	7.90903	7.8226	9.85957	8.94869	9.06557	9.26648	7.42675	7.16225	9.16229		9.32704	8.28118	6.43344	9.2182	8.9113	9.531	8.33723	7.87979	7.37903	8.26099	8.65677	9.02081
ZC3HC1	6.92404	8.22002	8.10487		8.01898		8.61058	8.21883	7.52382			7.85603	7.40871	8.35464	7.7757	8.0408				8.473	8.20751		7.93439	7.29056	8.05011	8.46129	7.36127	7.89176		8.31683	7.87457	7.76319	8.08251			7.77755		8.01469	7.81342		8.24659	7.91504	8.65821					7.90733	8.18258
DDX47	7.64081	8.36392	8.20099	7.88117	8.32922	7.95945	9.5877	8.66488			7.79852	7.62382	8.13893	8.40035	8.17041	8.55517				8.73663	8.74844		8.51874	8.8251	8.52822	7.99842				8.48627	8.47278	8.35735	9.09884			8.28044		7.92968	8.3223		8.27309	8.29147	9.36169	8.25029				7.68498	8.56083
PGM2	8.60907	9.97484	9.80961	9.01859	10.4562	9.63335	10.117	9.65335	9.41915	9.42865	9.17503	9.15292	9.39709	10.3231	9.47662	10.0332	9.04226	8.97499	9.6284	10.3957	9.91704	8.65256	9.26631	9.83403	10.2489	9.83116	9.82847	10.0565	9.70015	10.4936	9.29905	9.8927	9.94787	9.25708	8.92547	9.85377	8.08863	10.3177	9.29767	8.03223	10.122	10.2694	10.3996	9.47822	9.10007	9.21215	9.39184	9.59046	9.73909
IDNK		8.09336	7.74659		8.64906		8.2355	8.06379			8.0819	9.33507		8.23856	7.56262	8.66964	8.21056			8.6822	7.79209			7.32958	7.94073			7.6568		8.71921	7.68398		7.97163			8.02886		8.58549			8.56776		8.19477				7.46497	7.90136	8.77653
DHRS1	7.49	9.1801	9.47112	8.67892	9.4547	8.57559	8.93203	9.879	9.43106	7.83783	7.99929	8.58576	9.18437	8.57301	9.40431	8.78021	8.31042	8.58475	7.1583	9.95723	8.47431	8.42229	8.45176	8.16133	8.75957	8.95618	8.49102	8.49691	7.8539	9.89271	7.49	8.54893	9.13529	7.77122	7.51339	9.74252	7.36398	8.50383	8.50305	7.15267	8.95651	8.19452	9.55802	7.95282	8.19443	7.65299	8.79105	9.3721	9.44035
GBE1	8.65095	9.72485	9.73183	8.48729	9.64544	8.93966	9.45847	10.4224	9.17499	8.89902	9.96086	7.83532	9.87525	9.54721	9.57542	9.74964	8.82261	8.44659	8.03062	9.88845	8.81215	8.26299	9.2614	9.07128	9.52883	9.54266	9.64605	9.69019	8.97335	11.2308	8.98886	9.79701	9.69323	8.28813	7.73651	11.1919	8.69866	10.0402	8.92289	7.38354	9.4399	9.61822	9.80402	8.52604	8.60126	8.50998	9.34202	10.1673	9.33976
COX20	7.06438	8.731	8.99563	7.81595	9.32725	10.2081	9.54619	10.2262	8.60828	8.45823	8.90092	10.1996	9.73326	9.29298	9.39879	8.86061		8.29196	8.82631	9.34465	9.13998	7.81872	8.99454	9.15738	8.88719	9.01763	8.71526	8.4821	7.95433	9.73094	9.55914	9.392	9.47542	8.07654	7.79467	9.91455	7.44725	8.67428	8.55081		9.07322	8.75544	9.33038	8.46336	8.46366	7.8802	8.70334	9.21585	9.2896
BNIP1		8.19053	9.32303	8.00889	8.89509	8.66061	9.28296	8.73045	8.41992	8.09866	6.97162	8.52985	8.69875	8.5888	9.28424	8.75406	8.52122	8.21951	7.53909	8.74895	8.61095	8.54834	8.5258	8.69943	8.72762	8.80969	8.95732	8.15468	8.56903	8.88516	8.88364	8.82703	9.01835	7.77988		8.61467	7.01097	8.36859	8.50176		9.05085	8.91849	8.96244	8.44323	8.19975	7.88892	8.41585	8.67081	8.93995
CASP2							7.7313							7.58711	7.16972						7.40103									7.41874		7.90536	7.75125								7.55876		7.65238
EMG1		8.06574	8.45846	8.03137	8.69213		9.03719	7.9937				9.02533	8.15277	8.74439	8.3661	8.35977	7.28683			8.4039	8.38263		8.52703	8.56678	8.61617	8.29955	8.39312	8.06354		8.38273	8.72846	8.34139	8.76295	8.18817		7.9524		8.47469	7.88152		8.38595	8.74813	8.94714	8.00466			7.909	8.06009	8.51258
MIX23		7.87627	8.69705	7.84547	8.60028	7.19658	9.08907	8.48605	8.1942	7.98285	8.34387	7.45807	7.65142	8.9664	8.801	8.1218	7.69977	7.70877	7.66301	8.70703	8.64668	7.48641	8.22423	8.2866	8.58744	8.36194	8.53798	8.31617	8.58244	8.52649	8.259	8.31656	8.73487	8.10241	7.30577	8.11441	7.47654	8.38153	8.32179		8.40638	8.81692	8.70698	7.92079	7.76261	7.67794	8.28619	8.07299	8.88779
HCFC2		7.9125	8.24353		7.0454		7.89816	8.20478	6.77073		6.63927		7.95928	7.85172	8.29818	7.69634				7.71609	7.79053		7.91808		7.58043	7.19767	7.79511			7.89638	7.40314	8.10015	7.63909			7.27284		7.62755			7.58619	7.41232	7.81849					7.12686	7.59229
PFDN1	8.72645	10.4686	10.5227	9.73396	10.552	9.30378	10.7387	10.8058	10.0464	9.54373	9.60985	8.58235	10.7007	10.5783	11.1051	10.3915	9.55401	9.37883	9.26517	10.4588	10.0608	8.38419	9.8289	9.69162	10.5111	10.4817	10.4601	9.82	10.074	11.4543	10.2063	10.2875	10.5849	9.65671	8.74258	10.4813	8.27789	10.4637	9.60469		10.3131	10.3867	10.4632	9.76058	9.50177	8.63634	10.1334	10.1058	10.0584
EIF2B5	6.84657	8.57118	8.4751	7.62408	9.35886	8.42559	9.45519	8.9822	7.87555	7.58688	8.3088	8.71121	8.27166	9.0166	8.6192	8.86227	8.24846	7.57774	7.16129	8.82485	8.42723	8.04252	8.22777	8.57365	8.64684	8.52557	8.09227	7.79744	7.79756	9.11188	8.26551	8.78273	8.94617	7.77954	7.26202	8.8812		8.78038	7.98195		8.8677	8.21555	8.93786	7.83589	8.14356	7.39114	8.22312	8.79581	8.79107
RAN	9.74768	10.9789	10.7067	9.96139	11.0227	11.3227	10.9587	10.4735	10.4801	10.4115	10.4381	10.1947	10.0491	11.0328	10.442	10.9138	10.3669	10.4259	11.2838	11.1463	11.2934	9.35414	10.382	11.2538	11.226	11.1637	10.1682	10.335	10.0279	10.8729	10.379	10.3832	11.1636	10.6968	10.2375	10.3585	8.38906	10.8176	10.477	9.92184	10.626	10.3546	11.144	10.806	11.0251	10.7771	10.1634	10.0885	10.3436
MZT2B		7.34161	7.29195	7.25693	7.23972	7.61772	8.02515	7.02071	6.9586	6.78216	7.86622	7.72843	7.24655	7.11424	7.73145	7.10571				7.09484	7.51755		6.94746		6.82899	6.77997	7.54118	6.46786	7.11566	7.57468	7.51703	6.79116	7.26131	7.15127		7.28677		7.38068	7.23795		7.18965		7.83596				7.62663	6.9902	7.18406
TIMM9	7.22647	8.07326	9.21677	8.20841	9.50154	8.31966	9.83422	9.30041	8.70666	8.00138	8.37817	8.06051	8.37996	9.09826	9.9656	8.47267	8.29888	8.16801	7.88001	8.72024	8.68617	8.04352	8.63434	8.14979	8.56713	8.56758	8.78003	7.52867	8.46922	9.20663	8.56483	8.8491	8.7687	7.67873	7.00028	8.66071	6.65397	8.59152	8.30455		9.0962	9.24293	9.18729	8.09013	7.77783	7.70125	8.47484	8.53648	9.50067
INO80C							8.18148					8.4147	7.74788	8.44025	8.32229	7.83416									8.3646					8.1777	7.68742												7.88193						8.44378
GIMAP4	8.10286	8.25786	9.98414	8.62299	10.1057	8.47923	10.297	8.35474	9.41943	8.41198	9.28726	9.85613	8.24983	10.0735	9.72084	9.56963	8.5931	8.61207	6.76543	9.55916	9.57831	7.86188	9.26459	9.36459	9.95312	9.73544	9.29854	8.50689	8.85913	9.46644	9.3893	10.0992	10.3782	8.53721	8.65551	8.88743	6.6352	9.53782	8.33521	7.53662	9.79807	10.4758	10.3182	9.76654	8.50543	8.12629	9.17567	8.79975	9.77745
GPN1		8.64419	8.45679	6.79411	9.19746		8.63516	8.91285	6.96301	6.62345	7.3586	9.60425	8.40817	8.31461	8.5625	8.64802	8.08779	7.58726		8.83508	8.38723	8.49002	7.75921	7.77056	8.15912	8.08794	7.0953	7.35564	7.33855	9.30733	8.27211	8.58423	8.8161	6.91617		8.43051		8.83445	7.16117		8.5514	7.9283	8.80723	6.94315	7.47913		8.36398	8.63078	8.13078
TRIM28	7.74258	9.1402	9.75138	8.55475	10.0933	8.40462	10.567	9.64169	8.8886	8.67853	8.82602	9.39346	9.44664	9.85344	9.76137	9.67367	8.86018	7.81136	7.23726	9.62972	9.7003	8.33428	9.33884	9.20384	9.87699	9.56203	9.20373	8.58555	8.81571	9.97829	9.51442	9.93969	10.0589	8.1978	8.06933	9.39807	7.11108	9.39115	8.69499	7.14241	9.95064	9.86654	10.1748	9.16036	8.38438	8.11089	8.59918	9.13804	9.56754
FAM76B							8.43441					9.02971																					7.92402									8.54334
AKR1A1	9.04223	11.3681	10.4628	9.43326	11.761	9.93423	11.4021	11.5837	9.79867	9.35695	10.4996	10.1011	10.5739	11.546	10.4528	11.2427	9.57852	9.58737	8.53333	11.4706	10.2773	8.71137	10.0146	10.5984	11.1018	10.7956	10.5179	10.0556	10.1204	11.8254	10.2655	10.9252	11.2077	9.12958	8.84341	11.301	8.36194	11.4015	9.74865	8.01623	11.1014	10.9819	11.5451	9.48643	9.54021	9.52864	10.155	10.9166	11.2512
TRUB1		8.32776	8.32689		8.61656		8.35203	8.12662				8.07756	8.10283	7.80574	8.50233	8.43091				8.22575	8.4676			6.96294	8.48875	8.12548	7.82879			8.87842	7.77959	8.17088	8.39984			8.26277		8.27943	7.67106		8.18912	8.00318	8.43728						8.30693
RNF214		8.32831	8.63163	7.91705	8.40232		8.619	8.69915	7.89655	7.12128		8.55223	8.41395	8.21867	8.49519	8.39557	7.91273			8.12623	8.11493	7.97519	8.4452	7.79997	8.47638	8.24906	7.97052	7.7143	7.67242	8.82174	8.23935	8.23818	8.49667	7.70624		8.15792		8.13217			8.40068	8.40507	8.39549	7.76073			7.63686	7.64513	7.8936
CENPC			7.67806		8.29628		8.79008					8.15868			8.12774										7.75966	7.82412				7.04581	7.53129	8.12268						7.77828			8.06925	9.23067	8.99812						7.36245
COPS5	7.41531	9.27034	9.13369	8.35151	8.9595	9.49806	9.31082	9.33107	8.74044	8.95168	8.82212	7.98644	9.19227	9.2753	9.33885	9.15534	8.51845	8.49556	8.84255	8.99867	9.37042	7.74753	8.52304	8.72294	9.27406	8.91595	9.1169	8.92997	8.63912	9.4986	8.8727	8.89118	9.11338	8.50889	8.02813	8.947	7.61905	9.3655	8.57416	7.7097	8.96107	8.56163	9.34151	8.63086	8.7758	8.34211	8.58028	8.89451	8.82853
CRTC3		7.7837	7.65276		7.88614	6.94234	7.97583	8.29474			6.7685	8.70722	7.89034	7.61413	8.26744	7.71557				7.19581	7.46039		6.68653	7.12222	7.38188	7.96526	7.0595		6.73817	8.20134	7.77222	7.79213	7.62059			7.99319		7.43544			7.65966	6.59983		6.68452	8.09882			6.90781	7.44467
POLR1C		7.88131	8.36028	7.98361	8.52831	7.039	8.92828	8.81246	7.54919	7.57897	7.68418	8.19634	8.49636	8.64159	8.36504	8.38302	8.16404			8.04429	8.22754	7.62301	8.37465	8.01922	8.52432	8.16491	8.04174		7.85552	8.73054	7.97051	8.52153	8.71285	7.90784		8.20324		8.01466	7.36034		8.14085	8.41119	8.67041	7.57956		7.76142	7.67125	8.25257	8.44184
PPP1R2	7.67363	8.63482	8.23089	8.12575	8.89104	7.51744	8.6754	8.99443	8.09573	8.11654	8.31174	8.30357	8.54915	8.57466	8.71573	8.4387	8.02706	7.00489		8.49007	8.03248	8.04352	8.01411	7.94478	8.4342	8.49636	8.22844	7.78294	8.06901	9.43952	8.40941	8.37576	8.63751	7.71266	7.35316	8.7899		8.72804	8.31767		8.51905	8.12484	8.11113	8.34881	7.63671		7.57736	8.24173	8.35905
TPPP3	8.16953	9.2712	11.2377	9.49054	9.50641	10.0004	10.5147	8.68817	9.9147	9.92092	8.26519		8.76815	10.227	11.8311	9.54324	10.152	7.35865		8.06993	10.794	9.45142	10.2172	9.50238	9.53374	9.86734	11.7516		10.0947	10.2091	10.5075	11.5384	10.7358	9.58325		8.97432	7.58911	10.1472	8.29442		8.93854	8.11004	10.166	9.0222	9.85701	6.88877	9.39545	8.88315	9.69626
CEP43			8.2415		8.54673		8.8271	8.65216		6.57507	7.29819	9.49624		7.71656	8.2825	7.34594				8.74171	8.13151	8.69592			7.81211				7.46637	8.63262	7.71818	8.16677	8.41938			8.10915					7.61821	8.27029	7.98606					7.40905	8.19148
HIF1AN		8.52336	7.80365		8.77369		8.42335	9.10504	8.06138		7.7119	8.35932	8.52205	8.56705	8.35668	8.19752			7.11217	8.0832	7.79075			7.71489	8.43836	8.24941	8.08382	7.81177	7.53698	9.03454	7.95597	8.36477	8.39457			8.35956		8.10354	7.14793		8.15401	8.51025	8.51908				7.67659	8.52553	8.21658
PTPMT1		7.06139	8.32645	6.93242	7.40888		8.92232	7.93583	8.02128	6.4072	6.93949	6.66962	7.53944	8.11467	8.90276	8.11619		7.2932		7.86565	7.88614		7.45288	7.37023	7.80657	7.26219	7.58472	7.1938	7.06271	8.39636	7.19426	7.98011	8.5965	5.45285	6.56879	7.75668	6.12168	7.56315	7.5827		8.08762	7.68127	8.31797	6.80632		7.81391	7.71551	7.37894	8.55016
SLC25A11	7.87009	9.20461	10.5979	8.99813	10.0838	9.37368	10.699	10.2858	10.1574	9.14822	8.55149	9.26018	9.9458	9.92739	10.5718	9.84704	9.2166	9.47154	9.08926	10.1579	9.95605	9.60643	9.82198	9.38607	9.99908	9.71475	9.8241	9.58767	9.06426	10.1039	10.2365	10.3464	10.0953	8.82424	8.0512	10.0679	7.82928	9.32809	9.62223	7.63109	10.0235	9.84512	10.3556	9.04265	9.07712	8.59131	9.69453	9.93636	10.3444
PSMG1	8.02355	8.51002	8.30821	7.96584	8.53096	8.9129	8.35855	8.38807	8.09245	8.29947	8.12171	7.41233	7.83451	8.74106	8.17157	8.4413	7.55618	8.02242	8.33407	8.49345	8.59116	9.55303	8.28378	8.40803	8.83032	8.62829	8.60148	8.18362	8.14982	8.52246	7.98867	8.22866	8.53639	8.14981	7.2007	8.44299	7.21071	8.76457	8.45859	6.53979	8.89627	8.33702	8.75901	8.40735	8.46663	7.45885	8.03417	8.0763	8.40291
ACOT1	7.22629	9.52081	10.8797	9.8593	9.35005	8.4068	9.45704	10.1964	10.1052	9.56508	7.88526	7.53419	10.2817	8.6736	10.6034	9.05784	9.12227	8.66325	6.99112	9.50628	8.83206	7.62339	9.28639	8.87627	9.40914	9.29454	10.2783	7.97029	8.81733	9.63275	9.36392	9.45734	9.90445	7.73427	6.83238	9.82481	7.20049	8.70317	7.93678	6.17541	9.11694	8.93769	9.34438	8.32023	8.49447	7.3011	9.36417	8.97404	9.71926
CCDC92		7.42131	8.48325		7.84407		8.22491	8.54046	7.48035				8.27271	7.73729	8.32131	7.73248								7.28714	7.85724	7.07072	8.06321			8.39084	7.79636	7.97863	7.62129			8.12415		8.00102			8.00212		7.74275				7.11993	7.7276
UBE2V1	9.69936	11.0223	10.5804	10.4739	10.881	10.4226	10.399	10.8473	10.6619	10.9299	10.3	9.66267	10.7203	11.0956	10.6283	10.78	10.3217	10.317	10.6267	10.8919	11.0438	9.46942	10.3037	10.5637	10.9925	11.2182	10.9127	10.6697	10.7926	11.2584	10.3175	10.3923	10.7483	10.7647	10.0815	10.9023	9.09047	10.9639	10.5962	9.20483	11.1744	10.9673	11.1116	10.856	10.9411	10.837	10.5022	10.9265	10.6751
PFKL	8.55493	10.1357	10.3737	8.84195	10.3338	9.81026	10.59	10.5651	9.63447	9.57679	9.3197	8.62737	9.75748	10.4441	10.1841	10.2992	8.97661	9.25227	8.9166	10.4422	10.1252	8.50157	9.54486	9.7061	10.1828	9.83418	9.44935	9.89985	9.338	10.7172	9.84919	10.0329	10.3799	9.30157	8.41364	10.3726	8.01852	10.2151	9.38336	8.29296	9.92996	9.6171	10.3414	9.291	9.37938	9.07225	9.61995	9.79557	9.92472
TUT1							7.76593					8.06258													7.11606	7.69985				7.07115			8.1289								7.57364		7.70794
HSDL1	7.5997	8.31106	9.02018	8.28939	8.6626		8.87831	8.84522	8.82922	8.15322			8.77467	8.51103	9.67341	8.5386		8.33333	8.49614	8.46702	8.67851		8.18375	7.96658	8.61828	8.23965	8.8942	8.96565	8.07353	8.43897	8.4792	8.80949	8.89704	8.30546		8.62914	7.39343	8.25945	8.4597		8.65795	8.32177	8.95249	8.4887	8.22986	7.8428	8.78226	8.34559	8.75176
BTK	7.70914	7.38413	8.47927	7.96199	9.00251	8.28291	9.34437	7.60873	8.35499	8.13988	7.43803	9.18558	8.22875	8.93512	8.40428	8.50667	8.15203	8.03053	7.8465	8.93239	8.50161	8.60433	8.43884	9.08627	9.15613	8.50192	8.48495	9.0755	7.69529	8.09248	8.48105	8.5324	9.01924	8.33781	8.01027	8.32461	8.31959	8.34817	8.7737	7.89253	9.03214	8.96369	9.16334	8.4351	7.75882	8.25723	8.6571	7.92757	8.79935
PDCD2L					7.23243		8.90941	8.23831	6.63516			7.96564	8.2671	8.32566	8.06419	8.53332				8.33621			7.63654	7.7581	8.20566	7.85637	7.74347			8.5642	7.80305	8.01532	8.59592			8.19178		7.81782			7.93612	8.31912	8.25479				7.53129	7.76947
TPR	7.12122	8.37052	9.59663	8.47328	9.34881	8.29964	10.0804	9.14242	8.76712	8.44339	8.23277	8.90261	9.04774	9.10901	9.48553	9.17014	8.6356	7.98025	7.04281	9.1638	9.04841	8.06453	9.12079	8.65657	9.38235	9.04718	9.07219	8.45499	8.88969	9.00846	9.21078	9.39398	9.18825	8.04948	7.55767	8.37776	6.21897	8.62477	8.50325	7.34174	9.40505	9.49223	9.58655	8.6692	8.10536	7.60754	8.56077	8.45648	9.17737
SNX5	7.97838	9.51333	9.54406	8.74674	10.0336	8.69274	9.90249	10.0414	8.76406	8.42265	8.99548	9.22001	9.61158	9.66692	9.60241	9.82349	8.68756	9.07349	7.93725	10.0989	9.33684	8.83836	8.98056	9.35014	9.72049	9.31203	9.11802	9.30035	8.87641	10.2448	9.32275	9.743	10.3381	8.20817	7.9678	9.73512	7.67826	9.46432	8.78526	7.68625	9.92786	9.47955	9.92041	8.82685	8.36662	8.18439	9.2325	9.55052	9.50405
KARS1	7.81142	9.37414	9.9222	8.58172	10.0679	8.75986	10.5376	9.98412	8.86416	8.71273	8.84105	9.175	9.96226	9.97867	9.66169	9.06243	8.80098	7.79788	7.92974	9.68681	9.12301	8.2928	9.46797	9.16547	9.84608	9.65872	9.52179	9.07768	8.98068	10.03	9.49525	9.52973	10.2302	8.20732	7.89347	9.75047	7.53767	9.50949	8.76973	7.09435	8.75859	9.94068	10.1969	8.68785	8.10675	8.00253	8.58164	9.40264	9.74777
AAR2		8.05429	8.2404		8.5045		8.34258	8.769	7.74516		8.38023	8.37167	8.17217	8.28367	8.01516	8.09479				7.74691	7.96258		7.2937	7.97579	7.88249	7.83339	7.711	7.61272	7.66921	8.69726	8.3399	8.05565	8.119			8.48738		8.37001			8.43628	8.47592	8.38537				7.19535	8.14987	8.23226
HEATR6		7.20369					7.94678	8.43413						7.24579	8.2927	7.80151				7.45806										8.03754	7.80718	8.02873	7.43493										7.90426
RNF121							8.5166	8.76359				8.76451		7.41015		7.66062		8.2233		8.56863																			7.66639		9.0009	7.67139	8.49093
LGALS1	11.1642	12.5243	13.8592	11.2376	13.0946	12.5208	13.0562	13.6992	12.2049	11.3618	11.6421	11.0022	12.9726	12.4377	13.6086	12.5161	11.4111	11.9455	9.5662	13.0335	12.0224	11.9407	12.0776	12.05	12.1967	12.5477	13.1189	11.9109	12.0649	13.7545	12.9125	13.0091	12.2763	10.63	9.87506	13.6102	10.1431	12.5978	11.4075	9.04958	12.551	12.6093	12.9313	11.5137	12.123	11.2836	12.8823	13.1498	12.8966
LIMCH1		9.15858	9.50117	7.77697	8.47207	7.66105	8.35624	10.0268	7.88284	7.35909	8.43384	8.44257	9.61831	8.2762	8.72062	8.87807	8.4095			8.81092	8.15457	7.88619	8.52689	7.51982	8.2814	8.6354	8.43725		7.81618	9.95032	8.24632	8.87288	7.83936	7.77338		9.17725		8.89981	7.92902		8.86966	8.1148	8.51488	8.04744	7.53788		8.07129	9.28746	8.1253
S100A6	10.096	12.3945	11.5308	10.9171	11.312	11.9387	11.1487	12.5744	11.0804	11.0138	11.3427	11.0936	12.5558	11.8999	12.0612	11.4947	11.4424	10.5628	10.7424	11.3203	11.6534	11.6493	11.4925	11.2157	11.2469	11.9328	10.9109	11.1145	11.1106	12.7401	11.6684	11.6078	11.4743	11.5323	10.0847	12.6967	9.7589	11.8374	10.9203	9.65829	11.4498	10.9188	11.3215	11.2851	11.7478	11.4029	11.7251	11.8092	11.1254
TAF8							7.66436	7.37276				8.38565	7.26177	7.61038	7.32945	7.35388	7.40364			7.51651	7.45213	7.54843			7.49955					6.707			7.28473					7.27374					7.65266	7.06651				7.78362	7.63716
DCPS	7.20654	8.46846	8.89535	7.71035	9.51454	8.19952	9.7946	9.2122	8.13099	7.97946	8.49775	8.01038	8.63129	9.63545	8.9166	9.06036	8.10845	7.34837		8.70019	8.74082	7.4238	8.28499	8.71808	9.41559	8.78701	8.6235	8.21115	8.51265	9.47675	8.55846	8.95289	9.19806	7.39931		8.72068	6.61477	9.43976	7.55107	7.77794	9.17231	9.15463	9.49635	7.87455	7.76026	7.35437	8.11154	8.09455	9.03412
DKC1	6.94513	7.88774	8.9442	7.24022	8.74248	8.27514	9.99454	8.36486	7.96707	8.04897	7.81032	8.46817	8.56919	9.04689	8.88413	8.15879	8.18309	5.93208		8.41048	8.61192	8.67327	8.669	8.37986	9.0957	8.62729	8.63019	8.04532	8.13632	8.59566	8.62815	8.63407	8.90548	7.52725	7.43696	8.00187		8.30587	8.1374		7.92572	9.28453	9.34831	8.16723	7.63081	7.63632	7.7128	8.0564	8.75876
RUSF1	7.15782	8.49952	8.87353	7.85561	9.76186	7.96363	9.80139	9.52828	8.35872	7.94457	8.0375	9.19706	9.03884	8.90829	9.00073	8.71537	8.23386	8.16714		8.82591	8.94509	8.68023	8.64034	8.00145	8.65865	8.4611	8.10764	8.05516	7.39249	9.19998	8.54544	8.81023	8.74148		6.87744	8.94828	6.88407	8.78192	8.18701		8.68525	8.67371	8.85377	7.62213	7.8888	8.06716	8.09672	8.79201	9.21241
RBM39	7.64945	8.50712	9.34223	8.21456	9.13213	8.04926	10.2787	9.04049	8.5345	8.27908	8.52543	8.73716	9.09133	8.94293	9.18592	9.138	7.85369	7.80111		8.92806	9.33932	7.18375	9.04943	8.72205	9.54474	9.18357	9.19225	8.59698	8.67499	9.33834	8.98695	9.2772	9.68802	8.1035	7.23793	8.44624	7.4093	8.46313	8.36022	6.92082	9.40902	9.75942	9.86266	9.07712	8.01314	7.69722	8.60716	8.51386	9.30808
SLC35A4	7.22649	7.91749	9.62639	8.7344	9.34485	9.67157	9.44937	9.57212	9.349	8.71526	8.00674	8.85313	9.12102	9.23607	10.0398	8.93401	8.565	8.68424	8.13124	9.49567	8.9333	9.28987	8.81117	9.03619	8.992	8.80019	9.11571	8.8216	8.61242	9.35742	9.3347	9.20474	9.35423	8.42667	7.41869	9.01875	7.15225	8.63564	8.33334	6.63422	8.78255	9.00499	9.14842	8.59846	8.59126	8.31255	8.97387	8.60847	9.3157
EIF5A	8.70694	10.2668	9.94925	9.07296	10.8024	10.5151	10.5221	10.1819	9.49542	9.3893	9.68772	8.68056	9.78042	10.6153	9.90562	10.1404	9.1549	9.10715	9.77677	10.2945	10.0105	8.19418	9.27942	10.1548	10.4662	10.1624	9.97673	9.72346	9.57307	10.7467	9.73765	9.82017	10.669	9.43595	8.78576	10.1182	8.11004	10.5094	9.55058	7.9074	10.1792	9.83965	10.4114	9.49723	9.64597	9.33381	9.35271	9.9159	9.94709
LSM3	8.73309	10.2253	9.51286	9.33835	10.7551	9.17755	10.7616	10.3431	9.55432	9.24539	8.57718	9.82604	10.5244	10.3084	10.2118	9.98241	9.29974	8.8462	8.48661	10.7396	9.32542	8.91753	9.54514	7.58203	10.2807	10.0931	10.1502	9.44332	9.72912	10.6915	9.89925	10.2256	10.8028	9.01678	8.27802	10.24	8.05466	10.1051	9.30524	7.8347	10.269	10.98	10.4616	9.12901	9.67985	8.8691	9.69818	9.71955	10.4254
PDCD5	8.08663	10.2379	9.85899	8.8045	10.1351	8.77962	10.1312	10.1039	9.21074	8.55322	9.52896	7.9842	10.1208	9.87097	10.3901	9.56292	8.93615	8.01631	8.06611	9.68341	9.25529	8.2828	9.04642	9.51958	9.5714	9.69811	9.35945	8.86439	8.92503	11.2182	9.51865	9.77205	10.3186	8.78206	8.10047	9.97313	7.42045	9.9604	8.79112	7.31419	9.21476	9.11306	9.63897	8.95683	8.6436	8.37638	9.22142	9.26035	9.46105
CIAPIN1	8.23214	8.48677	8.79851	8.35083	9.12121	8.57832	9.28553	8.65351	8.29038	8.13609	8.54989	9.14141	8.36702	8.96674	8.93816	8.80274	8.32469	8.11476	7.49754	9.09743	8.49537	8.55356	8.55904	8.65737	8.94124	8.82308	8.6069	8.5592	8.7419	9.06799	8.31579	8.88691	9.2139	8.07957	7.81759	8.7638	8.61311	8.94596	8.35406		8.95551	8.92356	9.06432	8.31239	8.2628	8.0534	8.60778	8.47822	8.8319
UBA3									6.30052								6.81882									7.51193				7.28758											6.71239		6.40259					6.62095
PPP1CB	8.33839	10.9609	10.3146	9.41019	10.5952	9.25275	10.5672	11.798	10.3195	8.94722	9.62713	9.98086	11.4595	10.3061	10.6016	10.3768	9.98663	8.8179	7.54537	10.4295	10.2657	10.0997	9.65073	9.51268	10.0853	10.6406	10.6663	9.36938	9.21026	11.9459	10.4556	10.7743	10.483	8.55906	7.70732	11.4386	7.89068	10.3562	9.3131	7.53422	10.448	10.4091	10.752	9.4621	9.9834	8.73334	9.62132	11.1417	10.114
SORBS3		8.19741					8.16466								8.22129															8.95		8.43573	7.75958			8.94646		8.46173			8.24064							9.42576
FARSA	8.01671	9.45245	9.93716	8.79078	9.84868	8.09448	10.2215	9.97618	8.80266	8.55636	8.41138	9.63729	9.79575	9.85585	9.75968	9.42159	9.08378	7.62798	6.64331	9.34964	9.61698	8.98073	9.26416	9.05085	9.76041	9.57266	8.66858	8.73108	8.5168	10.2251	9.61669	9.77867	9.8857	8.30777	7.27987	9.81336	7.50787	9.18718	8.72917	5.63684	8.67579	9.45609	10.1215	8.57288	8.33782	7.72778	8.54603	9.30215	9.71307
NAP1L4	8.6128	9.97787	9.8897	9.23503	10.4933	10.3836	10.6377	10.0997	9.67221	9.41894	9.41428	8.61568	10.0946	10.3207	9.91241	10.0632	8.77614	8.94759	9.78356	9.89362	9.95291	8.62287	9.47406	9.7218	10.0312	9.9444	9.75875	9.73242	9.32593	10.6489	9.80096	9.83762	10.066	9.37317	8.5514	10.1577	8.4294	10.0206	9.57881	7.72798	10.0731	9.69727	10.2617	9.54291	9.26829	8.96857	9.56687	9.65482	9.96307
XPO7	8.44123	9.74176	9.35399	8.66569	9.20695	10.1621	9.59327	9.33351	9.01067	9.37332	8.94779	8.72185	9.01032	9.67473	9.26595	9.40459	8.59953	8.80705	9.11013	8.98798	9.88359	8.47808	8.9649	9.14305	9.57422	9.49348	9.29188	8.97912	8.97755	9.53413	9.17262	9.08544	9.4873	9.25312	8.70812	9.23601	7.86455	9.4652	9.18936	8.19321	9.54581	8.97435	9.59889	9.34664	9.50643	8.84395	8.92482	9.01657	9.21534
RBBP4	8.13209	9.22617	9.86031	9.06111	10.5552	8.95946	10.4205	9.77739	9.07106	9.08102	8.6242	9.42508	9.6158	9.872	9.79159	9.42889	9.61971	8.78441		9.52696	9.62087	8.94897	9.68225	9.27568	9.90233	9.53085	9.50281	9.22541	9.38325	9.90332	9.88103	9.9021	10.0681	8.73786	8.44886	9.39311		9.69959	9.24061	7.99833	9.75868	10.0601	10.2883	9.39502			9.05228	9.0849	9.57266
HSPA12A	7.10239	9.62593	11.6948	9.2075	9.94505	8.95769	10.6672	10.1734	9.69508	8.96633	7.71302	7.94011	10.0321	10.6809	12.0151	10.5162	9.46077			8.72664	10.238	9.43556	9.73545	8.91558	10.3245	9.72013	10.096		9.41176	10.1571	10.0683	10.2954	10.0409	8.89523		8.83092	5.98546	10.0024	8.76083		9.50598	8.99896	10.3476	7.49671	9.50803	6.76827	9.47422	8.03621	9.21821
ALYREF	7.92159	9.87836	10.3207	8.92554	10.5399	8.3858	11.0569	10.1098	9.4244	9.15702	8.40227	9.42242	9.74934	9.99446	10.227	10.0163	8.84056	8.67123	7.30769	9.87422	10.1519	8.42856	9.67675	9.77021	10.4836	9.94543	9.69591	9.55297	9.6383	10.1836	9.99544	10.2437	10.7823	8.3768	8.34762	9.79629	6.88817	9.50818	8.93654	7.51902	10.341	10.8091	10.9208	9.74524	8.81957	8.67046	9.16701	9.06127	9.79807
TMSB10	9.52364	10.0279	10.673	9.71724	11.8992	9.56182	11.3513	9.87946	9.69222	9.27261	10.3694	12.4411	8.96717	11.4154	11.3317	10.8919	10.1308	10.4234	8.91964	12.1983	10.4002	10.8918	9.81667	11.242	11.1282	10.923	10.3365	10.6305	10.0993	11.1642	10.3877	10.9733	11.7996	9.17923	9.38115	10.5842	9.02295	11.44	9.44756	8.45842	10.6423	11.1862	10.3216	10.6092	9.15975	9.65955	10.9291	10.2908	11.3736
KIF5B	7.82392	9.53485	9.61018	8.47579	9.39664	8.36547	9.82831	10.1515	8.91113	8.42936	8.476	9.00182	9.95832	9.26447	9.75445	9.49904	8.60119	7.99692	7.28624	9.75686	8.99273	8.52171	8.98775	8.83509	9.16499	9.34981	9.39661	8.76645	8.75218	10.5757	9.35113	9.823	9.69563	8.1484	7.25643	10.201	7.57287	9.15534	8.56923	6.9489	9.33261	9.34591	9.60388	8.66749	8.72687	8.00904	8.88084	9.85397	9.29487
RANBP3	7.24175	8.5682	8.78699	8.03722	9.28482	8.21063	9.18529	8.93818	8.20692	7.86616	8.79202	9.26693	8.47885	8.85828	8.88282	8.55854	8.43	7.18847		8.90875	8.57324	8.49204	8.02367	8.41512	8.8682	8.59438	8.53878	7.82628	8.23584	9.18418	8.43755	8.71075	8.81333	7.5487	7.106	8.63089		8.52149	7.70841		8.80918	8.76341	8.89817	8.15392	7.71069	6.63696	8.41398	8.38321	8.67841
PPP1CC	7.70207	9.00846	10.0277	8.96714	9.91517	8.43057	10.371	9.64023	9.29894	8.5194	8.8089	9.34402	9.39356	10.1161	9.93467	9.58579	9.11841	8.45032		9.6113	9.78385	8.83452	9.39939	8.9132	9.79201	9.53189	9.43261	9.41465	9.23424	9.66139	9.40756	9.89011	9.93497	8.64521	8.12301	9.32234	8.09386	9.76368	8.77112	6.83565	9.62879	9.86332	10.3262	9.31766	8.68184	8.12244	9.11554	9.1936	9.77631
CAPZA2	8.98839	10.4912	10.2883	9.28193	10.6932	9.57886	10.606	11.2576	9.74472	9.58945	10.1163	9.48826	10.3895	10.5403	10.2707	10.692	9.6349	9.91511	9.45421	10.8375	10.1256	9.01902	9.9104	10.1843	10.2963	10.2699	9.83512	10.574	9.67771	10.8528	10.1672	10.6082	10.7563	9.11946	8.85243	10.7783	8.88391	10.5607	9.73407	8.32658	10.3521	10.2596	10.9481	10.0962	9.67492	9.51369	10.2393	10.6887	10.5124
KPNA4	7.57246	9.08585	9.41084	8.31086	8.9322	8.25795	9.58579	9.48645	8.8984	8.64784	7.91575	8.56722	9.6563	9.00256	9.28819	9.03734	8.49261	8.31666	8.14437	8.94812	9.24556	8.03717	8.63255	8.4687	9.1401	9.33293	9.32753	9.0045	8.82452	9.69375	9.08967	9.19398	9.48866	8.16927	7.49385	9.38499	7.17503	8.59	8.52861	7.14141	9.43039	9.30078	9.49893	8.6145	8.44605	8.04879	8.71538	9.37411	9.17995
PRKCB	7.70693	8.21909	8.83653	8.46808	9.46521	9.05583	10.1868	8.9314	9.2145	8.53702	7.74784	9.45766	8.73526	9.31708	9.48046	8.65036	8.62475	8.45464	8.11055	8.8048	8.91322	8.50279	8.94072	8.95866	9.47975	8.9483	9.31438	9.37497	8.44383	9.11588	9.05953	9.17288	9.31207	8.33791	7.91533	9.19883	8.58624	8.45969	9.00503	7.8038	9.24948	9.6193	9.44154	8.98944	8.65411	8.47444	8.94868	8.99043	8.98345
GTF2E1	7.37723	7.47835	7.88367	6.86503	8.03046	6.9805	9.16821	7.68552		7.24467	7.86699	8.32661	7.25089	8.46634	7.86611	8.21217		7.44629		8.14046	7.90922		8.05004		8.18782	8.07569	6.93403	7.594	7.43586	7.72486	7.85297	8.17026	8.60157		6.9689	7.3465		8.19497	6.99392		7.91871	8.54623	8.76614	7.99319	7.05624	6.81423	7.84488	7.56355	8.45894
ZC3HAV1	7.41435	8.92659	8.88946	8.19234	9.44688	8.10529	9.56931	8.91733	8.35636	8.17117	8.16247	9.15256	8.81797	9.1767	9.08034	9.13063	8.17829	7.94543	7.54866	9.11688	9.04581	8.33549	8.7955	8.90996	9.05562	9.0018	8.526	8.3794	8.44886	9.21995	8.7882	9.03838	9.41424	7.96076	7.66728	8.93006	7.38913	8.80476	8.33246	6.94568	9.29407	8.85665	9.20443	8.45022	8.01716	7.69128	8.20598	8.77952	8.98717
IMPA1	8.34469	10.0314	9.61538	8.88009	10.215	8.97977	10.0221	9.85134	9.06845	8.66495	9.38495	9.13734	9.94927	9.51722	9.91283	9.47203	8.96958	8.51702	8.61555	9.95405	9.44816	8.56691	8.70645	9.5469	9.69826	9.44232	9.22531	9.66507	8.93236	11.027	9.04561	9.74827	9.71141	8.47577	8.15704	10.3453	8.04082	9.94982	8.39639	7.63022	9.82015	9.54447	9.88409	8.9405	8.88654	8.35348	9.28084	9.914	9.85879
FBP1	8.48317	9.06002	8.87024	8.51333	10.5494	9.29572	10.7243	8.64451	8.19529	8.10294	9.3419	10.0798	7.86917	9.93674	8.92027	10.3998	7.55415	9.97367	9.57716	11.2073	9.14575	8.76281	9.02495	10.3363	9.95773	9.09003	8.62463	11.8456	8.76401	9.41341	8.83391	9.24942	11.2282	7.78612	8.64302	8.897	8.42218	10.1655	9.05209	8.17602	9.69895	9.64938	10.9665	9.01417	8.80277	8.96626	10.6333	9.31125	11.1878
CALM1	9.48244	10.7148	11.3142	10.3558	11.0844	10.9584	10.805	11.9973	10.6373	10.1781	10.9832	9.76175	10.8304	10.7627	11.5699	9.85915	10.2227	9.53105	9.48064	11.0471	9.97539	10.7423	10.0921	9.76702	10.4726	10.7117	10.7869	9.78807	10.8057	11.5954	11.0903	10.2195	10.8346	9.74721	8.91356	11.4704	9.40699	10.9463	9.30606	8.53002	9.53458	10.7533	10.3748	10.0874	9.81108	9.51336	9.84758	10.93	10.6233
POLD3					8.37241									8.1346	8.02673							7.39944						7.78076					8.59201								8.529	8.32387	8.7394
SLC25A20	7.67405	8.3372	10.2583	8.66596	9.00977	8.49239	9.47261	9.13105	9.60175	9.22366	8.22882	8.68893	9.26634	8.48405	9.84375	9.04934	8.57555	9.51223	8.27922	9.23956	9.13157	8.76469	9.02231	8.65319	9.20714	9.07133	9.40124	8.91488	8.91263	8.86793	9.24877	9.13681	9.78231	8.54841	8.22536	9.2095	7.48003	8.20251	8.66997	7.828	8.9771	9.18911	9.11304	8.74847	8.14254	8.04638	9.18191	8.989	9.32817
APRT	8.63388	9.28788	9.64753	8.85589	10.4639	10.8513	10.369	9.88606	9.43416	8.19597	10.0379	8.98253	9.25723	10.8517	9.79949	10.4165	8.85335	9.34486	8.61719	9.74497	9.92168	8.13317	9.08041	9.60879	10.3682	10.0127	9.79597	9.74931	9.6257	10.504	9.38507	9.92351	10.3488	9.04239	8.68765	9.7852	8.31723	10.6397	9.17008	7.98152	9.90331	10.0297	10.4065	9.52034	9.22886	8.94405	9.83136	9.69206	10.0489
PPP1R14B		9.60078		7.6515	8.15565	7.26	9.28756	8.56003			8.51721	9.97706	8.02295	8.45693	8.97465		8.25952	7.63917		8.93159		8.98761		8.19113	8.88242	8.77143	8.53586	8.45268		10.286			9.37049		6.88763	8.77239		9.09365			9.1901	8.17574	8.44792			7.35363	8.18362	8.90713
CAT	11.0721	12.0914	12.2678	12.2101	10.4263	12.8191	11.2647	10.8558	12.2417	12.9145	11.8254	8.96643	10.9065	12.4391	11.5547	12.0424	11.3195	11.7364	13.0126	11.8502	12.474	9.95868	11.8295	12.142	12.5849	12.362	12.3694	12.3247	12.4285	10.3696	11.3664	10.7987	11.4319	12.7754	11.975	10.5338	11.3729	12.305	12.4736	11.7057	11.9672	11.066	12.0697	12.4041	12.7266	12.7389	11.6412	11.2288	11.6242
CARS1	7.74116	9.13974	9.44929	8.40222	9.93591	8.5794	10.0059	9.57589	8.61841	8.60919	8.35067	8.85975	9.39407	9.3956	9.28492	8.89128	8.80457	7.81957	8.3063	9.26499	8.99171	8.22033	8.92047	8.92979	9.41407	9.26148	9.03851	8.64002	8.6713	9.85627	8.84813	9.02887	9.22674	8.14957	7.51771	9.3667	7.38955	9.09396	8.45714	7.2602	8.80796	9.35313	9.59935	8.38284	8.40713	7.97464	8.42507	9.0332	9.40101
LYSMD2		8.80123	8.57402	8.0477	8.80923		9.42303	8.733	8.30348		8.7173	9.08779	8.62468	9.08517	9.09972	9.02089		9.78518		9.40541	8.76271	8.34836	8.52214	9.0265	9.23195	8.95914	8.23997	8.36556	7.67367	9.18695	8.65808	9.00666	9.21633			9.00204		8.92573	8.35828		9.04288	9.10505	9.55328	8.67891	8.51766		8.48826	8.75069	8.83511
VCPKMT
DPP3	8.19659	9.33724	8.97965	9.05443	9.67727	9.67186	9.71794	9.38093	9.27497	9.57709	9.34846	8.83944	9.21484	9.85943	9.0451	9.29509	9.23553	8.94492	9.70854	9.82219	9.83883	8.38497	8.80929	9.44407	9.63658	9.81918	9.52447	9.9762	9.65693	9.90163	8.82516	9.10759	9.7455	9.35578	8.61005	9.20819	7.75674	9.47195	9.34669	8.16074	9.67711	9.72219	10.0362	9.28831	8.63821	9.30135	9.44122	9.28734	9.63892
TMEM33	8.00933	9.15334	10.16	8.29166	9.93598	8.53589	10.717	9.8821	9.24429	8.54496	9.10377	8.24073	9.37341	10.1801	10.0147	9.99147	7.86809	9.40022	7.97408	9.82894	9.53876	8.17547	9.99119	9.46198	10.0863	9.49077	9.63305	9.93559	9.22712	9.84302	9.73009	10.0825	10.5166	8.77255	8.64809	9.70033	8.18414	9.54125	9.64964	7.95731	10.1233	9.60347	10.3401	9.1184	8.45153	8.65879	9.75116	9.37719	10.2554
PRKCA	7.85394	8.33735	8.83174	8.15871	9.04104	8.82338	9.69876	8.83747	8.45792	7.85885	8.31549	8.6953	8.55285	9.09526	9.95862	8.87092	8.9256	7.54892	7.21392	9.12599	9.14508	8.86867	8.56195	8.70032	8.84302	8.7597	8.55403	8.61681	8.34984	9.43395	8.82721	9.28826	9.07547	8.24946	8.37243	9.65794	8.24113	8.48008	8.54991	7.09357	8.7023	9.19911	9.22549	8.6355	8.11388	8.34969	8.66454	9.00649	8.94502
JMJD7			7.65275	7.03697			7.77801	6.68694			7.35762	8.62965	6.73996	8.07084	7.7743	7.69461	6.95222							7.46085	7.63089		7.23678	7.08741	6.69955	7.05914		7.39211	7.30819			7.5721		7.90432				7.47085	7.99998				7.26696		6.96559
YIPF6		9.02325	10.0085	9.11415	10.1033	9.18124	10.0641	9.32394	9.1363	9.49346	7.6755	8.9152	8.83907	9.64554	9.77613	9.19086	8.81498	9.14284	8.24791	9.23525	9.31081	9.11126	9.14934	8.97568	9.46383	9.15162	8.61062	8.63972	8.65214	9.8599	9.74365	9.49071	9.48595	8.9224	8.0689	9.81473		9.50448	9.26373		9.85053	9.44469	9.51588	8.8076	8.61439	8.45699	9.60969	9.79818	9.85576
GGA3	6.88204	7.85494	7.91563	7.773	8.27129	7.4069	8.79708	8.11297	7.88627	7.71	7.62466	8.89918	8.04043	8.39248	8.21319	8.33738	7.4785	7.76396		8.71578	8.35548	7.24704	7.44094	8.02564	8.47736	7.87167	8.0051	8.54322	7.78199	8.62584	7.50742	8.45903	8.48187	7.50911	7.04547	7.56594	6.9407	7.86431	7.05999		8.42614	8.25531	8.80518	7.88667		7.64104	8.10482	7.7851	8.48204
RETREG3	7.16	8.53257	9.07201	7.95111	9.14992	8.03593	9.60042	9.3051	8.19935	7.75816	8.23179	10.2363	8.82523	8.96822	8.97649	8.97358	8.54196	8.18827	7.69003	9.29612	8.31607	7.84133	8.62627	8.74851	8.64516	8.22239	8.24036	8.66678	7.66615	9.26564	8.78253	8.66935	9.11521	7.47453		8.87275	7.32999	8.49773	8.47419	6.78582	8.67172	8.38396	9.23439	7.41354	7.72767	7.47859	8.91946	8.89353	9.11811
AKAP2	7.37107	9.69295	9.72498	8.34058	9.05822	8.22375	9.04971	10.1286	8.68707	7.96522	8.82038	8.63243	9.51024	8.75039	9.52509	9.12372	8.19225	6.2833		8.92812	8.782	8.26926	8.74392	8.1431	8.76349	9.0921	8.88772	7.06863	8.16741	10.6126	9.13975	9.40556	8.89019	7.77812	7.16067	9.69958	6.44186	9.04028	7.65612		9.26888	8.42875	8.87443	8.22424	8.05554	6.91446	8.25525	9.38874	8.52545
PPP1R11		8.26181	7.57258	6.90569	8.18547	7.74666	8.12924	8.61457	7.87825	7.12522	7.98787	7.6828	7.99045	8.00368	7.15759	7.66577	7.43319			8.05142	7.3835	8.33449	7.25927	7.736	7.80357	7.86789	7.30465	7.74161	7.15119	8.8794	7.69877	7.83086	7.96043			8.30507		8.24006	7.40432	7.54568	8.05983	7.02948	7.67521	7.29132			7.5957	8.3589	7.54055
ARAP1	7.28662	8.04145	8.39418	7.90121	8.58869	8.19421	9.13133	8.24988	8.02099	8.04262	8.06321	7.89589	8.08855	8.84577	8.57175	8.81162	7.95509	7.80341	7.48382	8.62606	8.52495	7.44795	8.29759	8.62602	8.91921	8.51152	8.4533	8.88844	8.42488	8.55163	8.22	8.73536	9.05731	7.76181	7.69656	8.29572	7.81206	8.49655	8.10253	7.36366	8.49697	8.59299	8.84542	8.06311	7.63554	7.56708	8.38779	8.02135	8.48399
RUSC1
PMF1					7.94981	7.89676	8.64118	8.2112				9.15561	7.92028	7.87652	8.57574					7.9125	7.89172		7.79073		8.2904					7.95097		8.17174	8.18725								8.22475	8.28072	8.72809	7.311		7.16521
LSP1	8.5805	7.89452	9.16596	8.65706	10.6332	8.65519	11.0896	7.96038	8.93616	9.40021	8.9275	9.81097	8.13777	9.77719	9.52817	9.91408	8.3384	10.0839	9.07005	11.5531	8.97049	9.39017	9.71548	10.0735	10.5679	9.6471	9.73101	11.1267	9.31231	8.00182	9.79847	9.5455	10.1539	8.3246	8.77112	9.68277	8.09935	9.91531	9.35229	8.34895	10.4048	10.1418	10.1597	9.65544	8.41283	9.24713	10.0303	9.50456	10.522
TSEN2															7.23341															7.35369	8.85032
LACC1					7.25432		7.81456				7.89301	8.41896				7.9798				7.84706			7.24322			7.22863		7.98256		7.5984	7.30658	7.44821	7.5838			7.10144		7.59511					7.92824			7.66467	7.15099		7.56213
PANK4	6.86072	8.64916	8.59579	7.68932	8.60459	8.07977	8.9731	8.89561	8.1214	7.7821	8.27866	8.4998	8.55579	8.68179	8.61046	8.67555	8.01235	7.82804		8.15961	8.13858		8.10078	8.19605	8.65233	8.23032	8.37516	7.80818	8.18051	8.93365	8.35842	8.6166	8.63411	7.77912	6.41135	8.78687		8.76041	7.77794		8.49375	8.26138	8.80594	7.74744	7.85133		8.21106	8.39925	8.45734
MBD1		7.91415	8.51522		8.23642		9.30245	8.3111	8.08605	8.03619		8.84711	8.29244	8.38816	8.61311	8.21746				7.94083	8.14381	7.40614	8.2194	7.67046	8.62756	8.24854	8.32981			8.32076	7.97273	8.63667	8.26743			7.85807			7.30653		8.66505	8.79948	8.54465	8.12412				8.0323	8.42462
TGM2	8.84415	8.25675	10.1468	8.99616	9.29964	11.2141	9.7583	11.0385	9.66393	9.65785	10.0692	9.34949	10.8202	8.44713	10.9135	9.6421	10.4111	8.44087	8.95473	9.23879	9.96791	8.53153	9.75361	8.90299	9.00144	9.64827	9.81347	9.48436	10.4565	9.95387	10.6738	10.1251	9.47038	9.60059	7.84404	10.0297	8.088	9.73148	9.04566	8.70229	11.6093	10.0446	9.38704	8.49881	9.96739	7.96052	9.64766	10.595	9.88758
CLIC1	10.0337	11.4364	10.9185	10.0388	11.5379	10.3804	11.5061	11.0686	10.713	10.3499	10.8019	10.9966	10.7681	11.6185	10.9341	11.3588	10.8608	10.8242	10.4234	12.1511	11.1444	10.4488	10.6276	11.3032	11.444	11.3794	11.0878	11.889	10.618	11.9727	10.658	11.5408	12.1104	10.0554	9.69492	11.5934	10.3171	11.4392	10.6088	9.07009	11.2999	11.9436	11.9147	10.8034	10.4448	10.7573	10.9777	11.4349	11.5794
cRAP-SRPP	8.64425	8.55181	8.72442	7.9885			7.39815		9.32922	8.22918	8.0357		7.50397	8.22774	7.93826	7.94106	9.54554		8.42919		9.07938		8.61738	8.69038	10.1885	8.23241	8.20924	10.0397	8.13696	7.70625		7.95425	7.78427	8.37505	8.46809	8.32007	7.97201	8.15312	8.09369		8.34352	7.94498	8.55477		9.70249	9.9989	8.59388		8.34952
IMPACT		8.72274	8.15718	7.89844	8.13529	7.80708	8.09368	8.96942	7.91086	8.00841	7.83185	7.99431	8.4083	7.9562	8.33705	7.98967	8.15703	7.41616	7.48837	8.14758	8.29676		8.05544	8.00797	8.34144	8.2014	8.00176	8.06304	7.9474	8.43377	8.04665	8.34614	8.39699	7.40184		8.60931		7.94371	7.66862		8.11263	7.73468	8.30532	7.77133	7.51888	7.50515	7.42848	8.4562	8.03292
FGF1	7.79619	8.43134	8.74625		8.13179		8.20795	8.63835					8.2796	8.5446	9.48011	7.92319	8.13968			8.26861		8.89221		7.22552	8.37226	8.40538	7.7855			10.0468		8.61177				9.93916	7.33636	8.3921	7.93248			8.32817	8.29143		7.71404			9.75332	8.45547
USP15	7.98136	9.21049	8.85619	8.6506	8.74149	9.56542	8.96026	8.89936	8.8102	9.10786	8.54705	8.87359	8.84121	9.12768	8.79715	9.07059	8.92397	8.4675	9.2275	8.9918	9.27474	8.36369	8.67857	8.82594	9.19029	9.16107	9.05612	8.94859	8.98402	9.26172	8.66641	8.70735	9.0799	8.83994	8.3548	8.90902	7.64575	9.02247	9.01842	7.90916	9.17588	8.62621	9.23254	8.90507	8.93104	8.65634	8.62477	8.81094	8.84377
ACYP1	7.94809	10.2296	9.41017	9.17796	8.9555	9.26646	8.91455	9.64593	9.36989	9.3854	8.85713	8.13603	9.57521	9.81109	9.62586	9.35762	8.27567	8.3124	8.69687	8.93169	9.85343	8.56005	8.81922	9.07479	9.49556	9.86377	8.99728	9.03513	9.68701	10.5885	8.87781	8.94278	9.17749	9.85889	8.62905	9.56865	7.39019	9.48261	9.51206	7.54867	9.18443	8.85304	9.49329	9.28414	9.08291	8.38623	9.23563	9.40371	9.01575
GAN		7.59818	7.50046	6.7759	8.52418	7.44652	7.88364	8.35446	7.28533	7.15207	7.47781	8.2466	7.59105	7.81108	8.15214	7.45797	7.71851		6.9776	7.54448	7.44647	8.4263	7.27425	7.38148	7.07092	8.19425	7.91763	7.09461		7.83404	7.66342	7.47373	7.63533			8.30396		7.50533	7.07182		7.70427		7.53081	7.78957	7.71155		7.65771	6.83063	7.86771
FHL1		7.85205	7.33895			7.2994		8.82371			7.55151		8.73148									7.39296					7.33865			9.14386						8.20705		7.85439			7.00928							8.03794
ZFAND1		7.83047	7.6304		7.83826	7.9975	7.72475	7.63781		7.03253	7.65873		7.14929	7.56438	7.537	7.39355			6.90408	7.60425	7.38213		7.00569	7.90068	7.50982	7.46673	7.01927	6.61913	6.77006	8.10977	6.919	7.25775	7.51139			7.47437		7.76583	7.19845		7.52577	6.24497	7.62221		7.39705			7.14206	7.18382
TRIM16			8.16055				8.57716	8.40346				7.92758	8.83619	8.32982						7.65281					8.79681				8.46633	8.33334						7.95072		8.48239					8.73601	8.47198
TIMM8B		7.83135	8.92331		8.47495	8.7035	8.8977	8.71043	8.41548		8.36508	8.91109		8.60445	9.18474	7.98168	7.76313	7.62313		8.02317	8.50542	8.07958		7.78664		8.49543	8.48383			8.54249	8.09262	8.99729	8.90693			8.57442		8.84555	8.3471		8.70002	8.71117	8.68677				8.31155	7.97144	8.91829
LZTFL1	7.68517	9.57341	9.64813	8.71638	9.84371	8.72226	9.90877	9.66107	8.89399	8.49642	8.83971	8.86914	9.20806	9.69703	9.66607	9.46179	9.29348	7.49048		9.58275	9.42036	9.05545	8.97481	8.79263	9.29342	9.4705	9.18612	8.67506	8.98816	10.2419	9.35841	9.68037	9.53518	8.27208	7.72264	9.78093	8.06411	9.67019	8.61532		9.40902	9.4428	9.90357	8.42718	8.59319	8.15876	9.01337	9.5931	9.46874
SPATS2L		7.95352	8.22797	8.01814	8.42112		9.08335	8.26633		7.79813	8.12637		8.36656	8.58332	8.46718	8.38684	6.59564			8.13598	8.47667		8.25414	8.48864	8.25761	8.37367	7.88075		7.94268	8.23557	8.37508	8.49667	8.74838			7.72739		7.20672	7.42684		7.84281	8.0862	8.59756	7.74742	7.59798			8.0068	8.13289
NDRG2	7.48489	9.57123	10.4737	8.61912	9.38613	7.80434	9.25557	9.24458	9.24804	8.20278	8.55663	8.91829	9.22362	9.73702	11.2404	9.12324	9.86636			8.87926	9.00159	9.67422	8.62965	8.59942	9.6358	8.96583	9.66428	7.21924	8.96952	10.5442	9.1489	9.34285	9.77108	8.05705		9.45941		9.26899	8.18715		8.83557	8.64652	9.11887	7.29326	8.60457		8.6323	8.89769	8.34626
ABI1	7.77913	8.76837	9.02878	8.22649	9.12764	9.02377	9.66719	9.39725	8.65636	7.97613	8.77185	8.53795	9.09735	9.29521	9.2163	9.37494	8.41729	8.64543	7.6542	9.19992	8.58937	7.81643	8.72374	8.68323	9.04601	8.83972	8.58616	8.97361	7.96459	9.53363	8.87525	9.37262	9.43859	8.05176	7.68169	9.24927	8.01908	9.13134	8.4752	7.44503	8.92234	8.81034	9.24681	8.25389	8.04309	8.25701	8.75886	8.84655	9.04677
ABI3	7.54465	8.0713	9.52753	8.44581	9.3606	8.26566	10.1571	8.35238	8.67845	8.31364	8.31547	9.63261	8.35299	9.33451	9.20426	9.20951	8.19456	8.27626		9.57547	9.29204	9.40638	9.1127	8.79987	9.46307	9.00469	8.7657	8.85459	8.68321	9.15006	8.81324	9.387	9.85081	7.71568	8.13268	8.66507		8.88192	8.50276		9.49426	9.39724	9.68856	8.96654	7.84019	7.72835	8.78287	8.5962	9.47914
FAM136A		8.22807	8.19704		9.30534		8.8428	8.50363				8.80695	8.82433	8.53295	8.4379		8.01204	7.92838		8.44152	8.45721	8.31599	8.21834	8.34706	8.58756	8.42499	8.52244	8.74156	7.82307	8.86309	8.35877	8.70245	8.70483			8.6561		8.15497	8.91558		8.5348	8.61474	8.80931			7.67863	8.49354	8.51886	8.86159
USP5	8.5393	10.1757	9.57748	9.1326	9.8787	9.87557	9.74618	10.4025	9.38002	9.58784	9.29027	9.02251	9.95367	9.84934	9.92664	9.7894	9.24717	8.95436	9.28868	9.64696	9.77597	8.69924	9.04649	9.35552	9.77954	9.72801	9.59246	9.2861	9.58086	10.7314	9.43405	9.61623	9.75951	9.26527	8.68961	10.0223	7.9154	9.79526	9.27695	8.13352	9.62435	9.56473	9.93531	9.37988	9.48676	9.17034	9.31663	9.73868	9.35947
UBXN1	8.06913	9.38261	9.19885	8.51905	9.46931	9.00495	9.46634	9.3665	8.77881	8.60796	8.54803	9.46893	9.36689	9.25014	9.30063	9.11772	8.22403	8.17776	7.92699	9.34085	8.97279	8.72535	8.67443	8.9716	9.34406	9.1697	8.62269	8.6501	8.61909	10.1215	9.11494	9.08218	9.56908	8.39024	8.05401	9.1962	7.40824	9.0224	8.47093	7.76809	9.27303	8.8975	9.31035	8.55914	8.54191	8.02966	8.82909	8.8717	8.85881
FUBP3		8.87477	9.08876	7.95053	9.27218	7.79795	9.53412	8.92777	8.32048	8.14812	8.17284	8.54873	8.79706	8.81869	9.08149	8.98382	8.3063	7.75963	6.07286	9.17269	8.68602	8.62544	8.52272	8.40766	8.86879	8.70705	8.35788	8.17422	8.23767	9.21072	8.76101	9.00936	9.33466	7.71001	7.49252	8.77115		8.71396	7.91975		9.04478	8.49868	9.02388	8.32607	8.207	7.65436	8.27887	8.19689	8.53943
PPCS	8.33772	9.30606	9.44092	8.57489	9.82369	8.86058	9.66281	8.78809	8.96393	9.27912	8.58077	9.00986	8.91164	9.91693	9.34856	9.62783	8.64159	8.70809	8.43188	9.67364	9.51554	8.84144	9.1233	9.31157	9.74303	9.42447	9.2585	9.51539	9.23277	9.71476	8.92048	9.46954	9.76156	8.98811	8.4691	9.4504	8.14097	9.8013	9.14817	7.8588	9.58182	9.68806	9.99554	9.12163	9.0108	8.75954	9.39003	9.22764	9.75828
KPNA3	6.98702	8.71641	9.14389	7.93027	8.73598	8.51237	9.45626	8.91663	8.59166	8.1077	7.97773	8.12029	9.39059	8.9421	9.33066	8.84307	7.88123	7.57831	7.1709	9.15542	8.91201	7.108	8.32127	8.5938	8.91098	8.97622	8.99542	8.62489	8.45692	9.27979	8.6287	8.93155	9.33234	7.78716	7.04311	9.09579	6.72742	8.51261	8.2347	5.89519	8.81706	8.72781	9.25218	8.42248	8.13501	7.90831	8.39815	8.87094	8.75733
ECT2
EXOSC3			8.26665		8.48336		9.14379	8.37274	8.26174			9.0277	7.9052	8.75282	8.55116		6.17935			8.25692	8.57724		8.34	8.56396	8.42151		7.95613		8.43216	8.88357		8.31686	8.34977			8.23894		7.01876			8.73701	9.18086	9.06825					8.55018	8.6348
HEBP2	9.04149	11.4715	11.2771	9.80533	10.7421	9.99757	10.3391	11.6793	10.53	10.1109	10.6361	10.0301	11.0153	10.6109	11.1198	10.7107	9.6522	8.71578	8.07424	9.80745	10.0088	9.35886	10.208	10.0237	10.6721	10.5945	11.0671	10.0976	10.0711	12.3026	10.24	10.5524	11.0453	9.43134	8.7792	11.3386	8.06444	10.9503	9.44113	8.36317	10.5018	10.4885	10.6517	9.66944	9.37965	8.67698	10.6053	10.8461	10.2969
GLO1	8.13288	10.4721	9.95451	8.68571	10.1257	9.99407	9.72672	10.7444	9.5799	9.64843	9.71461	6.68855	9.99413	10.3495	9.95434	10.1244	8.96687	8.45439	9.70179	9.65584	9.89626	7.1982	9.01275	9.50444	9.98568	9.97198	10.0994	9.05791	9.47011	11.15	9.55913	9.79531	9.8502	9.54313	8.77101	10.2963	7.58265	10.4714	9.22543	8.11779	9.70421	9.1123	10.0207	9.07397	9.48567	9.28584	9.03601	9.72934	9.34635
ZC3HAV1L	7.56443	8.76764	8.19956	7.37081	8.33896	8.54194	8.73212	8.13111	8.08589		7.97924	8.03401	7.80889	8.77185	8.14417	8.45505	8.12256			8.70999	8.32979		7.92931	7.93125	8.36371	8.55321	8.32739		7.96029	8.78266	8.01407	8.98244	8.73088			8.66799	7.82709	8.6938	8.06709		8.49864	8.46098	8.59831		7.53092		7.98043	8.53853	8.57199
CDKN2C		9.47946	9.44079	7.58057	9.97977	8.2453	9.13009	9.84167	8.88344	8.15137	8.29028		9.24711	8.48079	10.0171	8.52771	9.42175		7.16638	9.14367	9.21451	9.35654	8.69941	8.34024	8.92261	9.126	9.46808		7.91866	10.6719	8.77114	9.11817	9.28227	8.04615		9.71762		9.2567	8.02593		9.20715	8.89275	9.0418	8.27823	8.30576		8.45017	9.59141	8.84999
DDX39A			8.12881		9.42996		9.88907	8.07042		8.84814	8.1184	8.4854		9.34024	8.21524	8.85167				9.07951	8.80756		8.29112	8.70446	9.5209	8.7359	9.97987	8.80648		8.65462	8.5014	8.70366	9.52919		7.00627	8.28813		8.10787	7.96196		9.25949	8.41218	9.58133	8.78621			8.28026	7.37904	8.8081
MYO1D	7.44516	9.19303	8.214	7.64324	9.83058	8.44331	9.75218	10.5506	7.80058	7.2927	8.66054	8.55666	8.99363	9.95011	9.60861	10.0279	8.55795	8.13042	8.39285	9.38958	9.38459	8.56189	9.65685	8.70216	9.36749	9.05425	7.86737		8.14994	10.3639	9.21077	10.1334	8.6461	7.10958	6.35298	9.39442	6.59187	9.85563	9.22897		9.04521	9.02713	10.0657	8.06218	8.35277	7.45349	8.48825	9.81093	9.37931
CYB5A	8.64175	10.1123	12.6808	11.3296	10.8969	11.007	10.6208	10.5224	12.2439	11.4293	8.95503	9.1768	10.4228	11.1661	13.0295	10.7929	9.72579	9.61197	9.97366	10.2783	10.7513	9.32991	10.8206	10.2984	11.0783	10.5854	11.8835	9.6142	11.3604	10.9745	11.1045	10.9019	11.1051	11.1059	9.08072	10.432	7.78541	10.2371	10.1325	8.19331	10.6424	10.2983	10.7663	10.3657	10.3673	9.63627	11.5575	10.2729	10.5869
G6PD	8.57321	9.95141	10.1641	9.16912	9.96694	9.67247	10.0476	10.7816	10.007	9.89156	9.79304	9.4853	10.3892	10.2582	10.1699	10.2057	9.27592	9.08914	9.28572	9.82851	9.49789	8.65637	9.65083	10.1131	10.48	9.91355	10.5773	10.6119	9.68061	11.1164	9.72815	10.2081	10.4742	9.28291	8.76682	10.4134	8.89149	10.2697	9.49412	8.88924	9.79816	10.0161	10.3659	9.42019	9.03275	8.89258	9.73798	9.94669	9.64259
TNFAIP3							8.42596					8.55375		8.25984	8.22909	7.88829				7.7548	7.97815				8.11495	8.23823				8.04193		7.91987									7.76143	7.53704	8.07705					7.06683	7.41232
EDF1	8.07315	9.77932	9.32548	8.37944	10.2653	7.79962	10.3504	10.2026	8.33475	8.03879	8.06444	9.94615	9.8549	9.23767	9.72756	9.07737	8.80851	8.30089	7.72583	10.0791	8.89732	9.11073	9.3214	9.05256	9.60653	9.34919	8.50654	8.94879	8.3925	10.5577	9.41169	9.59593	10.0418	7.34429	7.10184	9.88301	7.41547	9.44014	7.6601	7.57601	9.48569	9.92233	9.17411	8.86456	8.37006	8.21279	8.42457	9.35246	9.73708
SULT4A1			7.37922				7.55358								8.7785							8.67691			7.20252
PARP1	7.8307	8.84561	9.89881	8.55567	10.771	8.73355	11.5113	9.37921	8.69193	8.7012	8.24083	9.31119	9.45002	10.1676	9.70193	9.12263	8.74006	7.51663	6.87926	9.60456	9.35364	7.58377	9.92164	9.39906	10.6699	9.78554	9.41926	8.2279	8.9281	9.29003	9.43664	9.40735	10.3106	8.00166	7.3128	9.01412	6.24577	9.15018	8.8568	6.51378	8.80711	10.7187	10.8588	8.80722	8.08185	7.50917	8.48716	8.54117	10.0625
MCM2					8.56087		8.86125	7.38626				9.03877	8.37984	8.70382	8.17091	8.68206	8.11047			8.75566	8.53148		8.45198	8.03444	9.03962	8.59892		8.87321		8.25481	9.09397	8.49012	9.58446		8.16776	7.9917		8.57021			8.67534	8.77617	9.10968	8.61253				8.37381	8.58409
SSRP1	7.81857	8.95545	9.86852	8.54363	9.63083	8.21575	10.758	9.32932	8.99077	9.00829	7.81942	9.02969	9.664	9.918	9.6787	9.10729	8.4038	7.71815		9.19608	9.48717	8.69868	9.50596	8.81368	9.87902	9.6105	9.47959	8.68613	8.72494	9.48587	9.52309	9.59514	9.95246	8.45756	7.52511	9.22189		8.78716	9.00697		8.91892	9.87009	10.2245	8.91939	8.0825	7.67732	8.78188	8.76024	9.42824
SAFB2	7.45263	8.04813	8.90722	7.83308	9.16895	8.12237	9.59686	8.98508	8.35147	7.50077	8.10178	8.99665	8.64872	8.76528	9.12724	8.72896	8.49791	8.26578		8.87818	8.68298	7.75182	8.84483	8.37585	9.09263	8.88775	8.60849	8.07238	8.31298	8.7367	8.85781	8.95493	9.1901	8.05106	8.38985	8.3095		8.41434	7.89366		8.93792	8.94391	8.9423	8.54415	7.53756	7.73805	8.11303	8.72261	8.8327
SAFB	6.7884	8.33375	9.00619	8.16943	9.55384	7.94157	10.0807	8.86037	8.36679	8.03136	7.67308	9.39859	8.75665	8.83598	9.14828	8.85942	8.45409	7.9768	6.74777	9.22096	9.0647	8.56597	8.98115	8.87868	9.29893	9.09664	8.53694	8.3188	8.51099	8.93293	8.89593	9.17586	9.36885	7.59769	7.06099	8.647	6.08964	8.64939	8.10774	7.01522	9.37662	9.18089	9.36376	8.78105	7.90552	7.42404	8.10861	8.53605	9.15478
PTAR1		7.21029	7.94436		7.78313	6.52419	7.93374					8.99613	7.14398	7.30523	7.87721	7.73077	8.0084			8.01254					7.36938		7.19673			7.89678	7.58796		8.21581					8.00804			7.59261	8.13286	7.77573					7.39632
SNX3	8.34974	9.89738	9.93345	9.15678	10.7999	8.98272	10.0921	10.0474	9.21912	8.93518	9.7694	9.37823	10.0209	9.95697	10.0059	10.5341	9.71108	9.4544	7.78196	10.6481	9.59498	8.69745	9.3961	9.81749	9.93021	9.75788	9.82068	9.22707	9.66156	10.8604	9.64851	10.0505	11.1305	8.88262	7.94747	10.2525	7.93413	9.99591	8.94566	7.84818	9.78252	9.70855	9.87117	9.07102	9.04652	8.71307	9.77738	9.88397	9.67919
DYNLRB1	9.00375	11.5109	11.5746	9.79243	11.0792	9.56412	11.6115	11.9275	10.3863	9.14628	10.2936	9.79079	12.0502	11.4893	12.1226	11.0482	10.3852	9.47453	8.24386	11.2853	10.8544	10.2489	10.532	10.3121	10.7551	11.1116	10.4547	9.93322	9.92845	12.5644	11.0954	11.427	11.2938	9.3742	8.52461	11.9369	8.45952	11.2607	9.77127	8.23893	10.8131	10.2226	11.351	9.74024	10.1974	9.61259	10.5265	11.8685	11.0957
KAT5												9.05903
RPL13A	8.63279	9.85658	10.8355	9.16883	10.5903	9.46909	11.6771	10.7909	9.81846	9.14888	8.53446	11.1835	10.3758	10.3654	10.6526	11.1598	9.76195	9.04253	6.99797	10.5578	10.4	9.80773	10.9054	9.90903	10.6036	10.677	8.83564	9.70111	8.882	11.2055	11.2882	10.9908	11.5992	8.20494	8.28437	10.0887	7.35707	9.2888	9.74132	7.4002	12.1371	10.0489	11.4118	9.58471	9.67543	9.19891	10.1886	10.9388	11.5478
EIF3E	7.77826	8.96902	9.79722	8.37682	10.0303	8.3163	10.3598	9.36338	8.78122	8.51451	8.6173	9.05758	9.53243	9.82247	9.66588	9.49037	8.75103	8.1136	7.66089	9.43565	9.20096	8.25224	9.34229	9.17029	9.68619	9.31125	9.16373	8.937	8.78036	9.66905	9.26695	9.67566	9.92311	8.15531	7.77689	9.2613	7.79164	9.21303	8.83017	7.81924	9.61614	9.47761	10.0281	8.74635	8.30428	8.1115	8.99731	9.0747	9.81794
U2AF1		7.73747	8.72078	7.82188	8.75888	7.43555	9.85298	8.70123	7.48758	7.60891	7.92128	9.6494	8.68041	8.73833	8.69948	8.40469	8.4106	7.62623		9.13234	8.56539	7.6445	8.90858	8.21136	8.79908	8.87163	8.20549	7.82979	7.8633	9.09322	8.41984	8.83919	8.91707	7.32262	7.90111	8.34611		8.13704	8.28469	6.69629	8.62321	9.27402	9.38592	8.20733	7.22011	7.79855	8.0828	8.15929	8.89781
PHGDH	7.38292	11.0607	10.7747	9.29564	11.1125	8.90377	10.7627	12.6939	9.99158	9.02977	8.8272	8.24755	12.5647	9.79727	10.7569	10.0385	9.82994	7.14859	6.38607	8.70278	9.65483	8.8139	9.85033	8.85952	9.89029	9.92922	10.5426	7.86369	9.0956	12.121	10.566	9.69381	10.593	9.04559	6.57334	10.9953	8.27466	9.27493	7.93855	6.13094	10.1289	9.13951	9.74407	8.51481	9.4482	7.33902	8.96455	10.0416	10.4028
NDUFB9	7.7669	6.77587	9.87135	9.12068	10.3462	7.20568	10.3713	10.4854	9.95629	6.84732	5.94257	7.4236	9.96758	8.27695	10.0507	8.2236	7.31426	8.84035	6.85303	9.61429	8.72936	7.11164	9.45783	9.25631	8.79075	8.88423	9.23467	7.37685	9.03898	9.6273	9.89695	10.1129	9.63763	7.18201		9.99328	6.99444	6.44375	8.05191	7.48458	9.01411	9.40546	8.73288	8.35409	7.42228	6.55436	9.07478	9.49167	9.93511
MAPKAP1							7.98142	7.3336						7.63273	7.97235			6.96432			7.83271				7.75351		6.81339			7.93441	7.74058		7.97436										7.3543
PXK		7.70702	8.1453		8.37579		8.60229	8.36278					8.07655	8.01192	8.10919	8.18279				8.40589	8.6564		7.88764	8.10659	8.40747	8.04053	8.09296	8.04521	7.66605	8.3014	7.5852	8.06846	8.45935			8.19408		8.00084	7.51845			8.22467	8.61332					7.99002	8.09971
TRRAP		7.59898	7.8058		7.82045		8.78307	7.90625	7.69519	7.97396		9.72322	7.71679	8.0943	7.92309	8.09428	7.33462			7.87341	7.86092	7.97207	7.89854	7.46035	8.22106	7.5381	8.0124	7.63091		7.72466	7.9153	8.1172	8.01028	6.64923		7.54209		7.33256	7.39804		8.29997	7.68944	8.35006	7.53561			6.79485	7.46813	7.98285
QTRT1		8.89834	8.66093	8.33366	9.72968	8.88636	9.05492	9.11245	8.25784	8.2572	7.68351	9.34721	8.93417	9.21555	9.11722	8.48746	8.98327	7.63927		9.23205	9.16735	9.11908	8.46008	8.8389	8.79988	8.6683	8.64778	7.66713	8.66128	9.34249	8.85847	9.19329	9.33173	7.88927		9.00432		8.76474	8.13216		9.05685	9.42358	9.16388	8.30928	8.22688	7.82554	8.21593	8.29241	8.93902
PPP2R2A	7.68817	9.06674	9.51183	8.2998	9.44257	8.43927	9.54711	9.55586	8.89474	8.17222	8.59163	8.96147	9.19447	9.23669	9.49616	9.19607	8.63564	8.26262	6.70525	9.20583	8.78203	8.22896	8.35027	8.64327	8.89817	9.0529	9.0869	8.37814	8.64271	9.85067	8.75574	9.10842	9.41624	7.92363	8.1914	9.17362		9.16155	7.91013		8.71005	9.13576	9.30495	8.44414	8.33389	8.0705	8.50502	8.69321	8.92848
SNAPIN	7.81872	8.86842	9.71761	8.40811	10.5161	9.49471	10.2913	10.3535	8.58725	8.93658	8.89983	9.5794	9.47271	10.1537	10.7842	9.77407	9.34448	9.34442	8.25455	10.483	9.68929	9.635	9.5234	9.85894	9.94622	9.40188	9.79336	9.20414	9.01234	10.6654	9.83799	10.1523	10.0689	7.99094	7.39632	10.0097	8.04653	9.79657	9.00507	7.40597	9.85883	9.98142	10.1757	9.12238	8.9748	9.04686	9.26333	9.44515	9.74582
TSTD1	9.20768	10.2721	9.47542	8.79189	10.5512		10.1877	10.1569		9.04082		11.9784		10.1881		8.60973	9.19201		8.54596	9.77707	9.56855	8.42065	9.32109	8.19326	9.3094	10.0326	8.1746	9.64282		10.3131		9.16617	9.53093	9.04524		10.2223		9.35295			10.189	9.00597	8.53221	9.23436	9.24865	9.22609	9.62153	8.82342	9.80095
PLCB3	7.55529	8.68163	9.02636	8.18388	8.78332	8.0193	9.07371	9.06007	8.3534	8.25398	8.09446	8.6744	9.10281	9.00434	9.22907	8.64633	8.23659		7.93532	8.94478	8.56894	8.0544	8.42553	8.30668	8.76435	8.63353	8.75514	8.5653	8.42247	9.11987	8.61925	8.98654	9.01146	7.75258	7.11139	8.90058	6.79915	8.70544	8.17067		8.30511	8.68029	8.8867	8.04523	8.19904	7.35467	8.11116	8.44648	8.47896
CALML5	8.29131	8.8038	8.68589	10.1858	7.99347	7.98878	8.30019	8.05373			7.36106			8.57265			7.68324	8.52881	8.46289		9.11013	8.96427	8.43078	8.03704	8.36937	8.34761	8.77463	7.76015	8.3328	7.96886	8.51284	7.81363	7.95873	8.15464	8.03792	8.17636	8.41315		8.88507	8.00661	8.6222	8.43611		9.31024	8.43866	8.29173	8.2607	8.22778	9.31932
EIF2S3	8.02402	9.51187	10.025	8.62294	10.4986	9.32015	10.7515	9.83671	8.97969	8.80368	8.94508	9.44417	9.69553	9.93648	9.74177	9.5101	9.40459	8.54239	8.53761	10.0888	9.54869	8.82932	9.53399	9.3621	9.94768	9.7795	9.43996	9.18562	8.9503	10.0516	9.72458	9.82858	10.2452	8.85868	7.60517	9.73962	7.82502	9.55782	9.18587	7.44863	9.66206	10.1552	10.324	8.89837	8.8437	8.42345	9.01699	9.553	10.0543
RAB32	7.4014	8.62167	9.08116	8.0376	9.01186	8.55236	9.35558	9.13897	8.66366	8.38818	8.59562	9.22983	9.1292	9.17787	9.11087	9.17135	8.21064	8.60692	8.31203	9.7245	8.64083	9.06246	9.17442	8.97086	9.06232	8.67151	8.91822	9.85768	8.51792	9.18414	8.84431	8.99202	9.34312	8.41011	8.36253	9.10418	8.28791	8.93843	9.01516	8.26456	9.34983	9.39032	9.54602	9.36683	7.85416	8.89737	9.40879	8.86512	9.0741
SP100	6.03907	8.08441	9.18305	7.88269	8.18968	8.3344	9.88252	8.43657	8.20444	8.13207	7.84095	9.29027	8.39479	8.7356	9.3772	8.84259	7.38726	7.38978		9.04662	8.33677		8.89917	8.81116	9.15056	8.82366	8.48477	7.59787	8.20435	8.75148	9.15094	9.1501	8.98672	7.88823	6.81643	8.21835		8.08627	8.16018		8.94026	8.59168	9.39022	8.29907	7.97192	7.2235	8.20232	8.0911	8.73216
POLR2H	7.4028	8.02326	8.41983	7.55158	8.72839	7.46607	9.11385	8.3647	7.84814	7.55031	8.14328	9.44545	8.42718	8.93352	8.53514	8.45891	7.41059	7.29819		8.3238	8.07933	7.02354	8.25238	7.81158	8.38463	8.35802	8.24678	7.89431	7.71583	8.56473	8.31191	8.53081	8.66209	6.89221		8.28782	7.00604	8.42501	7.8354		8.50618	8.85086	8.85513	7.9113	7.66176		8.02019	8.0842	8.67971
EXOSC4		8.29762	9.21881	7.51952	9.00981		9.67194	9.03462	7.84545	7.98543	8.06452	9.21563	8.52309	9.14035	9.25436	8.82856	8.43453			8.68884	9.02772		8.436	8.75145	9.11836	8.797	8.62573	8.17127	8.33908	9.06601	8.955	9.10882	9.02169			8.51137		8.86507	8.47118		8.59427	9.3711	9.30671	8.3328				8.52491	9.1354
PSMF1	8.7628	10.7675	10.3146	9.55731	9.69216	10.9325	9.78092	9.90017	9.93033	10.5815	9.91997	9.74878	9.87515	10.3351	9.9596	10.1941	9.33873	9.60317	9.99597	9.6261	10.4879	9.40627	9.48683	9.98532	10.3432	10.1667	10.3115	9.89535	10.0865	10.3693	9.32135	9.80831	9.90475	10.1297	9.74215	9.70232	8.09376	10.6042	10.3122	8.63226	10.336	9.56335	10.3937	10.202	9.99912	9.76458	9.58375	9.6483	9.325
DDAH1	7.9494	10.7515	9.38853	8.63527	9.58721	8.35355	9.65442	10.1498	9.70136	7.72561	8.95042	8.18441	9.71428	9.67406	11.4531	9.17048	9.2813			8.69458	9.05235	9.11167	8.86192	8.4478	9.29969	9.21506	9.86063		8.27251	11.2671	9.3551	9.53143	9.19982	7.89132	7.68266	9.45471	7.13042	9.43529	8.29327	6.41307	9.24092	9.083	9.556	8.38733	9.1834		8.15797	9.02803	8.70076
LEMD2	7.99935	9.4657	9.89926	8.72024	10.299	9.63014	10.3241	10.5043	9.14061	8.5057	8.90626	9.08588	10.1412	9.85841	10.006	9.87668	8.80776	8.39704	6.13863	9.777	9.76867	8.96108	9.56034	9.16248	9.58704	9.5698	9.40698	8.06311	8.87691	10.3952	9.60583	10.1116	9.30294	8.75549	7.53162	10.036	7.27161	9.63253	8.94087		9.61745	9.69299	10.0095	8.39839	8.78017	7.87946	8.86964	10.0598	9.56348
DCTN3	9.29612	10.2517	10.5552	9.57377	10.1083	9.00237	10.237	10.7474	10.0781	9.67731	9.38594	9.45109	10.6365	10.2433	10.7584	10.2753	9.48957	9.58472	8.97327	9.75552	10.1677	9.5284	9.95163	9.7954	10.2352	10.3417	9.91565	9.86588	10.0538	10.9124	10.0146	10.4641	10.4513	9.57113	9.03441	10.7705	9.52709	9.83107	9.80499	8.97589	10.1693	10.2159	10.1721	9.7626	9.58111	9.60732	10.296	10.7269	10.2281
COA7		7.19589	7.08476	7.33105	7.52422		7.69883	7.34966				8.31273	8.15407	7.60365	7.41726	7.53468				7.95874		7.80768	7.68724	7.61008	7.26481	7.50132			7.72529	7.66387	7.58392	7.65779	7.97284			7.94122		7.80307	7.91515		8.04826	7.89379	7.87931	7.48642				7.6657	7.93452
HECTD3	7.41471	8.4099	8.69677	7.9428	8.50817	8.68735	9.12423	8.71034	8.20934	8.22295	8.31782	8.04278	8.56238	8.74737	8.71499	8.69966	8.18148	7.36222	7.60137	8.24126	8.46178	7.92706	8.28823	8.23598	8.62883	8.43793	8.07544	8.69045	8.39344	8.88792	8.41696	8.59992	8.81695	7.88008	7.63461	8.65213	7.45012	8.44122	8.02926	7.14377	8.68634	8.28308	8.82187	8.5832	7.90281	7.96065	8.43258	8.40577	8.43491
RAB43		8.13663	8.35903	7.28998	8.26369	7.62788	9.07021	8.10002	8.02592	7.937		9.67341	7.932	8.3575	8.39664	8.46356				8.65956	7.28111		7.39075	8.21857	8.57449	7.845	7.88679	8.43221	7.74276	8.81732	7.68786	8.32182	8.53508		7.21461	8.18485		8.34208	8.13713		7.78381	8.57232	8.6459	6.62834			7.80992	7.98576	8.38629
BRK1	8.41323	9.31129	9.97629	9.36991	9.8089	8.39348	10.6361	9.94321	9.49528	8.51596	8.8367	8.99765	10.1328	9.8623	10.2654	9.80378	8.61887	9.18817	8.35425	10.1001	9.5341	8.2096	9.58021	9.25794	9.93049	9.72498	9.85073	9.76334	9.06522	10.5788	9.88653	10.1841	10.3453	8.75385	8.30527	10.0066	8.69715	9.09133	9.43093	7.85372	9.83026	9.87198	10.0054	9.6914	8.99888	8.82102	9.58735	9.83466	9.9681
DVL2		8.12691	7.72214		8.21809		8.16862	8.79292	7.60255			8.25717	8.18657	8.51725	7.52139	7.99667	7.32044			8.03173	8.06317			7.95257	7.70912	7.64774	8.03831			8.5058	7.46791	8.08624	8.1553			8.21234			7.07848		7.73079		8.04943		7.87011		7.54267	8.06744	7.99749
LGALSL	8.95062	9.45183	9.48772	8.84899	8.40631	9.42721	8.93822	9.32731	9.53415	9.01245	10.0889	8.0786	8.95482	10.0034	9.61869	9.24479	8.7902	8.79678	9.11651	8.083	8.79123	8.45847	8.6038	9.47774	9.53444	8.9255	9.70709	10.7297	8.19014	9.94769	8.9255	9.71631	8.65566	9.34032	9.11723	9.24405	9.88291	9.22748	9.382	9.09692	9.87446	8.66103	8.85932	9.5379	8.50579	9.63768	9.43665	9.06836	8.91906
WDR4					7.59408		7.69989							8.27852	8.1311	7.58428									7.65738					7.58221		7.2166	8.27478										7.6336						8.33057
MCM3		7.53425	8.12942	7.52885	9.17317	7.84661	9.53941	8.50782	7.84158		8.84148	8.92973	8.5846	8.52102	8.74481	8.64087	7.60418			9.10262	8.57303		8.50754	9.31681	9.27079	8.81507	8.50581	7.96521	7.74466	8.66356	8.6655	8.96014	9.87718			8.47693		8.28199	8.50161		8.75698	9.03202	8.96895	8.32868	7.88662		7.95597	7.83746	8.45929
DBN1	7.55019	8.83233	9.11265	7.76803	9.21402	8.74325	9.36334	9.76464	8.21711	8.00909	8.32571	7.17862	8.57183	9.51756	9.43486	9.01053	8.65473	7.51929	7.07941	8.22745	8.71053	7.77756	8.40349	8.60004	8.53244	8.45111	8.67198	8.51069	8.01226	9.64614	9.14179	9.28104	8.76009	8.48222	7.85949	8.51617	8.18867	8.80841	8.36021	7.16866	8.72809	8.07024	8.75242	8.75814	8.68361	8.06327	8.43566	8.66224	8.60874
STAT5A	7.59637	8.91868	9.49445	8.49325	9.05973	8.48909	9.46862	9.09474	9.04821	8.78384	7.96985	8.90951	9.09529	9.43751	9.30938	9.24078	8.40259	8.14961	7.6282	9.31456	8.99068	8.0073	8.67444	8.8271	9.41887	9.10825	9.40306	8.90624	8.88234	9.36946	8.82063	9.28209	9.54003	8.29807	7.56533	8.85401	7.80613	8.87114	8.50467	7.1918	9.27692	9.17512	9.49232	8.5352	8.2685	7.66237	8.85327	8.43058	9.04863
PFN1	10.8306	12.3784	11.554	10.8714	12.3568	10.9964	12.2044	12.5162	11.9173	11.5808	11.3715	11.8436	12.4052	12.2074	11.9043	11.9564	11.6497	11.366	10.7972	12.6228	11.2662	10.5771	11.2183	12.1537	12.267	12.1039	12.3326	12.6477	11.7296	13.1561	11.6901	12.3394	12.5087	10.7422	10.4038	12.7949	11.2357	11.8784	11.3186	10.4266	12.1256	12.7389	12.4154	11.5045	11.0132	11.2974	11.8452	12.7297	12.0377
SELENOI							8.05382					9.8495					8.0255			9.15585
UTP15			8.09862		8.34351	9.33291	9.05894	8.05368		6.72705			7.80836	8.08196	8.38804	8.2072				8.01492	8.14466		8.08537	8.05544	8.38914	7.84654	7.18134	6.61556	7.69773	8.36213	7.98252	8.39959	8.74201			7.00973			7.83475		7.51297	8.15777	8.80852	7.49502				7.35149	7.94163
CPNE1	8.54613	9.69966	10.0802	9.3064			10.5817	10.5182	9.85191	9.742	9.67664	9.5634	10.2547	10.5265	10.4585	10.2851	9.52175	8.98196	8.58209	9.9353	10.478	9.08558	9.62638	10.1483	9.50597	9.35529	10.4653	8.9592	10.0499	11.1623	9.87006	10.6258	10.4623	9.2669	8.03553	10.8547	8.14216	10.3233	8.96508	7.58149	9.50331	10.2047	10.5316	8.65062	7.09807	8.41586	9.20048	10.4099	9.98784
TWF2	8.46036	9.68049	9.72753	8.83699	10.5272	9.16964	10.72	10.4918	9.30069	8.94602	9.8193	9.72804	9.67807	10.4409	9.88055	10.368	8.85613	9.5371	8.31842	10.4047	9.64017	8.80359	9.47472	9.73491	10.1317	9.74204	9.7846	10.4579	9.25239	10.8541	9.60758	10.0779	10.4878	8.67696	8.7534	10.2401	8.78613	10.2498	9.22978	8.03486	9.98471	9.9945	10.5707	9.50199	9.02899	9.31975	9.882	10.0091	10.1509
STK26		9.53542	9.20292	8.56629	9.13028	8.89732	9.53077	9.99919	9.10898	9.14497	8.82948	9.3467	9.72224	9.1356	9.26572	9.31768	8.84236	8.52367		8.86863	8.91801	8.28931		8.67899	9.3773	9.35897	9.53776	9.27597	8.45044	10.2253	8.78925	9.24783	9.03028	8.82458		9.40453	8.52887	9.17215	9.1425		9.16476	9.9179	9.45548	8.84318	8.03073		9.40501	9.14884	9.07055
STK24	7.88408	9.18891	8.83128	8.02666	9.48376	8.63467	9.57122	9.87633	8.64789	8.12587	8.8581	8.74463	9.24688	9.43082	9.11617	9.19456	8.59372	8.44514	8.27864	9.4412	8.91507	8.34215	8.76019	9.16591	9.06096	9.04819	8.73766	9.08932	8.06656	10.0665	8.8168	9.1517	9.18894	8.37188	7.72481	9.71207	8.30585	9.21277	8.93985	7.92769	9.36726	9.13542	9.46945	8.62939	8.43716	8.26172	8.9373	9.44844	9.16712
EFS		7.5319					7.57425	8.15075	6.8681						8.18212					7.59304		7.84574								8.05726		8.05313	7.0859			7.74598							7.27595					8.13379
VAMP7	7.13815	8.49572	8.67367	7.7416	8.97015	8.04782	9.24464	9.07504	8.21475	7.93197	8.6716	9.15095	8.83826	9.02181	8.85418	8.92363	8.99605	8.16341	8.23422	9.14399	8.45044	8.74743	8.66813	8.88002	8.55977	8.48359	8.51603	9.01942	8.17594	9.29988	8.32058	8.91529	8.98672	8.20091	7.38963	9.02639	7.96495	8.81293	8.46789	7.17098	8.90528	9.01696	8.90233	8.12024	7.47572	7.49555	8.65414	9.40535	8.7303
NIT1	8.15445	9.88769	9.60186	8.49134	9.77847	9.33754	9.71051	10.2203	9.18861	8.76567	8.89441	8.55723	9.60032	9.78592	9.45621	9.46637	8.6376	8.63814	8.6332	9.44866	9.31671	8.23696	9.13436	9.18723	9.40903	9.50458	9.22238	8.94068	8.78941	10.5979	9.12734	9.5889	9.57397	8.57715	7.85397	10.0135	7.78949	9.7201	8.85384	7.61396	9.51603	9.33068	9.71228	8.69764	8.71855	8.28133	8.91881	9.68446	9.35178
PYGL	9.07331	9.49999	11.3548	9.42793	9.95367	9.01519	10.1161	10.0242	10.2147	9.82723	9.73533	8.85033	9.476	9.79668	10.5673	10.135	9.21668	9.65089	9.33585	10.0523	9.49856	8.51672	9.8131	9.74956	10.1589	9.89267	10.5109	10.8376	10.0262	9.73072	9.89157	10.3365	10.6351	8.98796	8.41198	10.6337	9.0557	9.82618	9.58112	8.47514	9.79307	10.3133	10.1539	9.22914	8.71738	9.11931	10.1945	9.97202	9.98929
PYGB	8.61026	11.2496	10.3125	8.99356	10.3435	9.16326	9.91094	12.3962	11.1281	8.62836	9.50278	8.11163	11.6753	9.83392	10.6884	9.80475	9.53935	8.38792	8.03141	9.72194	9.28638	8.15293	9.2181	9.34203	9.63816	10.4904	11.6726	9.59053	8.49603	12.5526	11.3807	10.5551	10.1842	8.3804	7.51315	11.9803	8.26616	10.0058	8.96013	7.36648	9.98315	9.22258	10.1182	8.61548	10.6478	8.30922	9.54364	11.1227	9.60089
IAH1	7.96383	9.90167	8.98287	8.28849	8.67385	9.21701	9.42083	9.99531	8.56356	8.74448	9.48306	9.18677	9.24116	9.66722	9.11896	9.56772	9.01073	7.83803	7.9536	9.12531	9.00276	8.82894	8.39711	8.47811	9.44914	9.36296	9.36032	8.55714	8.77518	10.5904	8.88432	9.28456	9.09537	8.11264	7.68222	9.85503	7.24332	9.73113	8.41452	6.98236	9.316	9.3751	9.73425	8.0425	8.80163	8.24644	8.81039	9.26879	9.10015
PSMC5	8.02897	9.54432	9.52369	8.77431	9.74214	9.63546	10.0676	9.66422	8.9083	8.94663	8.70065	9.49232	9.16868	9.4691	9.39492	9.58856	8.94254	8.73164	8.45388	9.62129	9.47701	9.1936	9.05243	9.26578	9.42403	9.20845	8.72334	9.09133	8.65085	9.91835	9.36933	9.41202	9.82804	8.71844	8.27649	9.5147	7.67025	9.44159	9.03096	7.54247	9.73379	9.11898	9.71835	8.83071	8.93066	8.53305	9.15583	9.27279	9.4824
CMC1		9.12748	10.0561	9.65486	10.3211	9.91752	10.1136	9.25048	10.0572			9.15144	9.60075	9.86412	10.4815	9.47433	9.23347	9.19607		9.88213	9.22395	9.29404	9.06006	9.24862	9.47744	9.47865	9.8562	9.25759	9.71892	10.0274	9.65913	9.76561	9.9316		8.74535	9.93741		9.52312	9.36545		9.88414	9.69801	9.9298	9.54326			9.76543	9.69068	10.2086
ESD	9.27123	12.0488	11.186	10.2089	11.1013	11.5913	10.8012	12.3866	10.9849	10.569	11.2896	8.70248	11.5787	11.5743	10.9582	11.2918	10.8679	9.80245	10.3246	10.7004	11.3334	9.03346	9.951	10.5965	11.0475	11.4596	11.6458	10.3117	10.6305	12.7098	10.693	10.8932	11.1613	10.5426	10.0294	11.7891	8.82647	11.9528	10.2575	9.21234	10.9867	10.7497	11.386	10.3393	10.8808	10.3296	10.1488	11.3972	10.4297
GLTP	7.40168	8.99401	8.92284	7.31967	8.85692	8.47162	8.84124	8.94918	8.36585	8.00047	8.67599	9.27693	8.64746	8.57877	9.04925	8.92536	8.54989		8.10115	9.12943	7.79345	9.38813	8.42524	9.04963	9.0448	8.81431	8.98072	8.86267	7.8285	9.39532	8.66583	8.94937	9.10492	7.53678		8.81898	8.24955	8.50932	8.21799		8.90249	8.84832	9.12878	8.72448	8.25224	8.3601	8.43198	8.84664	8.87847
CHORDC1	7.79111	9.07049	8.7799	8.17616	8.85087	9.00488	9.25699	9.01513	8.2942	8.35177	8.92045	7.95171	8.50365	9.22669	8.84769	9.05378	8.44666	7.84298	7.83738	8.58613	8.95849	7.25673	8.08891	8.58466	9.0487	8.94763	8.65187	8.70148	8.38415	9.69539	8.53904	8.59042	9.15291	8.32139	7.9672	8.87113	8.32532	9.27583	8.31834	7.50633	8.78637	8.79993	9.29137	8.3641	8.13361	8.23606	8.49374	8.60962	8.61488
ZNRD2	6.72319	7.72047	8.76723	6.89516	9.1166	8.68657	9.03868	9.32442	7.96264	7.50812	7.41295	7.3983	8.84237	8.86287	8.70642	8.55633				8.32214	8.29775		8.22146	7.82564	8.54023	8.15936	8.28135	7.21245	7.71178	9.31785	8.00968	8.4585	8.75021	7.25765		8.24138		9.01287	7.74922	6.86367	8.9249	8.43027	8.71886	7.33878	7.59497		7.89186	8.20435	8.84686
IRAG1		8.5724		8.37657				10.668					9.94751														9.19187			10.3373	9.04681					9.50995												9.82363
SLC16A2			8.95883	8.15394	7.80834	8.51551	8.84838	7.97715	8.28622	7.51847			7.67683	8.26129	9.35465	8.2454	7.39801			7.60113	7.71849	7.52859		6.99156	7.9372	8.44812			7.89136	7.0821	8.1662	8.41832	7.69352			7.51136		8.47239			8.29852	7.43947	7.85477		8.36762		8.25106
TAMM41		7.29984	8.26325		7.93805		8.52854	7.9847		7.1777		9.44988	7.81807	8.30259	8.3798	7.85303				8.07198	8.0444		8.08274	7.89864	8.1105	7.75381	7.59702			7.96861	7.91093	8.27828	8.41183			7.92499			7.55207		7.94338	7.93937	8.38473					7.38608	8.38173
CYB561D2		7.5368	9.34434	8.44527	10.0125	9.0722	10.2451	8.78052	8.73708	8.27336	7.44244	8.38773	8.0967	9.4191	9.02537	8.9858	7.90404	9.34468	8.04061	9.29145	8.66775	8.73685	9.47151	8.94358	9.54028	8.92445	8.90334	9.27271	8.29273	8.5696	9.48383	9.25644	9.4323	7.64272	8.05428	8.73266	8.37545	8.89724	9.01867	8.04165	9.212	9.88997	9.82956	8.2547	8.1124	8.02435	8.2997	7.98622	9.63982
ATP6V1E1	8.38466	9.1669	9.21621	8.65154	9.71331	8.87819	10.2604	9.29775	8.8087	8.61192	8.33577	9.49591	9.18046	9.82504	10.0203	9.87573	8.65013	9.97913	8.80521	10.5444	9.26429	9.21666	9.32896	9.49352	9.54852	9.36583	9.00375	10.1262	8.76753	9.9236	9.48318	9.58871	10.3	8.63925	8.57744	9.78103	8.0194	9.37109	9.38816	7.66626	9.78248	9.17841	10.0098	9.0229	8.89499	8.96991	9.88301	9.43735	10.0014
CLIC4	8.4929	11.4685	9.48603	8.38174	10.0278	8.83018	10.1725	11.6142	9.28839	8.09913	9.97889	8.9012	11.0497	10.1809	9.88543	9.96965	9.52375	7.95659	7.40263	10.3898	9.69911	9.04292	8.86027	9.26733	9.52894	9.96898	9.66313	8.12688	8.38251	12.5136	9.41777	10.1516	10.1113	8.1162	7.93823	11.3025	8.41588	10.1319	8.64102	6.38907	9.92242	10.0234	10.3677	8.88135	9.11329	8.55606	9.26532	10.8923	9.73491
PDLIM2	7.36912	10.7838	8.04492	8.85248	8.69567	10.2763	8.99089	12.2102	8.59821	7.79751	10.519		10.5765	9.85724	10.7206	9.72963		7.73854		8.14504	9.08752		7.84187	6.83155	8.09167	9.48553		7.25062	8.19147	12.2206	9.94652	10.3347	8.88221			11.8614		10.1576	7.71133		9.025	9.3219	9.47294	8.14786	8.47984		8.19285	11.7459	9.01418
GGACT		9.32689	9.33743		9.6968		9.29861	9.17387	8.38036		10.0103	9.03378	9.47744	9.42669	9.01892	9.51054	8.78208			8.90927				8.42931	9.30735	9.1773	8.71346	8.91849	8.73053	9.41058	8.57484	9.28267	9.6956			9.06309		9.91331			9.01459	9.52587	9.54037		9.12907			9.05596	9.41286
METTL21A
EXOC8	7.40532	8.69635	9.14537	8.00673	8.6892	7.76447	9.15937	9.34926	8.41314	8.10659	7.94379	8.54049	9.1515	8.5368	9.06732	8.8702	8.32639	7.63399		8.66769	8.56057	8.38975	8.43288	8.25579	8.70738	8.6614	8.64924	8.1641	8.2914	9.34087	8.70879	9.10722	9.10193	7.49545	7.35044	9.09952	7.02555	8.39521	8.16104		8.79047	8.49514	9.00483	7.95785	7.78232	7.46968	8.43695	9.05677	8.63009
XPO5		8.26324	8.3985		8.36685	9.64888	8.94964	8.33991	8.1115		8.22945	8.87961	8.11721	8.84217	8.7367	8.57699	7.98355			7.96103	8.7542		8.07134	8.29851	8.55151	8.59197	8.10847			8.60839	8.28644	8.64187	8.64959			8.13262		8.43245			8.38693	8.46266	8.93676	9.11394				8.6758	8.70795
MYLK		9.29864		9.14307				9.83326	9.16508				10.651														8.35414			10.0976		9.49392									9.14191		9.099
VPS25	7.36991	8.92248	8.77218	7.94605	9.29888	8.40589	9.27846	9.10017	8.46193	8.26154	8.81058	7.9515	8.87113	9.16094	8.9977	9.24484	8.12508	8.33731	7.56671	9.12034	8.77403	7.2336	8.48604	8.53524	8.92845	8.73188	8.57621	8.46772	7.82955	9.76806	8.66107	9.26066	9.40356	7.86786	7.61111	9.52605	7.44539	9.48533	8.3618		8.84395	8.32201	9.27292	7.88867	8.3282	7.86677	8.60679	8.93135	8.94347
SMN1			8.14235		8.64605		8.2885	8.57782				8.79609	7.83145		7.84523	8.3451					8.5237				8.17381	8.09206				8.08893		8.26175	7.8982			7.77346			8.06003		8.38166	8.18584							7.47842
STK38L	7.90886	10.16	8.9405	8.04263	9.31038	8.21193	9.15292	10.041	8.7456	8.22391	8.58671	7.31874	9.7082	9.08265	9.11108	9.14338	8.50554	6.99077	7.82743	9.54535	8.75429	7.33944	8.58097	8.63314	8.84433	9.28333	9.11591	8.24127	8.12673	10.7416	8.82563	9.42909	9.17003	8.00627	7.40521	9.96126	6.97564	9.16417	8.54119	7.43694	9.08173	8.7313	9.34262	8.30576	8.36919	7.89662	8.46247	9.45428	8.88395
EGLN1		8.53952	8.56528		8.65768		8.47718	8.56841	7.67907	7.74154	7.85349	8.35821	8.47933	8.17398	8.32681	7.96315	8.05873			8.22555	7.92218	7.66275	7.57522	7.99719	8.19442	8.09147	8.08672	7.77919	7.70853	8.85856	8.12505	8.30446	8.33936	7.41674		8.70223		8.18504	6.96478		7.88419	7.75982	8.339	8.41603			7.66693	8.36431	8.14378
CMBL	8.04561	9.85258	9.24867	8.30526	9.22695	9.25383	8.92124	10.2983	9.04471	8.58628	8.9349	7.78257	9.87468	9.34771	9.17834	9.34246	8.71034	8.53769	8.4302	9.03585	9.34246	7.80536	8.59566	8.83492	9.24579	9.04794	9.42553	8.3943	8.752	10.4647	9.14971	9.10726	9.10481	8.43017	7.81662	9.52568	6.82353	9.5511	8.60246	7.11263	8.86362	8.44356	9.03136	8.56033	8.54331	8.64088	8.75099	9.35314	8.85955
TAGLN	12.0038	14.7466	12.489	12.8481	13.8683	12.9916	12.0051	15.4902	13.5762	10.4384	14.037	11.8228	15.0073	13.0202	14.212	13.8728	14.09	9.48965	5.23865	13.7449	12.2183	11.5623	11.9906	12.8196	12.4331	14.5548	14.2286	6.07686	10.9867	15.2812	14.0164	14.2792	13.9644	10.2766	8.08693	15.5182	11.2652	14.3776	11.5102	7.20963	13.7196	13.5457	13.1646	10.7917	13.588	11.6917	12.5901	15.0632	12.3274
PDCD11		8.05481	8.55579		8.41925		9.12036	7.94219	8.04606			8.25914	8.25929	8.43437	8.67036	8.01361				8.26881	8.09535		8.36158	8.17928	8.77933	8.23642	8.16947		8.6577	8.17973	8.30641	8.36885	8.85347			7.48369		7.73728	8.05395		7.50783	8.69909	9.01384	7.99547				8.03422	8.49421
CAP2	7.85598	10.84	9.72796	8.7819	9.58465	8.62532	8.72021	11.2682	9.82783	7.56029	8.71967	7.58631	11.1893	9.0458	10.1148	9.23868	9.19279			9.18233	8.79875	8.00381	8.65973	8.36833	8.63986	9.95417	10.3968		8.15363	11.6216	9.97225	10.0066	9.20733	7.38944		11.1564	6.73178	9.78984	8.06787		9.07555	8.89636	9.43602	7.8246	9.31753	7.001	8.65857	11.0393	8.07666
HNRNPR	7.99276	9.76961	10.3055	8.52943	10.5219	8.75541	10.9942	10.4114	9.24492	8.83202	8.77346	8.89802	10.2514	10.219	10.0842	9.99115	8.88501	7.91063	7.54753	10.0606	9.99893	8.02635	9.78234	9.90007	10.3482	10.026	9.99751	9.00474	9.23318	10.5465	9.83617	10.3304	10.4785	8.39654	7.94488	9.91329	7.19508	9.69436	9.08	7.20557	10.1476	10.3351	10.8293	9.10711	8.56441	8.19569	8.84783	9.38091	9.84051
TAGLN2	10.7045	13.1479	11.0386	10.4602	11.9842	10.948	11.5301	13.006	10.6151	10.621	12.0541	10.9	11.8262	11.9272	11.5623	11.8698	10.5895	9.89552	9.87713	12.3056	11.4321	10.775	10.9326	11.5969	11.3917	11.902	11.0028	11.5174	10.4047	13.6427	11.1148	12.3754	11.2199	10.3064	9.81052	13.7817	10.9605	12.5633	11.0634	8.92854	11.7781	11.5639	11.7281	11.0319	10.4737	10.6176	11.6162	13.8906	11.6299
GTF2A1	7.17511	8.81657	8.45916			8.30893	9.58622	8.25882	7.53607	7.52603	8.06766		7.87314	9.12456	9.18424	8.96576					8.82361		8.13971	8.53745	9.01398	8.14333	8.29626	8.12802	7.7059	8.99412	8.66474	8.6828	8.85764	6.95964	7.28732	8.21497		8.89508	7.44962		8.59063	8.046	8.77688	7.71792			7.83353	7.52726	8.40563
KIFBP	6.83958	8.42303	8.26158		8.26041	7.76632	8.28811	8.69379	7.56459		8.16422	8.48503	8.58217	8.20565	8.27852	8.40789	7.63605			8.62709	7.86534	7.66838	7.54486	8.02954	8.11848	8.03951	7.80478	7.53402	8.24696	9.0808	7.96295	8.1691	8.55213			8.75182		8.20014	7.82844		8.25995	7.83195	8.41268		7.03582		8.08153	8.53201	8.22448
GRIPAP1	7.7973	8.98099	9.33798	8.51295	9.37611	8.75486	9.63892	9.30381	8.76391	8.54356	8.59501	9.48891	9.08135	9.18263	9.57157	9.17769	8.61955	8.28002	8.22571	9.24502	8.7652	8.68091	8.73389	8.89076	9.28126	9.06949	8.98547	9.15639	8.69175	9.64164	9.05684	9.29085	9.37726	8.27381	7.5233	9.34461	7.8328	8.98628	8.521		9.30582	9.35933	9.33594	8.76042	7.80942	7.86745	8.66808	9.02627	9.26114
RPL11	8.77695	9.83559	10.431	8.92959	11.7117	8.67854	11.6568	10.9224	9.44801	8.46531	9.52468	10.3126	10.5765	10.6126	10.49	10.2958	9.88015	8.76987	7.85295	10.9096	9.95064	9.4515	10.4609	10.3039	10.4825	10.312	9.65028	9.00622	9.4903	10.9022	10.3579	10.6538	10.9714	8.48404	7.97937	10.3485	7.58007	10.2496	9.52669	7.45763	10.5452	11.0488	10.6575	9.37308	8.85072	8.66448	9.85648	10.2085	11.0652
GLRX	9.41948	9.5202	9.6238	9.61565	10.0853	9.91418	10.0039	9.0396	9.67403	9.67652	9.47871	9.68629	9.36372	10.1013	10.0188	10.4904	9.25732	9.80818	8.87831	9.69848	10.4903	9.32296	9.26426	9.91295	10.3515	10.1235	10.2526	9.82173	10.0623	10.2808	9.3021	9.25147	10.0433	10.0027	9.3481	9.4573	8.07837	10.9085	9.93899	8.64738	10.5228	10.5463	10.8579	9.677	9.41215	9.66576	9.83596	9.87694	10.5604
CDKN2AIP		7.89409	8.39627	7.73951	8.64464	7.65111	8.81921	8.07103	7.81939	7.67779	7.57386	9.27955	8.31149	8.37816	8.2432	8.27928	7.47992	7.25119		8.36287	8.17167	8.24075	8.08496	7.90045	8.57754	8.45666	8.30986	7.9876	8.01467	8.31795	8.15816	8.30977	8.21333		7.09973	7.9023		8.34859	7.39905		8.52505	8.44403	8.45794	8.07515	7.22595		7.89109	7.69986	8.12287
TGM5	8.62136	9.44694	7.2819			8.12842	7.5479				7.59285		7.41439	8.0269	7.56805	7.90376		7.17599			8.73051		8.62779		8.1393	8.20961	9.26868	7.18447	8.51991	7.59112	7.83766	8.07101	7.93548		7.73488	7.59101	7.80269	7.48024			7.76662	7.78101	7.25834	10.8755	7.90787	7.66988	8.14428	7.18043	8.30534
THTPA	7.69114	9.80785	9.42371	9.00067	9.24944	8.7041	9.48671	10.1534	9.04823	8.75723	8.88218	8.88943	9.3206	9.79485	9.78623	9.56706	8.26719	8.88775	8.41602	9.13818	9.3374		9.09537	8.79512	9.23333	9.33482	8.93234	8.80319	8.64029	10.4264	9.23987	9.4807	9.65534	8.83676	8.18569	9.86634		9.78254	8.3297		9.63857	8.7939	9.65334	8.84073	9.00782	7.98695	8.93364	9.6687	9.38521
NT5DC1	7.48276	10.0379	8.92168	7.93806	9.47088	7.41398	8.95702	9.86378	8.39697	7.62019	8.77362	7.84469	9.20495	9.12175	8.67842	9.15958	7.63751	6.95452	7.1296	8.74037	8.61715	8.22102	8.29873	8.6965	9.11683	9.19363	9.12958	8.02192	7.99869	10.8664	8.83244	8.94105	9.31639	7.01127	7.0883	9.92005		9.27996	8.04983		9.16529	9.24757	9.42344	8.03532	8.21497	7.25589	8.28722	9.31424	9.01932
CLTC	8.45918	9.99542	10.8808	9.18654	10.7671	9.84458	11.2087	10.8503	10.0332	9.589	9.65176	8.97894	10.5675	10.5171	10.9816	10.8055	9.4559	9.53596	9.26579	10.5863	10.4061	8.29667	10.3234	9.93271	10.4672	10.462	10.4264	10.1686	10.0484	11.0424	10.5207	10.9121	11.1519	9.40844	8.68055	10.5529	8.4006	10.3412	9.87224	8.43555	10.4706	10.183	10.7816	9.91136	9.33909	9.25454	10.2657	10.4606	10.5815
RABEP1	8.72548	8.61808	8.9723	8.3244	8.9156	8.44478	9.14264	9.04403	8.42428	8.28645	8.07637	8.83915	8.91577	8.79242	9.13794	8.78861	8.38878	8.36745		8.83945	8.61708	8.3989	8.48429	8.71437	8.83842	8.75787	8.7829	8.50642	8.60691	9.30476	8.75103	8.9442	9.01697	8.26216	7.81672	8.89325		8.68524	8.27631		8.80102	8.88033	9.02688	8.27959	8.17131	7.96757	8.60028	8.80211	8.63866
SRFBP1			7.38994		7.12445		8.29473	7.93119						8.0921	8.3866					8.54049												7.97045	8.42379															6.38304
MYH9	9.26748	9.80056	11.1521	9.55353	11.2504	10.3222	10.3499	12.2263	10.3268	10.6402	9.78101	8.8271	10.0055	10.8381	10.9171	10.2395	10.4274	9.08159	10.6619	10.4489	10.4199	8.84341	10.1555	10.651	10.1934	9.84817	10.6318	11.2541	10.4637	10.3994	10.2251	11.1108	10.0956	10.2564	9.57894	9.89567	10.1893	10.3616	10.7289	9.64034	8.95411	10.5526	10.4181	9.94686	9.66694	10.1978	9.35582	10.7945	10.5595
UBE2R2	8.64954	9.35561	9.01904		9.21405	9.00496	9.29653	9.09901	9.03992	8.4228	8.90922	9.30896	9.23362	9.30183	9.54273	9.29611	8.49963				9.01555	8.78083	9.31439	8.4734	9.34684	9.11768	9.0098	9.17207	9.366	9.92857	9.11255	9.21013	9.70146			9.18064	9.39442	9.34936	9.44429		9.07076	9.65482	9.30785	8.99654			9.60564	9.13463	9.50499
PFDN5	7.57824	9.46518	9.47628	8.57298	9.73309	8.89953	9.74145	9.7643	9.13232	8.76732	8.4086	9.11096	9.70332	9.6537	10.0967	9.23675	8.98215	8.57428	8.492	9.36912	9.36833	8.95742	9.04204	8.99351	9.46811	9.51312	9.3993	8.72007	9.18368	10.3599	9.26492	9.33474	9.70575	8.63398	7.55873	9.49151	7.47953	9.48887	8.71419	6.45835	9.32934	9.49034	9.6855	8.94402	8.78237	7.97108	8.87013	9.30149	9.41834
ADA	7.74663	8.70878	9.0825	8.71743	9.24892	8.33028	9.72376	8.9035	9.02544	8.75071	9.04614	8.97454	8.64446	9.70308	9.37133	9.44069	9.06267	8.20011	7.91064	9.2274	9.56109	8.33224	9.06776	8.9281	9.55017	9.16686	9.15404	8.82335	9.13434	9.30804	9.17748	9.89155	9.82447	8.61607	8.44393	8.1791	7.88128	9.32919	8.9377		9.1454	9.3214	9.29421	8.61076	8.46831	8.02924	8.78847	7.58721	9.28187
GTF2I	7.37046	8.76145	9.62359	8.33319	9.15346	7.93948	9.88157	9.2467	8.69274	8.0349	8.1552	9.10892	8.84807	9.26296	9.39993	9.15159	8.28971	7.04935		9.05667	9.26358	8.05901	8.94288	8.63454	9.47942	9.14246	8.82485	8.31447	7.94779	8.88827	8.95504	9.35532	9.21744	7.85517	7.96765	8.45696		8.74476	8.34691		9.35844	8.98019	9.65021	8.62707	7.5129	7.82185	8.47574	8.31134	8.87677
IGHMBP2			8.03386				8.31857					6.85785	7.7498															7.16945		8.31071	8.03865												7.71112
RAB3D	8.21749	9.41027	10.0694	9.00857	9.24056	9.27852	9.92042	9.89894	9.724	9.64072	8.4982	8.79161	9.78344	9.47454	10.187	9.61471	8.92524	8.74854	8.25987	8.88268	9.10768	9.5322	9.33434	9.27685	9.7111	9.2616	10.0184	10.5517	9.18123	9.61951	9.86336	9.70398	9.93521	8.67192	8.84465	9.42634	8.47206	9.54574	9.50072	8.44139	9.93626	9.73009	9.86098	9.40902	8.33923	8.7138	9.41088	9.50625	9.76011
TMEM47		8.78424	8.25408		8.34942	8.6329	7.94385	9.59454	8.18654				9.53472	7.85087	8.31977	8.08178				7.76837	7.68552	8.22329	8.05882		7.4786	7.82039				9.88499	8.04243	8.39519	7.82338			9.34873		7.75701	7.84017		7.65584	7.51529						9.6545
COPS3	7.97214	9.45728	9.50528	8.80794	9.29609	9.48454	9.43546	9.61476	9.00595	9.03822	8.51975	8.70209	9.34755	9.37021	9.35014	9.30718	9.03443	8.43724	8.86989	9.19256	9.43698	8.38827	9.0036	8.98455	9.46496	9.4764	9.15741	8.83083	8.84053	9.63643	9.03752	9.28908	9.40158	8.9355	8.15466	9.17533	7.55641	9.15907	8.90245	8.11013	9.43192	9.10368	9.55318	9.02808	8.86415	8.43227	8.6859	9.04563	9.15961
C12orf57		9.35601	8.1675	7.88851	9.73489		8.56738	9.18785	7.89366	7.65236		9.23585	9.26071	9.09954	8.70989	8.35254	8.94181	7.05203		9.10467	8.80893	8.60378	8.72071	7.66308	8.357	9.09093	7.25746		7.39892	10.4059	8.48585	9.02017	8.41179			9.23314		7.54302	7.71701		8.55019	7.72958	8.77924	8.06575	8.39978	7.8144	7.6453	9.24124	8.63053
CAND1	8.67673	10.1426	9.80598	9.08489	9.84081	10.3292	10.3729	10.352	9.45608	9.55606	9.40599	8.44262	9.87479	10.204	9.92861	10.1714	9.13427	9.13317	9.43272	9.99123	10.3882	8.38077	9.5464	9.7706	9.96615	9.98712	9.52313	9.59793	9.23754	10.5951	9.76857	9.80946	9.93783	9.46692	8.96618	10.1771	8.2695	10.0845	9.6715	8.18083	10.1182	9.29964	10.4595	9.62426	9.90935	9.52654	9.47621	9.94397	9.92501
GKAP1							8.55288																									8.72283											8.58832
EDC4		8.26488	8.72939	8.03364	8.46855	8.0265	9.08889	8.60155	8.13493	8.07837	8.41361	8.94231	8.35024	8.39222	8.58804	8.47542	7.46966		6.98103	8.86763	8.45239	8.26958	8.43503	8.54663	8.72436	8.35532	8.36353	8.21767	7.97501	8.6336	8.35327	8.71048	8.87611			8.14108	7.32541	8.46839	8.20719		8.6684	8.60668	8.73637	8.16378	7.69451	8.35725	7.78294	8.04758	8.54502
NCDN					7.7841		8.30677					8.38551		8.18436			8.04814					8.38547								8.3766			7.61547
EFHD1	8.2271	11.3521	8.96063	8.42641	9.66544	9.80425	8.81733	11.3524	9.08409	9.25546	9.29578	7.99818	11.4607	8.39802	10.339	9.45144	9.74907			9.25939	8.49144		8.82281	8.61047	7.94786	9.90263	8.702		8.09443	12.007	9.87975	10.3188	9.4766	7.56284		11.3157	7.51064	10.0605	8.03475		9.56463	8.45384	8.70093		9.07691		8.88136	11.5	8.63611
CACYBP	7.99182	9.14631	9.092	8.01811	9.48158	8.36243	9.67065	9.32211	8.40272	7.93598	8.71077	8.51745	9.27871	9.24118	9.16025	9.03411	8.35352	7.89223	7.10501	9.18714	8.55429	8.09836	8.45599	8.67458	9.13491	8.98091	8.91747	8.98278	8.24711	9.85437	8.7739	9.17856	9.80829	7.34107	7.70796	9.17397	7.41882	9.23601	8.39976	7.11285	8.73007	8.96927	9.40078	8.20683	7.91651	7.68107	8.33292	8.95677	8.90285
UBR2		7.94926	7.92273		8.42535	7.52273	8.27913	8.36723	8.05254	7.47802	8.16457	7.91551	7.79292	8.45207	7.8798	8.01821				7.97577	7.7098		7.99109		7.90559	7.97001	7.75057	7.49778		8.23822	7.97822	8.08858	8.09415	7.96662		7.98465		7.29083			7.95306	7.85064	8.19499	8.64239			7.79356	8.50691	8.23416
ZW10		8.05107	8.89887	7.69797	8.6379	8.56004	9.38088	8.72854	8.03394	7.53978	7.98847	6.87869	8.436	8.72659	8.79281	8.89095		7.2318		8.33812	8.36746		8.27413	8.44756	8.8131	8.26585	8.40597	8.39811	7.8901	8.69348	8.3669	8.67408	8.8328	7.78889	7.19834	8.54025		8.40281	7.90175	6.95883	8.67316	8.19039	9.00323	8.05228	7.70617	7.56979	8.14631	8.14782	8.59575
VCP	8.90751	10.3969	10.9642	10.0954	11.0483	10.6549	11.1708	10.6063	10.3399	10.3534	9.72613	9.77357	10.6032	10.9362	10.7606	10.6304	10.0806	9.76172	10.2804	10.5652	10.6683	9.21864	10.2895	10.2265	10.8236	10.7862	10.691	10.4835	10.5151	10.9205	10.7146	10.6928	10.8815	10.2165	9.30326	10.5629	8.54921	10.6257	9.9918	8.49816	11.044	10.5391	10.901	10.2138	10.1604	9.63794	10.3025	10.7269	10.6113
REL		7.88739	7.68226		8.22651	7.34891	8.27077	7.37208	8.30736	7.50434	7.42937	8.82583	7.68758	8.02951	8.1251	8.37032	8.24723		6.86952	8.28104	6.99694	7.52296	7.84542	8.44882	8.48014	8.0481	8.16895	8.20535	8.15232	6.89551	7.65766	8.11919	8.50597					7.79006	7.80162		7.73916	8.42216	8.33672	7.68089	7.51682	8.05793	8.11361	6.98573	8.151
CDYL2							7.10017							6.65393
RNPEP	8.26463	9.94637	9.82568	8.65572	10.2699	8.6723	10.3235	9.97283	9.26396	8.71465	9.3399	9.28392	9.49314	10.1763	9.76391	10.2788	8.90281	8.94607	8.21352	10.197	9.69954	8.48278	9.1235	9.62803	10.1547	9.92339	9.10574	9.74349	9.39375	10.7885	9.4473	10.0995	10.5066	8.29026	8.25195	9.82971	7.97071	10.1006	9.0425	7.89052	9.20584	10.0569	10.2641	8.7944	8.92529	8.74342	9.21759	9.4952	9.71356
SNX1	8.12679	9.73562	9.87981	8.79031	10.1637	8.94749	10.268	9.96692	9.01106	8.48706	9.47076	9.32557	9.71205	10.03	9.99937	10.2408	8.82627	9.03505	7.6881	10.0047	9.44339	8.58567	9.35945	9.05182	9.70223	9.6263	9.29869	9.14888	8.75447	10.6397	9.64629	10.0617	10.6	8.53008	7.96139	10.0777	7.39936	9.95638	8.90459	7.44928	9.94331	9.60257	10.0975	8.94048	8.7318	8.10987	9.61932	9.81754	9.73111
SRP72	7.75392	8.87657	9.41159	8.34297	10.0652	7.98056	10.5991	9.18751	8.59934	8.35608	8.08555	9.20053	9.35509	9.52712	9.23536	9.2276	8.5021	7.46301	7.84986	9.22386	8.99803	8.28379	9.36611	8.68717	9.62427	9.33208	8.85407	8.65884	8.74038	9.55851	9.01604	9.4041	9.61817	8.02181	7.15784	8.9437	7.15164	9.05209	8.71369	6.78254	9.79802	9.66141	10.0974	8.69476	7.98533	8.14841	8.8652	8.92654	9.97874
AKT1S1		8.6118	8.24931		9.52782		8.76374	8.60091							8.33894	8.55822				8.25901										9.05145	7.6634	8.23963	8.51382			8.59011		9.15848							7.56488				8.10996
CFL1	10.0525	11.5324	11.0248	10.1163	12.0042	11.3523	11.6502	12.1661	11.0402	10.6511	11.6505	11.2525	11.3372	11.7191	11.3732	11.5435	10.7906	10.6626	10.4221	12.0119	11.2093	10.4206	10.627	11.4694	11.6271	11.6346	10.8113	11.6901	10.4432	12.6187	10.9188	11.4629	12.1152	10.2251	10.1195	12.0261	9.92099	11.9318	10.6081	9.79523	11.1285	11.5229	11.9037	11.1221	10.5685	10.7394	11.3038	11.775	11.4778
DSTN	8.9447	12.1802	9.99272	9.43869	11.1802	9.56974	9.7159	13.344	10.7558	8.24843	11.2364	9.26084	12.6768	10.2091	11.1608	10.6656	11.0071	8.55643	7.57747	10.9372	9.61218	9.6223	9.10875	9.89938	9.7281	11.3225	11.132	8.15091	8.97542	13.4258	11.0484	11.0116	10.74	8.3778	7.5857	13.0272	8.25235	11.3274	8.92664	7.56406	10.3414	10.6338	10.3218	8.81354	10.6311	8.96698	9.91185	12.8697	9.68094
CFL2	8.42288	11.7848	10.2728	9.5564	10.1001	9.60572	9.70724	12.4765	10.5583	8.54959	10.3951	8.99934	12.4534	9.99741	10.9526	10.03	9.90068	8.99215		9.55758	9.52087	9.02298	8.99669	9.10604	9.64524	10.7918	10.946	8.05915	8.70248	12.7993	10.9113	10.3234	10.6223	8.45008	7.9774	12.1131	8.45212	10.4963	8.258		9.79708	9.53009	10.1149	8.61558	10.3713	8.12152	9.51646	11.6285	9.44124
VPS18		8.30067	8.88337	7.70323	8.88647	8.49143	9.10424	8.74702	8.14219	8.17621	8.31426	9.21563	8.79991	8.51076	8.90593	8.54713	8.1264	7.81014		9.05567	8.22726	8.38038	8.50585	8.25873	8.59224	8.42277	8.58499	8.34587	8.20657	9.09312	8.53812	8.85979	8.87819	7.69202		8.88648		8.54329	7.64751		8.68624	8.7886	8.7883	7.70348	8.01796	7.28334	8.31649	8.69381	8.77159
ANXA3	9.09805	11.1828	10.9659	10.4322	9.69988	10.51	9.90148	8.33368	11.6362	11.4616	10.406	8.75857	10.4867	9.88462	11.6374	9.73123	10.2325	9.58463	10.7141	9.28985	9.9597	9.02239	10.4951	10.7103	10.8265	10.1393	12.2583	12.3082	11.5756	9.28799	9.45223	10.4075	10.5799	10.3528	9.65951	8.77524	9.79747	10.2397	10.1949	10.2881	10.3426	11.7293	10.169	10.253	8.93818	9.13105	9.41433	9.1165	9.92781
CCT2	8.41999	9.71091	10.3482	9.55739	9.88624	10.5644	10.7697	10.5585	10.0143	9.83122	9.44128	9.20271	10.1811	10.242	10.419	9.86146	9.39607	9.13177	9.29497	9.95012	10.3539	8.56161	9.53673	9.533	10.0283	9.91138	9.78613	9.55803	9.63672	10.5705	10.1922	10.0451	10.2188	9.50044	8.58342	10.1493	8.03046	9.90902	9.61187	8.17355	9.79352	9.70884	10.3126	9.4006	9.6414	8.92418	9.60463	9.81243	9.73632
C1orf198	8.09093	10.1522	9.45753	8.78318	9.62914	8.7677	9.30926	9.90659	8.8241	8.19038	8.74959	8.63404	9.7812	9.44232	10.1921	9.68578	8.91909			9.9262	8.97633	9.15179	9.18733	8.52068	9.35742	9.45599	8.7745	7.26813	8.16573	10.3994	9.17678	9.97937	8.79501	7.96461		10.3717	8.00255	10.2211	8.38483		9.08409	8.89962	8.95257	7.39072	8.27227	7.38134	8.53641	9.96801	8.60156
CCT5	8.70838	9.81693	10.5031	9.46399	10.0966	10.7871	10.7961	10.4025	10.2041	9.92827	9.78941	8.95167	10.2714	10.3566	10.498	10.0634	9.30031	9.11418	9.74127	9.97889	10.4827	8.93319	9.82921	9.72453	10.2011	10.126	9.86928	9.74418	9.4955	10.4699	10.3329	10.2077	10.342	9.69326	8.78033	10.2786	8.19588	10.2276	9.89418	8.17535	10.1499	9.65622	10.435	9.60544	9.70493	9.05557	9.79513	10.0312	9.76826
GNG2	8.73744	9.05511	12.7283	10.7323	10.3503	9.45602	11.5794	9.30684	11.4371	11.1966	8.40978	9.88683	10.0689	10.9218	13.1465	10.7985	10.636	9.89144	8.21477	9.83637	10.3968	10.6428	10.5455	9.47465	10.9583	10.5968	11.7164	10.0855	11.315	10.0778	11.1609	11.0154	11.6858	10.0204	8.24625	9.43426	8.16304	9.37826	9.89049	8.05199	10.5839	11.4872	10.7889	9.74189	9.89658	8.19039	11.2057	9.16462	10.5585
CA1	12.755	12.9311	13.078	13.4511	12.0058	14.2879	12.0444	11.6064	13.6628	13.9682	13.1458	9.99394	12.1212	13.6831	12.7813	13.113	13.0053	13.3607	14.594	13.2183	14.1085	11.1158	12.5565	13.6656	13.6037	13.71	13.5526	13.2471	13.9839	11.3444	12.9005	11.97	12.4221	14.2736	13.7003	12.0424	11.3103	13.1114	13.6281	12.9647	13.5308	12.4683	13.0494	13.8057	13.8247	14.0875	12.7985	13.0001	13.1076
KRR1		7.80978	8.94413		8.00073		9.34427	8.12537	7.28166			9.24731	8.88285	8.41141	8.76025	8.31803	8.47859			8.60164	8.44426		8.61387	8.64643	8.70581	8.51021	7.96869			8.30482	8.32539	8.64009	8.92193			8.14373			7.34751		8.47136	8.6884	8.80563						8.57055
ATP6V1G1	8.94541	9.56894	10.2335	9.56411	10.2201	9.66215	11.1942	10.1618	9.65154	9.46501	9.12456	11.9197	9.82172	10.6263	10.8251	10.5246	10.1195	10.9918		11.1486	9.75339	11.2932	10.1441	9.82617	10.5458	10.114	10.1774	11.0999	10.0279	10.5897	10.2567	10.2624	11.2695	9.47458	8.95698	10.3643	8.19141	10.235	10.1515	8.42064	10.4421	11.0003	10.8881	9.76938	9.65557	9.5899	10.9394	9.97848	11.027
CRYL1	8.29641	10.4484	10.1859	8.71824	10.6365	9.53836	10.6189	10.7504	9.40199	8.31725	9.47157	9.74946	9.91444	10.3576	10.3593	10.6846	9.61715	9.48667	7.74384	10.1987	9.66037	9.50916	9.25971	9.65282	10.216	10.1634	10.0919	9.16206	9.26953	11.6131	9.92787	10.2456	10.7507	8.1688	8.02477	10.3745	7.65415	10.4603	8.96905	6.29473	9.94393	9.95942	10.4633	8.82154	9.408	8.40725	9.98533	9.92325	10.2037
VTI1B	7.75843	8.73991	9.84178	8.7299	9.29846	8.99957	9.73995	9.42524	8.97275	8.66319	8.39951	9.34863	9.09504	9.22388	9.92133	9.2825	8.63255	9.31948	7.61712	9.61039	8.72633	8.9643	9.03284	8.92677	9.02096	9.01073	9.14567	9.30812	9.05082	9.45993	9.3087	9.37352	9.72106	8.29007	7.73495	9.36928	7.75236	8.9315	8.69296	7.70056	9.38653	9.53799	9.4	8.6541	8.55141	8.26573	9.40178	9.34005	9.43258
SND1	8.70949	9.39027	10.3472	9.29062	11.6676	8.8357	11.5527	10.1258	9.50789	9.21686	9.3325	9.6549	10.1383	11.3755	10.7082	10.1796	9.43182	8.98931	8.14212	10.3383	10.1537	8.89682	10.3508	9.50539	10.6359	10.1053	9.95366	9.76191	9.88798	10.6232	10.1711	10.4857	10.5819	8.84525	8.36052	10.2794	8.35563	10.2033	9.91107	7.72235	11.0145	10.5455	11.0255	9.51525	8.81197	8.88901	9.59854	10.2797	11.1721
COA3		8.78523	9.97248	9.19518	8.66813	10.4982	9.86244	9.88803	9.78626	9.00795	8.38304	9.41967	9.74042	9.33338	10.4463	9.02313	8.49592	9.20405		9.60893	9.39691	8.60364	9.02165	8.80668	9.21659	9.20981	9.13767	8.61314	8.85999	9.84157	9.78408	9.54628	9.74845	8.67376	8.05651	9.7329		8.71353	8.9823		9.23808	9.23677	9.38384	8.91634	8.75746	8.35348	9.36739	9.49625	9.72391
OARD1		7.76814	8.33397		8.6454	7.66468	8.48106	8.52752	7.50784	7.12197		7.54678	8.27361	8.40083	8.0992	8.14044		7.59073	7.2098	8.06305	7.82706		7.68947	7.65457	8.48881	8.31138	8.07569	7.48235	7.15636	8.67384		7.99952	8.30591			8.25699		8.2503	7.30525		8.12174	8.45874	8.70798		7.70085		7.9292	7.98868	8.11954
DR1	9.33183	9.8102	9.57098	9.41594	9.34914	9.73244	10.5276	10.008	9.72574	9.42286		8.14309	9.62741	10.4509	9.99931	9.83025	9.68633			10.1334	9.76538	8.50001	9.97615	9.34347	9.98939	9.58846	9.29584	9.7833	9.16057	10.5791	9.87698	10.1603	10.0943	9.19978	9.34972	10.3849		10.2578	9.16328		9.83649	9.91548	9.96437	9.38086	9.24174		9.22197	10.1283	9.70131
BCL2L13	6.64551	8.1585	9.29189	7.71234	8.85371	8.56267	9.04185	8.6752	8.31927	7.90076	8.47688	8.16951	8.29756	8.98579	9.29751	8.74215	7.64144	8.32275	6.71564	8.6909	8.55235	8.08648	8.36907	8.44619	8.83493	8.26763	8.51564	8.59776	8.00967	8.91904	8.85046	8.7633	8.93908	7.59144	7.44391	8.4793		8.67085	8.00075	7.42193	8.64537	8.1052	8.8965	7.99093	8.07223	7.92337	8.56456	8.48359	8.66641
TOMM6
OGT	7.23807	8.18475	8.61418	7.90462	8.50362	7.6464	9.04285	8.62759	8.19444	7.9846	8.19012	8.37534	8.65484	8.54075	8.74447	8.42875	7.88647	9.48869		8.51132	8.13854	7.96225	8.34706	8.24944	8.5045	8.33192	8.25813	8.16255	8.16889	8.62295	8.40197	8.55512	8.7435	7.94106		8.35277		8.26428	7.86121		8.62617	8.62414	8.72912	8.23028	7.53407	8.15352	8.05928	8.03758	8.49777
FYCO1		9.04963	8.90671	8.10997	8.84942	7.87613	8.67253	10.3592	8.43986	8.03058	8.32715	8.52377	9.84569	8.35337	9.08972	8.87071	8.26139			8.74427	8.55665	8.17997	8.5024	8.11684	8.37998	8.56799	8.72967	7.80566	8.04242	10.1132	8.77432	9.03132	8.59204	7.62748		9.58202	6.5015	8.76037	7.83929		8.88769	8.57794	8.71665	7.85643	8.14957	7.5894	8.00059	9.21784	8.30402
KRT6A	10.3086	10.5976	9.51766	9.55267	9.42396	9.58904	10.0732	8.94606	9.29901	9.12969	8.94495	9.19375	8.95374	9.67516	9.46644	11.1118	8.65332	8.80119	8.99698	9.01979	9.39481	7.74233	8.23527	10.293	10.8548	9.25558	13.6839	9.07732	10.7357	8.35947	9.84622	10.1778	9.79875	9.39531	8.99875	10.6183	9.535	9.49429	8.63307	11.0396	9.26098	10.0664	9.08006	14.25	10.2858	9.02231	9.37867	10.0006	11.75
BST2	7.74843	8.72674	10.7528	9.79226	10.4642	10.8372	10.5652	9.50728	10.524	9.93378	8.5159	9.35747	8.77176	10.6892	11.0777	9.9601	8.72522	7.96208	6.26797	9.10655	9.84956	8.67186	9.51845	9.40678	9.63569	9.5768	10.104	7.77344	9.09294	10.0852	10.7122	10.6549	9.69115	9.81896	7.32984	9.85595		9.96037	9.21124		9.92243	9.2062	9.66465	9.02692	10.0295		9.87209	10.0939	9.68592
ACOX3		8.28043	8.40567	7.06828	7.9787	8.22364	9.01731	8.60425	7.93162	7.4533	8.47012	8.62284	8.76168	8.67046	8.60737	8.30714	7.64228	7.89065		8.66221	8.32135	7.56243	8.20478	8.17293	8.36282	8.13196	7.89995	8.40709	8.0401	8.91966	8.54915	8.72551	8.59143	7.63172	7.7178	8.7649	7.38588	8.46633	8.06794		8.39094	8.58557	8.90868	7.96015		7.67207	8.25078	8.89084	8.58979
DNAJC19		7.86473	8.48454		8.60784	8.23904	9.00958	8.63015	8.14283	7.71818			8.00848	8.32814	8.71945	8.30141		7.14373		8.38627	8.49267	6.51311	7.49169	7.82699	8.10821	7.32465	8.12854	7.2899	8.05519	8.59848	8.23988	8.00589	8.31103			8.20255		7.84097	7.54067		7.99853	8.28251	8.53764	7.35174	6.83084		7.63895	7.71118	8.88725
PLIN2	10.4944		8.22037	7.96578	9.48359	9.44662	10.522	8.04091	6.81579	7.74759	9.32647	8.37624	7.5364	7.23722	8.54688	9.7593		12.5414	10.1722	12.7956	7.79794	10.1966	10.3102	11.144	10.0417	8.96356	7.64998	13.3243	7.75109	7.35458	10.7344	9.31593	11.953	8.50908	8.886	9.24384	11.4398	9.17674	9.55646	9.33553	11.121	8.71769	11.3152	8.5246	9.83585	10.5771	11.3742	8.765	10.857
ATP5MF	8.80431	11.6444	12.2267	10.5351	11.4099	11.8019	13.1011	12.9931	11.8515	11.3223	10.4714	9.54596	12.5945	12.1821	13.0071	11.8029	9.52885	9.81998	10.5998	11.4788	11.3999	9.78673	11.7784	11.6653	12.0258	11.5173	12.1963	11.852	10.6668	12.7224	12.7147	12.6414	12.1624	10.1237	10.0852	12.4451	8.94085	11.2219	10.9499	9.07939	11.602	11.1829	12.5927	10.493	10.5496	9.6377	11.7017	11.9632	12.5829
RECQL	7.86246	9.06311	9.84519	8.06435	9.96179	8.16366	10.8622	9.6056	8.72349	8.61025	8.7989	9.05702	9.48737	10.293	9.41518	9.82778	8.51685	8.02695	6.35251	10.1328	9.76384	8.51635	9.44255	9.09123	9.85202	9.57668	9.34932	8.49591	8.52444	9.70621	9.45977	9.88936	9.82446	8.06378	7.97127	9.28003	7.13615	9.50152	8.97745	6.22715	9.56921	9.77468	10.3722	8.78191	8.30115	8.05934	8.59896	9.08422	9.60126
HDDC2	7.19544	8.6654	8.10792	8.13024	9.59969	8.94861	8.86812	8.79478	8.18129	7.7929	8.83564	9.42841	7.71706	8.80751	8.46384	8.91448	8.61081	7.10394	6.98793	8.48416	8.75151	8.11056	8.07047	8.63828	8.31362	8.24986	8.43604	8.32636	6.94327	9.76798	8.09223	8.42056	8.76517	7.8611	7.18164	8.66353	6.81465	9.17758	7.88456		8.80395	8.03906	9.08649	8.26498	8.13886	7.51785	8.02288	8.54526	8.39071
EXOSC7		8.60402	9.09627	8.47705	9.1325		9.55145	8.55799	8.16481			8.40695	8.63266	9.02221	9.09715	8.84378				8.61329	8.89788		8.7397	8.9547	9.14552	8.94079	8.8585	8.52201	8.70263	8.91533	9.03724	8.99085	9.28473			8.60164		8.57431	8.13986		8.85601	9.11004	9.21674	8.70762	8.46123		8.39606	8.42367	8.88932
DNAJB2	8.10013	8.95676	9.20028	8.75175	8.77562	9.56209	8.90409	8.91444	8.77561	9.06812	8.19719	8.69022	8.81235	9.09041	9.49193	8.89033	9.17009	8.25787	8.8449	8.64635	9.18079	8.80159	8.31469	8.6207	8.896	8.88219	9.12081	8.55337	9.1642	9.1179	8.685	8.6098	8.52502	8.97831	8.67637	8.68006	7.55152	8.98702	8.67105	7.30995	9.07349	8.51802	8.60471	8.44676	8.84223	8.41449	8.81228	8.83004	8.74536
SART3	7.1142	8.68822	9.17355	8.20101	9.71225	8.19205	10.1501	9.69336	8.47593	8.14457	8.15191	10.0124	9.31683	9.35175	8.94934	9.22683	8.75239	8.0346	7.02362	9.43633	8.80254	9.15546	8.90993	9.05492	9.56993	9.01901	8.92583	8.39873	8.45558	9.55451	8.95579	9.34052	9.42075	7.89374	7.69124	8.97467	6.46849	9.0271	8.36042	6.24735	9.34928	9.34813	9.73185	8.34011	8.12864	7.6955	8.35935	8.84008	9.34507
TPP2	8.08732	9.20367	9.29454	8.70055	9.32507	9.52466	9.51219	9.19926	9.13368	9.21561	8.68432	8.51603	8.93385	9.61355	9.02462	9.12362	9.08694	8.77717	9.79122	9.29116	9.41743	8.21854	8.99254	9.24613	9.50826	9.4308	9.38348	9.93164	9.21066	9.3174	8.98101	9.22845	9.49257	9.17661	8.45463	9.32552	8.13372	9.22346	9.40372	8.15551	9.55837	9.35181	9.50888	9.09343	8.9811	8.95049	8.93255	9.19436	9.35126
SACM1L	7.55059	9.00854	10.154	8.70905	9.56453	8.94084	10.2089	9.8226	9.43874	8.90273	8.61691	8.37319	9.66513	9.63684	9.87599	9.22907	8.60244	8.74488	8.15714	9.36613	9.25954	8.31643	9.3464	9.37403	9.5891	9.1659	9.63617	9.55692	8.96496	9.65729	9.08148	9.60948	9.57825	8.79651	8.23686	9.54452	8.61475	9.16349	9.22925	8.04986	9.38668	9.48956	9.62166	8.86298	8.39541	8.60244	9.30204	9.18792	9.59258
PAICS	8.35028	9.77804	9.91218	9.31069	10.0193	10.2476	10.0604	9.9387	9.67646	9.58017	9.25849	9.11493	9.61142	9.88435	9.68878	9.75302	9.28358	9.13461	10.055	9.96819	10.0276	8.78041	9.39402	9.71894	9.92863	10.0904	9.924	9.71227	9.77804	10.1868	9.42175	9.73294	10.4873	9.39871	8.41797	9.50807	8.24092	9.94754	9.40111	8.19106	9.87751	9.59318	10.0941	9.47334	9.67407	8.82852	9.49895	9.35882	9.71281
DNAJC11	6.58954	8.02191	9.30756	8.45565	8.61856	8.61904	9.1851	9.30724	8.77525	8.25015			8.8842	8.534	9.18596	8.35886	7.81409	7.83336	6.88126	8.20426	8.82007		8.40344	8.43097	8.60751	8.3675	8.98916		8.18069	9.12316	8.76469	9.07668	8.85415	8.12971		9.02129		8.02483	8.21945		8.7301	8.75898	8.66337	8.07995	7.96643	7.45059	7.80203	8.99274	8.7432
RAB14	8.93593	10.5328	10.9285	9.52884	10.5785	10.0572	11.1054	11.3146	10.0357	9.87963	10.233	9.21063	10.6326	10.6663	10.9895	10.7146	9.46029	9.60253	8.97056	10.6452	10.3005	9.36123	10.1032	10.3089	10.5723	10.4784	10.3428	10.5742	9.84886	11.6492	10.549	10.799	11.0553	9.47607	8.95436	11.1941	9.03516	10.7293	9.91988	8.40686	10.5734	10.4022	10.7988	9.97134	9.46386	9.30884	10.4515	11.1379	10.469
LMNB1	8.73352	8.39949	10.6208	9.30366	10.8928	9.13976	11.9835	9.06839	9.90489	9.91248	9.17278	10.7369	9.37798	10.4865	10.419	10.2103	9.60296	9.08552	8.61245	10.6116	10.0912	9.05098	10.642	10.1823	11.0503	10.4739	10.761	10.2212	10.0683	9.10175	9.958	10.4475	10.4576	9.15422	8.78015	9.15013	8.02912	9.26971	10.003	8.46869	10.8662	11.8375	11.148	10.3974	8.48868	8.81571	9.95888	9.06662	10.5446
EFHD2	8.62115	9.36868	9.80633	9.13313	10.5629	9.5597	10.5788	9.63865	9.6552	9.56208	9.88189	10.4442	9.58208	10.2015	10.1855	10.329	9.25188	9.87492	9.10234	10.6925	9.26919	8.88051	9.38014	10.0421	10.3163	10.1424	10.1868	10.8667	9.65991	9.78519	9.60496	10.2801	11.0371	8.8014	8.87135	9.82629	8.31416	10.4011	9.32974	8.64792	10.3152	10.3586	10.3113	9.95112	8.74935	9.00549	10.001	9.80104	10.0014
DDX19B	6.95658	8.86675	7.79914		8.62304	8.01451	9.2293	8.1453				7.61601	7.41956	9.07491	8.2146	8.79735	7.71644			7.79952	8.29421	7.13345	8.24509	7.87976	8.30963	7.97319		8.36633	7.42556	9.54407	8.35635	8.6162	8.50742	7.11369		9.18901		8.51595	6.80065		8.10889	7.6056	8.63387	7.7884			7.87002	8.90397	8.76488
DDX19A	8.07387	9.92829	9.5503	8.78921	9.98387	8.77296	10.2282	10.2123	9.0547	8.35166	9.0745	9.86995	9.85075	9.79599	9.67989	9.8707	9.39433	8.80663	7.21275	9.87554	9.424	8.87228	9.14589	9.22753	9.67286	9.51015	9.13818	8.9472	8.81125	10.7288	9.57987	9.81587	10.3113	8.3653	7.87514	10.063	7.8279	9.66007	8.84201		9.78972	9.64109	9.93236	8.85737	8.61396	8.32298	9.20482	9.82062	9.68944
HP1BP3	8.06464	9.72317	10.8608	9.02611	10.4336	8.96662	11.6329	10.7272	9.92353	9.04221	8.33373	9.7502	10.7829	10.0582	10.8977	10.1992	9.66424	7.77941	7.40415	9.97003	10.4511	9.0437	10.3885	10.0542	10.7006	10.3099	9.98318	9.09723	9.17792	10.8477	10.5871	10.7098	10.2425	8.89105	7.78936	9.80642	7.45889	9.28988	9.38073	7.61681	10.4852	10.2256	10.626	9.33999	9.40196	8.397	9.26274	10.1699	10.131
MVP	8.67424	9.43957	10.2755	9.26748	10.4114	8.91473	10.9198	10.3869	9.25528	9.57497	9.23817	9.59812	10.0484	10.171	10.7267	10.3856	9.38308	9.52681	8.9742	10.872	10.1934	9.04883	10.0411	9.71233	10.2826	10.1879	9.75341	10.0014	10.4183	10.55	10.239	10.8696	10.6429	8.70571	8.53334	10.5403	8.39886	9.83325	9.41566	8.11429	10.3391	10.0801	10.6471	9.34781	9.33999	8.70761	10.1584	10.6483	10.7231
GNB5			6.7299				6.12932	6.73545	6.453				6.58367	6.41631	7.30077							6.1255				6.403	6.06148		6.28686	6.33712	7.03775						7.671						6.72982				7.37384
GPHN		8.96597	9.17352	8.13536	8.91567	8.81098	9.08255	9.28231	8.63638	8.26774	8.26162	8.13065	9.02098	8.91038	9.0403	8.85916	8.06961	8.02693	7.91476	8.60131	8.80745	7.74604	8.52661	8.29811	8.76476	8.88197	9.04346	8.02632	8.53148	9.27366	8.80339	9.08324	9.26833	8.12388		8.94223		8.71976	7.93914	7.82156	9.02813	8.74222	9.12768	8.37327	8.04524	7.37401	8.30563	8.79205	8.9307
SF3B2	7.33304	8.34152	9.42205	8.35208	9.56804	8.09267	10.1898	9.01983	8.47739	8.44757	7.80301	9.46431	9.03819	9.05709	9.37914	9.11826	8.54074	7.68813	7.09951	9.29846	8.96881	8.5661	9.08625	8.9139	9.50063	8.9942	9.12482	8.71206	8.73259	9.13565	9.01624	9.20809	9.41566	7.97635	7.52696	8.54325	6.37887	8.58407	8.17137	6.36742	9.29717	9.58605	9.65044	8.86486	7.66553	8.02363	8.60227	8.68641	9.28617
SARNP	8.17426	9.60493	9.18239	8.68941	10.4015	8.23806	10.0894	9.89659	8.3037	8.3045	8.85903	9.6177	9.10133	9.57512	9.45465	9.57329	8.87278	8.44454	7.20431	9.87952	9.77269	8.86684	9.01876	9.5479	9.78179	9.46414	9.43337	8.91011	8.48875	10.2272	9.23273	9.49606	9.55393	7.82578	8.50362	9.64541		9.83238	8.61993	7.09969	9.87204	9.94135	8.78371	8.74459	8.09909	8.04141	8.35075	9.04142	9.01925
PDCD6IP	8.64465	10.5858	10.2073	9.38322	10.0476	9.84096	10.2848	10.506	9.82244	9.58099	9.2503	9.26928	10.3497	10.1538	10.4767	10.0795	9.40813	9.23649	9.23568	10.2393	10.1795	8.42345	9.62245	9.77804	10.2009	10.1835	10.057	9.9498	9.67312	11.0388	9.85678	10.2251	10.4492	9.49775	8.48156	10.4664	8.42628	9.82185	9.4493	8.13848	10.2722	9.88519	10.2171	9.814	9.57399	9.02128	9.83585	10.0607	9.93778
SF1	7.91861	8.52763	9.03828	7.87509	9.31426	8.08394	9.81337	8.79661	8.30303	8.20522	8.49011	8.74874	8.89358	8.78909	9.06119	8.86364	8.48905	7.70109	7.24251	9.11718	8.62283	8.13555	8.63899	8.71613	9.19962	9.01555	8.81961	8.60083	8.51004	9.19756	8.76865	9.17943	9.28616	7.6175	7.27915	8.6786		8.85769	8.02287		9.08449	9.51594	9.28174	8.34011	7.64897	7.58641	8.3429	8.33252	9.02739
NEDD4L			8.49356		7.82064	9.22401	8.06028	8.6302	7.97167				8.23814		8.78119	8.28909				8.32103	7.81792		7.90064				7.9241	7.52392			8.1223	8.03529	7.51194	7.93875							8.44031		7.55141				8.82696		8.745
VDAC2	7.93083	8.70762	11.0089	9.52652	10.3378	9.64652	10.5831	10.789	10.5095	9.90517	7.46554	8.8341	10.5964	9.67191	10.6664	9.07314	8.84901	9.65999	8.4753	9.81355	10.2147	9.18813	9.6941	9.3237	10.0728	9.84125	10.5437	9.03924	10.2977	10.4284	10.4778	10.4268	10.2345	9.19523	8.29202	10.0118	8.15844	8.52732	9.98282	8.25885	9.8849	10.1622	10.0773	9.56964	9.54184	8.8981	10.0613	10.2035	10.3885
LDHA	10.3212	11.7722	11.2627	9.80492	11.9688	10.5076	11.8413	11.7461	10.6588	10.2936	11.2347	9.91588	10.8699	11.7479	11.3594	12.2005	10.158	9.92486	10.0885	12.2238	11.1529	9.53353	10.9714	11.2199	11.3282	11.6862	11.1421	11.685	10.4786	12.6006	11.0786	11.7368	11.831	9.78494	9.51966	12.7754	10.0254	11.9265	10.8664	9.35917	11.2828	11.2907	12.0638	10.0666	10.6313	10.7202	11.0883	12.1493	11.4489
SON		7.96618	8.73974	8.03943	8.50662	7.94844	9.41604	8.50755	7.73715	7.68018		8.49942	8.51719	8.52129	8.81156	8.53201				8.43732	8.2687		8.64945	8.34986	8.68341	8.57743	8.12738	8.18333	8.17534	8.37101	8.69754	8.69985	8.6366	7.23047		8.03725		8.29808	8.06086		8.61447	8.31082	8.81176	8.41335	7.60196	7.47657	8.30838	7.93318	8.75633
GSS	8.38223	9.9035	9.55469	9.0966	9.72418	9.83426	9.71479	9.67606	9.43022	9.60163	9.2463	8.84288	9.53026	9.9785	9.52231	9.88457	9.07125	9.06449	9.55088	9.78017	9.84007	8.19437	9.13	9.35189	9.95568	9.80456	9.74703	9.95209	9.67292	10.1504	9.46865	9.5082	9.81781	9.31861	9.09294	9.66796	8.54404	10.1187	9.34871	8.42015	9.6835	9.50598	10.0578	9.55692	9.45972	9.55036	9.49061	9.37991	9.66965
PIP4K2A	9.67054	11.302	10.735	11.1567	10.8691	9.04496	11.0536	11.204	10.7366	11.112	7.68984	12.7217	10.6306	11.4676	11.2231	10.765	11.1026	10.2584	11.4619	11.3185	11.2442	11.313	10.8655	11.4053	11.4233	11.444	10.7499	11.3628	10.9493	10.7902	10.3789	10.3655	10.9096	11.2809	9.4485	10.9333	9.28878	10.5073	11.1568	9.16012	10.985	10.0123	9.48922	11.2331	10.0909	10.0727	9.02778	10.6556	10.6764
NUP205	7.07831	8.2413	9.17478	8.00803	9.08381	7.94085	10.0146	9.22026	8.25588	7.81977	8.45207	8.66259	8.76054	9.13808	9.27761	8.97605	7.72336	7.93367	7.16679	9.03757	9.08896	8.21927	8.98397	8.40587	9.08448	8.61811	8.61596	8.24921	7.80208	9.05295	8.84739	9.16583	9.29547	7.80635	7.52701	8.75616	6.75887	8.63826	8.42035	6.96667	9.09404	8.73813	9.54132	8.34721	7.79194	7.61294	8.30042	8.46457	9.04992
MRAS		8.9397	10.638	8.18662	8.32788	8.95199	8.73057	9.24572	8.9599	8.78641		9.35146	8.99137	8.60789	9.56632	8.62735	8.53864			8.73973	8.49912		8.67357	8.05002	8.68936	8.55299	9.52484	8.14975	8.92339	9.84925	9.31204	9.07659	8.94626	8.19709		9.13021		8.95265			8.55162	8.23299	8.46328		8.3622		9.04501	8.88527	8.8773
EVL	7.58367	7.71357	8.1008	7.38441	9.61633	7.95512	10.1256	8.22635	7.57948	7.64333	7.87282	9.5072	7.75696	9.38303	8.73823	8.97277	8.09918	8.34498	7.01029	9.22897	8.64068	8.48326	8.68454	8.93414	9.91178	9.20926	8.22432	8.91365	7.99528	8.7103	8.51183	8.76075	9.44449	7.2233	7.31562	8.28772		8.93209	8.38969	7.28743	9.08915	9.75474	9.70435	8.5005	7.97953	7.49056	8.91516	8.00653	9.09261
RBM22		6.90693			8.19304		8.82701	8.23116	7.81177			7.72454	8.0715	8.31365	8.10961					7.81547	8.36887			8.03899	8.17157	8.08457				8.15997	7.583	8.46414	7.97081					7.97968			8.02392	8.47125	8.41526					8.3623	8.58659
GTF2H1			6.96651		7.00867		7.7371	8.27185	6.26276				7.154	7.07168	7.698	7.84752				7.23053			7.7338					6.37102			7.30929	7.64179	7.372								7.40778	7.52238	7.12885	7.04324				7.29346	7.50876
YIPF3					8.55599		9.02078	8.19405	7.20088		7.36625	7.10565	7.8174	8.19254	7.70132	8.20917		7.98323		8.0827	8.15262	8.90279	7.832	7.76183	8.22314	8.18758				8.43568	8.56123	8.34974	8.36185			8.19904					8.5856	8.46841	8.69306	7.48995	7.86516		7.96621	8.31083	8.63187
EIF4A3	8.34335	9.3246	9.68141	8.66121	10.2918	8.82748	10.7114	9.69091	8.9801	8.72429	9.09162	9.13452	9.69305	9.97567	9.71442	9.72979	9.09616	8.67322	7.94803	9.80042	9.63935	8.63299	9.53073	9.48089	9.91426	9.57347	9.04009	9.07442	8.81893	9.86032	9.64196	9.81311	10.16	8.58935	8.42638	9.61878	7.74735	9.54187	9.13011	7.40363	9.93914	9.57493	10.2638	9.26362	8.63934	8.30231	9.10784	9.49731	9.8368
GPRC5A		7.59571						8.41812
EIF4E	8.27853	9.85465	9.96282	8.91833	10.3593	9.58415	10.4406	10.1457	9.47424	9.2878	9.41919	8.71965	9.70027	10.3982	9.82509	10.0689	9.45979	9.10613	9.2602	10.1373	9.99438	8.37992	9.52737	9.61288	10.2484	10.0058	9.88034	9.6501	9.30847	10.4166	9.47463	9.72453	10.2163	8.98258	8.86018	9.67087	7.88649	10.1436	9.51062	7.78025	10.0886	9.95182	10.3245	9.21395	9.21778	8.76647	9.44975	9.35985	9.925
FABP5	8.99517	9.04254	11.8974	9.39934	10.8565	9.39464	10.6833	7.9274	10.4876	10.0797	9.4069	10.1875	7.92673	10.1981	10.5621	10.4354	9.56021	10.7359	10.2064	11.7488	10.8018	9.98677	10.1826	11.057	10.6965	10.3607	11.4885	12.1468	9.4823	9.89804	10.4585	10.8463	12.1223	9.75176	10.0408	9.30193	8.66915	9.99845	9.21474	9.02673	10.759	10.3326	10.8241	10.2793	10.1664	10.0651	10.1243	9.37946	10.9142
SEC23B		8.21446	8.07436	8.55489	10.1637	8.64383	10.7742	7.27343		7.69426	8.22762	9.01765	7.75007	10.0517	8.46522	9.14983	7.90486	7.89245	7.5737	8.59397	8.75031	8.34671	8.99948	8.62052	9.65569	8.74254	8.4311	8.47309	8.20822	8.35076	8.5985	8.57213	9.41354	8.66181	7.66683	8.30758	7.8059	9.60303	8.08897		9.94499	9.41254	9.69103	8.19742		7.89353	8.15227	7.90017	10.072
ZNF622			8.26434		8.16036		8.3861	8.27551				8.35767	7.11728	7.69382	8.18403	8.12923					7.45952		7.96231		7.93813	7.3846				8.11381		7.99651	8.38787			7.8273		8.00494			7.93999	7.86237	8.22774	7.74416				7.30349	8.22603
SNTB1	6.95063	8.63891	8.97296	8.44794	8.74523	7.70371	9.16729	9.92538	9.02564	7.53384	8.19431	8.60287	9.44167	8.55618	9.78205	8.6659	9.28592	8.25144	6.56232	9.16844	8.00258	8.71447	8.61305	8.43145	8.25357	8.88227	9.13874	8.59825	7.60596	9.68508	9.36201	9.39644	8.84725	8.00869	7.34284	9.6652	7.89181	8.19539	8.2725		8.73723	7.82664	8.81798	7.70553	8.77437	7.51953	8.41682	9.21649	8.66366
MAGOHB					7.07884		6.52972	5.95242																	7.14894											7.08437						7.50966	7.46697				5.5437	7.04365	6.51267
SEPTIN11	8.1989	10.1609	10.6483	9.53951	10.6952	9.1033	10.9032	10.7674	9.97544	8.90855	9.05584	9.55247	10.5879	10.5007	10.7903	10.5474	10.01	8.31011	7.5384	10.2053	10.2915	9.34967	9.98377	9.7427	10.52	10.3551	10.2374	9.11692	9.99675	11.0488	10.3413	10.9924	10.5017	9.06909	7.55583	10.2352	8.18588	10.3135	9.33845	6.65212	10.1672	10.0135	10.56	8.9236	9.08067	8.14671	9.39926	9.95583	9.8457
GLMN		8.43883	8.3402		7.84526	8.63426	8.35468	7.50205	7.25083	7.82647	6.59291		7.64746	8.30993	7.86511	8.21122			7.31504	7.6421	8.52413		7.32593	8.0928	8.24785	8.16239	7.22765	8.0442	7.22552	7.65911	7.6119	7.60862	8.21903	7.8284		7.55456	7.12389	8.0951	7.76466		7.67799	7.46665	8.53321	7.79844	7.07742	7.89447	7.2791		7.84903
WASHC4	7.61239	8.438	9.17964	8.02726	9.03883	8.03368	9.41639	8.79779	8.29462	8.25411	8.21412	9.50602	8.84796	9.11835	9.0645	9.00108	8.23904	8.34402	7.16695	9.01827	8.66073	8.32945	8.65789	8.34398	8.98665	8.85551	8.90012	8.6682	8.35675	9.20511	8.67332	8.94653	9.21934	7.93172	7.82265	8.93697	7.08667	8.92348	8.4401		8.32581	8.49545	9.22892	8.34825	7.62613	7.8208	8.29895	8.63503	8.87218
VPS35L	7.18195	8.4025	8.65633	7.78987	8.85834	7.94923	9.14571	8.90032	8.06486	7.60211	8.29116	8.24826	8.25962	8.82341	8.52659	8.88286	8.29883	7.99968	6.90042	8.98152	8.43185	8.06612	8.27914	8.33534	8.59469	8.12886	8.27299	8.2399	7.65805	9.13956	8.40028	8.80892	8.97422	7.62837	7.62052	8.78524	7.32111	8.55746	7.9612		8.54635	8.33415	8.93001	7.88776	7.37226	8.12342	8.13925	8.52108	8.49076
MAPRE1	8.7245	10.4997	10.2725	9.32476	10.2	10.1215	10.7224	10.6911	9.87078	9.43167	9.87504	9.54986	10.6069	10.4122	10.5831	10.2005	9.38569	9.24244	9.03511	10.3992	9.90785	9.05161	9.53249	9.77819	10.2007	10.3263	10.388	10.3092	9.56127	11.1097	9.964	10.3694	10.68	9.31113	8.95759	10.3658	8.80339	10.4707	9.54264	8.18584	10.4566	10.324	10.451	9.73269	9.35664	9.16869	9.79997	10.1155	10.1956
COMMD10		8.42732	8.69436	7.73322	8.86397	7.60578	8.63275	8.90066	8.00133	7.62182	8.5184	8.48608	8.49767	8.32069	8.7293	8.72307	7.841	8.27015	7.39828	8.87315	8.11124	7.31748	8.04016	8.35257	8.49791	8.17437	8.11092	8.24517	7.92026	8.96646	8.30458	8.59875	8.9248	6.49783		8.52023		8.49996			8.55799	8.17966	8.80133	8.00655	7.70622	8.59332	8.29699	8.37619	8.37397
SNRPA	7.54353	8.21903	9.03917	7.82855	9.12802	8.03964	9.51627	8.9114	8.58119	8.39722	8.2497	9.82602	8.52957	8.51762	8.85065	8.84362	8.48047	7.774	6.87126	9.00667	8.80231	8.74394	8.60767	8.63724	9.16142	8.76877	8.90047	8.52737	8.86301	8.75616	8.50297	8.86832	8.98168	7.66529		8.32497		8.64409	8.04589		8.87125	9.1937	9.31214	8.42537	7.99909	7.18274	8.26065	8.26344	8.83906
VDAC1	8.27562	8.39994	10.6403	9.28891	10.2843	10.2404	10.7469	9.93642	10.0403	9.64811	7.99319	9.19643	9.78856	9.73293	10.344	9.41662	8.69822	10.0635	8.81588	10.3727	9.98246	9.24979	9.73399	9.43469	9.90526	9.74806	9.87696	9.38774	10.0591	9.81217	10.5634	10.2242	10.4801	9.13766	8.6617	9.79871	8.26114	8.64425	9.95238	8.55877	9.77112	10.1103	10.1323	9.56414	9.37698	8.96191	10.208	9.76403	10.5181
MAEA		7.49175	8.12197	7.68511	7.09909	6.68911	8.07385	7.80733	7.24866	7.28239	7.31417	9.3599	8.02437	7.55922	7.96458	7.41033	7.61627			7.60216	7.48531	7.33462	7.17233	7.05015	7.64278	7.45764	7.55346	6.96486	7.59314	7.28244	7.61077	7.67594	7.90198	6.80008		7.23965		6.89094	6.91623		7.82236	7.514	7.64088	7.21725			7.60495	7.73853	7.85135
UBE2V2	8.70444	10.5923	10.0465	9.18867	10.3543	9.78552	9.85617	10.7803	9.86958	9.32579	10.1644	9.92731	10.743	10.3238	10.0732	10.0881	10.0546	9.03638	9.24206	10.2093	9.71521	9.20931	9.39945	9.79386	9.99921	10.2966	9.96438	9.91498	9.37592	11.5795	9.85809	10.0102	10.3154	9.29651	8.86748	10.8631	8.52685	10.3887	9.553	8.56065	10.1207	10.4142	10.2388	9.45353	9.46473	9.18914	9.37515	10.5478	9.96961
MBNL1		8.81718	8.70419	8.19433	9.19152	7.92093	9.16041	9.0901	8.45686	7.73758	8.46228	8.8765	9.00911	8.93834	8.7392	8.84248	8.30128			8.82643	8.54476		8.4105	8.84414	9.01175	8.95983	8.81853	8.48318	7.82055	9.44333	8.55416	8.69429	9.15055			8.71869		9.10339	8.12468		9.16904	8.70029	9.12991	8.15417	7.9341		8.00114	8.46627	8.38801
SUPT16H	7.46758	8.48117	9.1844	8.23024	9.50669	8.15679	9.8276	8.9778	8.43387	8.34015	8.50824	9.02915	8.91931	9.18324	9.13951	8.49289	8.54718	7.76737		8.94978	8.83869	8.31324	8.93882	8.53894	9.20926	8.84774	8.73926	8.11783	8.47867	8.91655	8.77342	8.95557	9.26412	7.91645	8.04254	8.59157		8.36471	8.35123	7.64501	8.31953	9.28047	9.50082	8.49481	7.80817	7.17668	8.11637	8.49236	8.78897
ARMT1		8.3595	8.65317	7.84178	8.94915	8.35036	9.05411	8.64914	8.36562	7.94977	8.37732	8.36887	8.61994	8.88933	8.72573	8.76842	7.88049	7.91571	6.37273	8.77208	8.38714		8.33135	8.43179	8.82159	8.83911	8.72742	8.57596	8.39835	9.18612	8.35644	8.70221	9.09746	7.3784	7.18706	8.87715		8.8136	7.89045	6.32116	8.79149	9.09071	9.11721	7.82853	7.83412	7.26269	8.61776	8.54186	8.71496
DERL3					10.5874		10.2424							10.095		8.34223					9.1517				8.60506	7.96552					7.69436	8.11118						9.15683	8.24029	6.70525	9.87689	8.53009	8.87214						10.2923
ARPC1B	9.22487	10.0433	10.1432	8.84116	10.9552	8.82641	11.2317	10.4853	9.86657	9.53914	9.95395	9.82263	10.006	10.8687	10.2247	10.621	9.60427	9.99379	10.0405	11.3378	9.90815	9.13088	10.0878	10.2309	10.7755	10.496	10.4667	11.1817	9.69647	11.2931	10.0701	10.8738	11.0078	9.16758	8.86407	11.2127	9.07783	10.5674	10.1468	8.87395	10.4718	11.1053	11.0874	9.57051	9.27807	9.71455	9.99392	10.8923	10.6952
FABP4	10.4926	8.93477	14.7258	12.0911	9.20609	11.4379	9.93263	8.91181	13.4305	12.4513	9.92308	6.75632	8.18436	9.5258	13.81	12.3809	11.2748	10.3855	9.29533	8.70211	10.7917	8.41297	12.2312	10.3553	11.1845	11.3585	13.4393	11.834	12.1069	12.8603	12.4711	12.0355	13.6432	11.8437	9.81867	8.18529	8.34421	9.63851	8.08525	8.32348	10.6871	10.9803	10.7632	11.1273	11.0978	8.50037	12.8704	9.17573	11.8998
ACTC1													7.64482																	7.27462						6.15842												6.95074
MTPN	9.28126	10.8061	10.0368	9.56681	10.5108	9.94431	10.5103	11.0984	10.0835	9.88272	9.89112	9.58598	10.4359	10.8069	10.6056	10.4135	9.68699	9.53321	10.1366	10.625	10.2835	8.99197	9.7606	10.5578	10.6201	10.3936	10.5073	10.561	10.1326	11.7892	9.81572	10.4452	10.6333	9.83472	9.29827	10.77	9.21161	10.5741	9.97605	8.57241	10.4168	10.7736	10.6471	10.1891	9.89669	9.81665	10.2548	10.3989	10.2645
ACTA2	11.618	13.4998	11.7832	12.1214	12.8971	13.55	11.7863	14.5557	12.8352	10.6122	13.0805	10.7394	14.8255	12.3002	13.0661	12.8901	12.7717	10.3854	11.4614	12.4458	12.0652	11.2251	12.178	12.1075	11.5319	13.3966	11.9983	12.2117	10.5996	14.4596	13.6786	13.8682	12.3458	10.7594	9.14276	14.3232	10.4995	13.3937	11.7058	10.4986	12.7572	11.8713	12.6457	10.7648	13.4349	11.3551	12.3986	13.9006	12.1079
ACTG2	7.61488	9.91112		8.01319	9.49501	11.5566		13.5251	9.51845		10.02	8.69202	13.4571	6.38817	10.2077	8.63993	10.0506	5.86265		7.25557	7.07781	8.30705	7.25762	8.07798	6.76413	10.6487	9.23839			11.8252	11.4255	10.4291	9.48549			11.4881		8.98481	6.71954		9.76795	9.01192	8.88484	6.60666	10.7136	8.39156	8.49617	12.345	8.37912
VDAC3	7.97693	8.39327	10.5176	9.07039	9.64832	9.94217	10.2064	10.2549	10.0349	9.60502	7.67783	8.36707	10.0799	9.77879	10.1431	8.94995	8.66165	9.53658	9.27138	9.54691	9.95064	8.74373	9.42926	9.73882	9.94225	9.70792	10.2285	9.64548	9.82596	9.76661	9.98588	10.0302	9.84461	9.31677	8.79838	9.599	8.98622	8.38375	9.99055	9.00017	9.48782	9.72535	9.76519	9.6041	9.54019	9.53032	10.0377	9.52243	9.73118
AAAS		8.36414	8.88367	7.93516	8.70693	7.36153	9.48297	8.63247	8.20098	7.94458	8.07801	8.11291	8.64584	9.01664	8.66944	8.61585		7.6532	7.19118	8.70545	8.61812		8.44751	7.65365	8.41677	8.35789	8.37112	8.0425	7.85141	8.59056	8.2172	8.73099	8.79942	7.7331	7.551	8.4678		8.7349	8.18072		8.52973	8.64319	9.19997	7.79166	7.08847		7.41789	7.99598	8.6641
ACTB	11.3394	12.3307	12.1682	11.1482	12.7155	12.2379	12.7701	12.8829	12	11.8319	12.209	11.0667	12.6359	12.9479	12.4724	12.7337	11.568	11.7801	11.6292	12.9444	12.5218	10.9257	12.2599	12.6608	12.5754	12.691	12.0199	12.8464	11.5671	13.076	12.6841	13.1578	12.5708	11.4893	11.0284	13.2685	11.6569	13.016	12.1548	11.0387	12.5003	12.4221	12.8748	12.2048	12.3843	12.1096	12.4101	13.6442	12.7661
ACTG1	11.5361	12.1366	12.1579	12.3932	13.8468	12.1417	13.162	13.3593	12.0549	11.4116	12.0736		11.7538	13.3482	13.2866	12.5318	17.6295	11.958	14.2951	16.3128	12.8091	13.4953	11.5793	11.3616	11.575	12.5433	12.7702	12.4773	12.5595	12.8896	13.1924	13.3043	12.7263	12.0163	11.8777	13.3302	12.0684	13.3197	12.3824	10.2621	12.547	12.4939	13.215	12.7541	11.5148	11.3821	13.737	13.6567	12.9006
THOC7			7.9443		8.03393		8.66919	8.00372					8.17519	8.26978	7.66904					7.71521	7.44087		7.57222		8.27999	7.44887	7.56607			7.94252	8.10686	8.07282	7.98182						7.33485		7.91061	7.81628	8.13713	7.64364					8.00475
CKAP5	7.6011	8.88461	9.10193	8.08051	8.80759	8.17494	9.39345	9.34525	8.48775	8.0633	8.01678	8.37065	9.22214	8.87089	9.31515	8.81737	8.37343	7.75052	7.58212	9.01267	8.72557	7.90545	8.70504	8.65525	8.83238	8.70144	8.74774	8.81166	8.19584	9.26818	8.78988	9.12235	9.10772	8.00525	7.60557	9.0592	8.02938	8.4859	8.55191	7.23035	9.01614	8.80382	9.20989	8.44373	7.91276	7.90191	8.61793	8.7106	8.85349
NUP214		8.10655	8.68151	7.5938	8.87315	7.38852	9.29036	8.74569	7.97147	7.82854	7.89468	8.75725	8.42085	8.44579	8.75419	8.46859	8.12157	7.73273		8.44196	8.36345	8.07087	8.40686	7.97227	8.64182	8.4468	8.44378	7.80866	8.05935	8.66251	8.3811	8.70109	8.75931	7.30827	7.14022	8.27615	7.03652	8.17546	8.02233		8.59335	8.32857	8.75734	7.91363	7.61216	7.74505	7.76692	7.93014	8.49914
SLC25A4	8.38931	12.0539	10.6774	8.47422	9.98185	10.964	10.4788	13.1872	10.5791	8.28043	9.69421		12.3052	9.898	11.427	10.1722	9.03305	8.416		10.0159	10.1632	7.81649	10.0716	9.43822	9.60638	10.5863	11.4798		7.6111	12.917	11.0308	11.0906	9.85348	8.29609	7.31398	13.0376	7.56618	9.75014	9.64935		10.5012	10.2104	10.3845	8.11044	10.4233	8.65782	9.53369	12.3818	10.3581
ARMC9	6.49186	7.87016	7.51676				8.00454	8.28087			7.9358		7.89605	7.90633	8.0756	7.71454				8.04457	7.15584		8.12638	8.30682	8.21371	7.87416	8.53721			8.40178	7.77496	8.21763	7.8104			8.64939		8.15941	7.1125		8.05131	8.26289	8.18658				7.70535	8.2444	7.86109
CNRIP1	8.31388	10.1203	9.84885	9.34215	9.57357	9.64693	9.4277	10.1252	9.66519	9.53452	9.12621	8.72775	9.68331	10.0454	9.89497	9.76734	9.49314	8.87949	9.4544	9.32163	9.60734	9.01792	9.08196	9.43721	9.65383	9.46064	9.56422	8.65114	9.71933	10.193	9.49257	9.4072	9.94951	9.36655	8.38726	9.462	7.10482	9.7376	9.02836	7.68322	9.56673	9.28242	9.46609	9.60905	8.91524	9.08631	8.90731	9.60892	9.02516
ATP2B1	7.7127	8.1984	8.75058	8.20713	9.00271	8.60026	9.56103	8.59759	8.16532	7.84638	8.0329	8.86003	8.5262	9.04493	9.10569	8.82685	8.67114	8.64734	7.53356	9.03289	8.85696	8.71533	8.55014	8.31879	8.6436	8.49318	8.01262	8.32602	8.27469	8.93943	8.67074	8.99972	9.01812	7.98933	7.55478	8.57995	7.06736	8.71768	8.43715	8.17855	8.9109	8.67037	9.18262	8.37304	8.31437	8.04729	8.71663	8.473	8.8511
ARFGAP3	6.69879	8.80634	8.1932	6.89829	9.03049	7.61458	9.05644	8.20353	7.34284	6.9002	8.16163	8.60981	8.35718	8.41642	8.09971	8.42862	8.35961			8.6083	8.07893	7.53748	7.89632	8.07318	8.58888	8.11708	7.59518	8.06395	7.81889	8.81398	8.19536	8.24283	8.63121			8.18603		8.70965	8.10294		8.6258	8.22459	8.40955	7.59895	7.66804	7.5402	7.71101	7.91692	8.69424
YWHAH	8.9039	10.5978	10.3054	9.30625	10.9206	9.65836	10.9349	11.4208	9.97054	9.31786	10.2738	9.72217	11.3727	10.8206	10.7176	10.5737	10.4216	9.62201	9.75639	11.2385	10.0268	9.84478	9.73193	10.2838	10.4133	10.7031	10.2845	10.8132	9.29976	11.6222	10.2309	10.7458	10.6337	9.12905	8.72869	11.5038	9.3874	10.6841	9.80326	8.14545	10.5685	10.7716	10.8739	9.53317	9.71087	9.36604	10.1012	11.4209	10.6091
DHX38		8.2398	8.2795	7.5809	8.08033	7.73291	8.91846	8.37518	7.91633	7.61799		8.51807	8.25666	8.40831	8.32231	8.446	8.09329			8.17851	8.35596	8.19666	8.02332	7.69193	8.3682	8.13985	8.13708	7.68648	8.01371	8.27116	8.09996	8.50344	8.64582	7.13492		7.95984		8.209	7.67379		8.55632	8.16691	8.83016	7.89975	7.61272	7.55434	7.65608	7.85668	8.18199
CAVIN2	8.25617	9.06146	12.5496	10.635	10.0059	11.2038	10.6808	10.1906	11.777	10.8184	8.99047	6.47695	10.7324	10.4617	11.5424	10.2612	9.79677	9.15642	9.76604	9.31607	11.3712	9.57778	10.223	10.4875	10.5874	10.1596	11.4278	11.1522	10.206	10.2518	10.9443	10.9924	10.4265	10.6215	9.75765	9.55458	10.3127	9.93084	10.1361	8.86034	10.879	9.17838	10.229	11.363	10.0191	9.42421	10.7845	9.17525	9.7711
SFXN3	8.22144	10.2924	9.11184	8.61871	10.3319	8.71995	10.6391	10.9376	8.89118	8.07278	8.60772	9.19507	10.1529	10.1392	9.5867	10.2104	8.56117	10.2011	8.55961	11.0674	10.325	9.16078	9.64643	10.1362	9.41807	9.65891	8.13182	9.25018	8.60053	10.7071	9.9129	10.5388	10.238	8.43004	8.37353	11.1448	7.96916	9.50122	10.0216	7.15239	9.96649	9.04197	10.6745	9.06552	8.91096	9.12536	9.87834	10.9485	10.4639
HBG1	10.881	12.6857	13.7636	11.783	8.40552	11.3007	10.889	9.98765	11.9744	12.704	12.5564	8.68942	10.9314	11.5878	11.1541	9.96017	14.1473	13.9995	12.829	12.2504	13.0144	10.7554	12.3216	13.4846	13.9285	14.8398	11.567	11.9835	13.9167	10.9378	10.7181	13.7598	11.3321	13.1422	11.1296	11.2659	9.60011	13.6695	15.4274	10.5021	13.782	11.431	11.9284	13.1484	12.2034	13.1592	13.5974	12.6384	12.2919
HDDC3	7.65864	8.08634	8.86548	9.24171	9.02638	9.12487	9.82116	7.35102	8.18686	8.65219	8.78405	7.29965	7.57929	9.8442	9.18653	9.15077		7.64846	5.88895	7.69554	8.76794	7.52955	8.1148	7.32782	9.6045	9.19318	8.50322	8.49874	8.57469	8.58619	8.20484	8.75714	8.6964	7.7162	7.92113	8.12398	6.99108	9.72994	7.42428	7.47232	9.26257	9.70566	9.68894	8.63203	7.44054	7.36379	8.76749	8.25944	9.9361
SWAP70	7.84867	8.82365	9.20951	8.59296	9.35828	8.35374	9.90378	8.71248	8.63038	8.46559	8.64808	8.87451	8.63637	9.23212	9.12055	9.19962	8.20411	8.21829	7.158	9.69347	9.1506	8.2071	8.9952	9.14243	9.48542	9.05914	8.8375	8.64703	8.92909	9.31268	8.76595	9.30369	9.46912	8.30766	8.18601	8.73678	7.91978	9.11024	8.251		9.15398	9.27302	9.5937	9.07495	8.06232	8.23768	8.86759	8.57826	9.10069
PLA2G4C		8.19961	8.06219				8.48656	8.28343				8.76555	8.55436	8.05409	8.19468	8.53616		7.59194					7.91062						7.35797	8.32206	8.3242	8.00444	8.05904			8.32894					8.04242		8.61112					7.57206	7.94619
RAB11B	9.40816	10.655	11.2028	9.96107	11.0366	10.1408	11.0671	11.6064	10.5545	10.3404	10.2246	9.62963	11.3478	10.9356	11.1674	10.4739	10.5171	10.4024	9.944	11.342	10.6813	9.72957	10.36	11.056	10.7427	10.7686	10.9604	11.0213	10.5256	11.495	10.9278	11.0986	11.2149	10.0853	9.25597	11.5034	9.92682	10.8068	10.0982	9.24336	10.5578	10.9382	10.8898	10.6186	10.3428	10.3738	10.6283	11.13	10.7344
MTHFD1	8.64634	10.3432	11.1207	9.32102	10.15	9.69025	10.1571	9.88511	9.96005	9.42771	8.91746	9.51075	9.81799	9.88486	10.3033	10.0012	9.49071	8.90251	8.48558	9.83227	9.95042	8.74161	9.58277	9.61078	10.0042	9.92795	9.78881	9.39939	9.07858	10.4991	9.80778	9.86349	10.3792	9.03556	8.01711	9.93216	8.13406	9.90703	9.50887	7.74235	10.1687	9.32641	10.0658	9.06943	9.08036	8.09655	10.1156	9.60494	9.65645
ATIC	8.64261	9.7433	9.95035	9.27366	9.89424	9.89598	10.2847	10.2339	9.61087	9.63076	9.57079	9.04575	9.61968	10.5562	9.59215	10.0293	9.31143	9.01753	9.22243	9.79685	10.1803	8.15024	8.64202	9.66126	10.4163	10.1377	9.88021	9.52167	9.78398	10.5962	9.46652	9.71961	10.0851	9.33843	8.71835	10.0705	8.27385	10.2494	9.38903	8.13474	9.97264	9.89083	10.4577	9.45305	9.61305	9.02118	9.57622	9.69109	9.64319
ATG4B	7.8212	8.77261	7.99377	7.85645	8.61163	8.32852	8.74099	8.57513	7.86715	8.10304	8.11579	8.28497	8.23947	9.01228	8.47916	8.60186	8.48263	8.04918		8.5771	8.2575	7.77621	8.04405	8.5596	8.60451	8.62038	8.22908	8.64019	7.81935	9.06774	8.0354	8.47701	8.90522	7.5787	7.7378	8.51949	7.48961	8.78995	8.09785	7.22749	8.65382	8.2301	8.94155	8.27516	7.96386	7.75329	8.18866	8.00512	8.59558
ILK	8.78654	11.3349	10.7729	9.41267	9.87245	9.29271	10.1093	12.0975	10.6083	9.23724	9.62435	9.43855	12.097	10.0182	10.6798	10.1212	9.83929	8.75437	8.75704	9.95897	9.82238	9.53754	9.72739	10.2406	10.1196	10.5336	10.5927	10.347	8.63048	12.0941	10.4523	10.8326	10.0877	9.36716	8.45604	11.8702	9.66318	9.83005	9.86914	8.42983	10.6122	10.1401	10.211	9.55523	9.71963	9.57042	9.95601	11.6247	9.65085
YWHAE	9.32896	10.658	11.5586	10.3039	11.3729	10.9546	11.3014	11.1714	10.7441	10.4564	10.2527	9.85366	10.8806	11.4134	11.4085	10.857	10.4912	9.93321	10.5759	11.0185	11.0453	9.6797	10.2062	10.571	11.0513	10.9167	11.0419	10.9969	10.6595	11.4398	10.6966	10.9842	11.2356	10.3832	9.71818	10.9224	9.25294	11.0056	10.2488	8.98318	10.9625	11.2742	11.0632	10.6224	10.3077	10.2526	10.7053	10.8191	10.9181
NDRG3	7.08968	9.53655	8.28106	7.52574	9.80738	7.67758	9.25228	9.69006	7.7038	7.6056	8.3085	8.05817	9.2188	9.00323	8.89848	8.84666	7.99254	7.48161	8.01953	9.32963	8.58022	8.12297	8.35933	8.79865	8.81438	8.55443	7.87947	8.06122	7.94321	10.3372	8.25797	8.64102	8.92306	7.34268	6.80334	9.33531	6.13408	8.82975	8.316		8.72352	8.49388	9.00191	7.8274	7.66967	7.11782	8.07516	9.00116	8.6619
XPOT	7.70463	8.82223	9.14529	8.26535	9.2199	8.23521	9.57706	8.84003	8.67915	8.35389	8.37137	8.48679	8.74379	9.28906	9.35424	9.09943	8.34741	7.80957	7.19135	9.13137	8.95008	7.57113	8.78293	8.60119	9.13589	8.82973	8.65688	8.65586	8.61243	9.49328	8.788	9.2051	9.5794	7.99692	7.29599	8.91618	7.74863	9.03098	8.29018	7.17857	9.03111	9.0925	9.64832	8.31386	8.19472	7.87725	8.65717	8.7048	9.2265
SLMAP		9.81512		8.3683	8.51735	11.1399		12.682	9.56718		8.80258	8.52241	12.6884		9.56049	8.87327	9.32858			8.31794		8.8229				9.80103	9.34373			11.7161	10.6055	9.40196	8.34753			10.9039		8.68242			9.26344	8.41457	8.80133		9.99439			11.3238
GARS1	9.9818	11.3122	11.1754	10.5084	11.6137	10.0978	12.641	11.6808	10.5948	9.81085	8.75182	12.3478	11.1136	12.3828	12.176	11.8094	11.105	10.4302	8.15417	12.4828	11.3984	11.5369	11.2445	10.9895	11.6695	11.9248	10.9939	11.333	10.7063	12.3659	11.1622	11.7436	11.9795	9.64556	9.13127	11.4594	10.4573	11.8214	10.4307	7.8862	11.5891	12.3427	12.3611	10.4728	9.82449	10.4879	11.2847	11.8235	12.2989
PTBP1	7.99605	9.20907	9.80314	8.57696	10.3458	9.02726	10.866	9.67023	9.09821	8.89441	9.45104	9.13455	9.15888	10.1414	9.59702	9.76693	8.59411	8.57386	7.81568	9.86619	9.86542	8.32326	9.29756	9.64329	9.92702	9.6164	9.3187	9.23001	9.22261	10.0433	9.38569	9.84293	10.1807	8.39315	8.19998	9.51135	7.31154	9.8685	8.61641	7.36638	9.72711	9.90219	10.1413	9.02986	8.65981	8.41733	8.81313	9.17852	9.91593
CRYAB	9.47685	12.9482	13.914	10.5762	10.9045	10.393	11.0454	13.6366	11.8875	10.4695	11.1784	8.29023	12.9983	10.8369	12.9916	11.2683	10.3897	8.12264		10.7274	9.86777	9.12547	10.4064	9.66168	11.0935	11.5371	11.4801		10.0513	13.8022	11.9762	11.4564	11.6481	10.0095	6.66765	13.2216	8.08819	11.2638	9.4235		10.6946	9.67198	10.2762	9.11524	10.5157	8.28051	11.8951	12.6697	9.89899
YWHAZ	9.87969	11.3873	11.485	10.2063	11.8464	10.927	11.5997	12.061	11.166	10.2706	11.2349	11.3133	11.7397	11.7268	11.5188	11.1663	11.2352	10.275	11.582	11.606	10.9804	10.4906	10.611	11.3229	11.4862	11.3983	11.3979	12.2116	10.4954	12.2671	10.9874	11.521	11.4259	10.2906	9.99796	11.8272	10.5016	11.4172	10.6195	9.59378	11.3118	11.776	11.6096	10.7325	10.5053	10.8792	11.205	11.7058	11.3895
MCM6					8.33581		8.68644					8.84165		7.91618		8.48631				8.04802					8.69193	8.6815		8.52481			8.35962	9.11436	9.16048								8.28353	8.62347	8.60773						9.1438
ILKAP	6.88957	8.02879	8.12901	6.34521	8.63631		8.67472	8.14154	7.29918	7.41369	7.43921	7.74625	7.97598	8.41842	8.06413	7.95409	7.52311			7.88687	8.14701		7.47008	8.31695	8.60289	7.99614	7.89665	7.55362	7.56396	8.31495	7.75859	7.93924	8.64871	6.97325		7.85392		7.78729	7.68208		7.83913	7.98591	8.50092	7.662		7.01224	7.47398	7.2969	7.83335
SNAP23	7.79959	9.4854	9.36776	8.72401	9.51517	9.13878	9.82622	9.61152	9.38198	8.85119	8.44593	9.39209	9.22132	9.68976	9.89186	9.46109	8.28087	9.23342	9.17101	9.36762	9.37583	9.16737	9.04492	8.92563	9.49807	9.08927	9.26448	10.0531	9.11277	10.1093	9.67084	9.53003	9.89399	8.98067	8.37473	9.80644	8.79073	9.21353	9.23746	7.97205	9.92664	9.32391	9.49993	9.57142	8.75485	8.80273	9.61792	9.73373	9.13112
EMD	8.12685	9.51062	9.33295	8.73071	10.083	9.01026	10.0502	10.6503	8.89034	8.23772	8.93343	8.87419	9.90924	9.67646	9.8148	9.56621	8.76467	8.47972	7.32066	9.46901	9.23272	8.9272	9.13626	8.97702	9.06259	9.33747	8.93363	8.84605	8.60446	10.2026	9.58468	9.67205	9.26408	8.33716	8.12479	9.80099	8.09278	9.30972	8.76395		9.67778	9.33195	9.30887	8.93529	8.45296	8.20755	8.79047	9.86929	9.43792
IPO7	8.06958	9.60303	9.09879	8.32635	9.11636	9.38966	9.6434	9.61673	8.81615	8.52647	8.89739	8.45818	9.53476	9.3684	9.13273	9.37445	8.63591	8.33516	8.59022	9.32976	9.13954	7.8087	8.82542	8.78325	9.29076	9.33679	9.21253	9.11544	8.67132	10.3013	9.05956	9.28629	9.71148	8.63189	7.95839	9.76299	7.90356	9.38012	8.98294	7.6002	9.40809	9.10779	9.65679	8.73862	8.95882	8.25515	9.04059	9.45205	9.2897
SEC61G	9.28372	10.6576	11.0843	10.005	12.0904	10.4583	12.9078	11.1812	10.4389	10.2238	9.33222	8.3798	10.4502	12.1605	11.628	11.9914	8.93404	10.3813	9.78991	11.7195	11.5176	9.10925	11.4085	11.705	12.2997	11.3323	10.0292	10.8226	9.89242	11.8793	11.7808	11.5573	12.3273	9.74554	9.22908	11.5084	8.92771	11.5497	11.2633	8.54972	12.3295	10.6808	13.0185	10.6811	10.036	10.5831	10.7549	11.371	12.7918
AARS1	8.04123	9.40747	9.28129	8.45403	10.3755	9.04763	10.4057	9.89961	8.84136	8.46618	8.87497	9.06553	9.51565	10.1454	9.6253	9.6864	9.03727	8.15312	7.80901	9.59957	9.34225	8.73875	9.01386	9.10869	9.67269	9.54238	9.23695	8.82558	8.90913	10.2788	9.1736	9.52116	9.96381	8.32347	7.56366	9.73387	8.24236	10.0007	8.70515	6.99537	9.79472	9.80409	10.178	8.41667	8.61306	7.85088	8.98839	9.45783	9.96799
CTNNBL1	6.97399	8.51769	8.41303	7.29125	8.97917	7.59217	9.68734	9.03409	7.74619	7.40926	8.10533	9.09236	8.50406	9.02197	8.63231	8.55512	7.94402	6.11636		8.54131	8.52743		8.29667	8.688	8.78021	8.41079	8.43179	7.96057	7.73655	9.08536	8.17454	8.71721	9.00686	6.98786	7.24185	8.74402	5.42038	8.51074	7.93988	6.4835	8.45889	8.39116	9.05815	8.11171	6.99369	7.52617	7.72013	8.29357	8.30225
RARS1	7.93372	9.17318	9.76096	8.32383	9.66845	8.76242	10.3519	9.82008	8.9261	8.48214	8.71139	8.9529	9.56244	9.67147	9.75498	9.44513	8.80028	8.14207	7.78371	9.79842	9.24604	7.93177	9.26113	9.2816	9.6716	9.54477	9.08113	9.0335	8.51759	10.1321	9.41092	9.75004	10.0198	8.2214	7.76979	9.75342	7.63446	9.20624	8.97783	7.50633	9.25873	9.34564	9.73763	8.81893	8.52637	8.3671	8.87189	9.4841	9.70415
NUBP2	6.85159	9.01919	8.52212	7.82026	9.08059	8.4796	9.44699	8.75987	8.32482	8.15127	8.74206	10.3432	8.72691	8.96522	8.99692	9.23984	8.8346	7.65698		8.85362	8.7793	9.0619	8.17626	8.7983	8.83613	8.8504	7.84633	8.2356	7.88626	9.72306	8.45225	8.6181	9.15636	7.99344	7.35182	8.94674		8.94983	8.03213	6.86713	8.92216	8.88793	8.88634	8.24653	7.95369	7.26607	8.37796	8.68935	8.72244
ATP2A3	8.46364	8.83522	10.1265	9.37299	10.3718	9.76088	10.9627	9.05632	10.5187	10.2927	8.85585	9.22471	9.79695	10.5031	10.1441	9.42886	9.34787	9.68057	10.2465	9.31111	10.0852	8.98497	9.87999	10.5385	10.7726	9.77477	10.388	11.7356	9.70861	8.88829	8.92936	10.154	9.30865	9.94251	9.32397	9.30329	10.463	9.27395	10.5947	9.38286	10.8695	10.6158	10.1726	10.371	8.94956	10.2541	10.5175	8.55556	10.3852
COPZ1	8.06737	9.09491	9.09132	8.58344	10.3425	8.57629	10.6242	9.0453	8.47444	8.47671	8.72734	9.45407	8.61238	10.2744	9.28171	9.52382	8.23304	8.65685	7.59716	9.08494	9.23827	7.91234	9.12916	9.06362	9.58347	9.38982	8.8442	9.56585	8.82385	9.36422	9.12077	9.29082	10.1553	7.94024	8.11429	9.07279	7.59656	9.47457	8.59653	7.24703	9.93544	9.99656	9.93612	9.02323	8.18088	8.21803	9.18517	9.17916	10.3689
CAVIN1	9.33809	12.2464	13.2858	11.822	11.9614	11.9992	11.728	13.4379	12.5184	11.1698	10.7988	9.57771	13.1257	11.37	12.5703	11.9893	10.8433	7.61051		11.2568	12.4249	10.545	11.3675	10.7072	11.0633	11.9596	11.965		10.8309	13.0899	12.6172	12.4525	11.7092	10.6864	9.56521	12.9286	8.42039	11.2905	10.4559	7.05224	11.8182	10.2777	11.5939	11.1747	11.7264	8.1478	11.1913	12.8888	11.0157
NPM1	8.47932	9.63983	10.8173	9.46243	11.2131	9.79725	11.8728	10.6402	9.7624	9.33201	9.73377	9.82072	10.2307	10.892	10.8441	10.5789	9.67729	9.17207	8.104	10.7036	10.7028	9.08775	10.3638	10.3048	10.9693	10.5915	10.196	9.81188	10.108	10.412	10.8535	10.8287	11.2011	8.49856	8.37161	10.2885	7.05997	10.5804	9.40929	7.33591	10.5033	11.7384	11.3703	10.0765	9.54745	8.8925	9.70612	10.3552	10.8027
FASN	8.11059	8.724	11.6711	10.1878	8.68964	9.22437	9.2239	8.6851	11.6566	10.3306	8.13996	8.65689	8.41693	8.90524	11.7898	9.44298	9.69825	7.96396	7.98191	8.8006	8.59724	8.58043	10.8122	8.70529	9.99612	9.25099	12.1347	8.41502	10.4863	10.481	9.88557	11.0478	10.949	9.73161	7.93087	9.25132	7.87613	8.81342	8.33157	7.50179	9.76235	9.35141	9.16768	9.37148	8.69598	8.05549	10.9811	9.05336	10.0921
IMUP
EIF2B3	7.70404	7.95102	8.56323	7.73724	8.66459	8.09139	8.85502	8.59305	7.84598	7.59461	7.97236	7.6555	8.28901	8.58392	8.49959	8.23575	7.61377			8.46291	8.11209	7.31823	8.36029	8.36658	8.49582	8.2006	7.89032	7.69688	7.89053	8.63507	8.38392	8.42827	8.67277	7.58796		8.56317	6.80998	8.18481	7.69288		8.39312	8.23706	8.53624	7.25536	7.38405	7.18744	7.93863	8.35321	8.65086
TIMM13	8.04217	10.0054	11.0242	9.85158	10.5127	10.649	11.2691	10.9034	10.3676	9.70415	9.90976	9.29741	10.554	10.9495	11.7881	10.3279	9.213	9.29166	9.07497	10.5767	10.5263	9.26181	10.2252	10.0612	10.4995	10.0882	10.6002	9.87132	10.1756	11.0492	10.5492	10.7285	11.0903	9.3291	8.45625	10.4477	7.94914	10.1656	9.81949	7.53815	10.1939	10.9558	10.8503	9.97681	9.29189	9.05733	9.99654	10.0936	10.8154
HNRNPA3	8.04525	7.92656	8.87918		9.97668	6.94844	9.97383	9.87622		9.38341	7.85855	9.09535	9.50063	8.81301	9.33376	8.50847	9.36448	7.98397	7.41899	9.73029	7.82081	8.0411	8.61854	8.8201	9.08757	8.97526	9.44893	7.8677	9.70323	10.1695	8.83142	9.46998	9.53658	9.04427		9.52137	7.07247	8.66231			8.75132		9.20836	8.25939	8.43329	7.50314	8.47238	8.44248	8.8983
RRS1		8.38734	8.42876		7.79545	8.19784	9.90706	8.24147	7.97893			8.78272	8.44629	8.79709	8.83961	8.78542	7.822			8.56345	8.83459	7.80568	8.97983	8.04459	8.8306	8.58691	8.29361	8.38706		8.82253	9.1407	9.00855	9.23755			7.61682		8.08489	8.14739		8.46742	7.91641	9.3671			7.89307	8.16515	8.28776	8.93852
HSPB6	8.38952	11.3662	11.7754	10.1676	11.026	10.4436	8.69944	13.6858	11.3103	9.15849	10.4352	7.73749	12.3273	9.99311	11.8958	10.784	11.3674	7.30965		9.87749	9.88357	8.65882	9.27868	9.42024	9.23379	10.9386	10.5682		8.97779	12.6782	12.333	10.1817	11.5591	9.28599		11.7353	6.7918	10.5747	7.87555		9.87696	7.73476	9.06853	8.21935	11.1474	7.8132	10.9743	10.4171	8.92106
GON7	7.00877	8.89986	8.26276	7.07025	8.74856	7.82927	10.12	8.39707	7.37296	6.92411	7.97804	7.34636	8.40485	9.69828	8.77575	9.2334	7.18846		6.52441	8.66209	8.65573		8.61093	8.47738	9.28819	8.83819	8.15234	8.31406	7.55314	9.57474	8.40728	8.87206	9.00716	6.97223	7.53977	8.25397	6.83591	9.16916	7.38693		8.88144	9.18114	9.54645	7.94549	7.20132	6.96016	7.81751	7.62905	9.36534
SLC3A2	8.00492	7.8009	9.48933	8.92678	9.80741	8.60276	10.5045	8.42437	9.2924	8.39293	8.65124	9.08454	7.85355	9.70272	9.91946	9.36117	8.16101	10.193	9.07548	9.84196	8.84022	8.23065	9.50396	9.29496	9.31571	8.8001	8.75547	9.96542	8.80559	8.89366	9.79429	9.33654	10.5715	8.1189	8.24896	9.25378	8.19898	8.99028	8.90143	8.22984	9.74311	9.46606	9.72394	8.95844	8.35386	9.02902	10.2422	8.85392	10.1143
BOLA2	8.58082	9.88911	9.11719	8.99289	9.91574	10.0337	9.96604	9.19508	9.09202	9.63775	9.18494	9.38489	9.31089	9.8809	9.34714	9.84931	8.99363	9.3002	9.27305	9.6802	9.77718	8.48205	9.06679	9.33099	10.1164	9.86536	9.60393	9.52775	9.53043	10.112	9.08865	9.12228	9.6503	9.15142	8.75248	9.35346	8.05806	9.89481	9.05574	8.22815	9.73798	9.71038	9.87159	9.41076	9.31342	9.0855	9.05266	9.40264	9.62089
CSE1L	7.88383	9.20321	9.06892	8.19302	9.38334	8.79785	9.79987	9.7387	8.60234	8.44016	8.75158	9.10614	9.34501	9.40358	9.28332	9.34611	8.57952	8.3917	7.81888	9.31451	9.23016	8.3982	8.91372	8.84655	9.20937	9.11055	8.79733	8.91944	8.13578	9.91606	8.97321	9.37923	9.71071	8.18126	8.00755	9.39881	7.82164	9.2425	8.63433	7.2788	9.30225	8.90359	9.7302	8.87478	8.47763	8.2642	8.74624	9.1901	9.11536
PNP	9.58061	10.6465	10.5121	10.4003	10.1669	11.1632	10.4598	9.17389	10.4047	11.0878	10.211	9.0741	9.52237	10.9493	10.3689	10.562	10.023	10.2676	11.5349	10.7426	11.0473	9.04499	9.99466	10.9881	10.8338	10.8478	10.8088	11.4314	11.0314	9.26029	10.1317	10.1385	10.2449	10.8484	10.1965	9.56634	9.32113	10.6068	10.6894	9.93814	10.5635	10.4691	10.9755	10.8125	10.737	11.0563	10.383	10.0845	10.2497
SRM	8.46026	9.73975	9.5071	8.53013	10.6391	8.69239	10.4281	9.56551	8.89624	8.42865	9.04749	8.30638	9.34834	10.3683	10.1394	10.0765	9.02478	8.20677	6.88168	9.65633	9.63983	8.36698	9.26761	9.78697	10.3619	9.92136	9.25616	8.47862	9.02838	10.5762	9.52511	10.1725	10.9903	8.04205	7.09731	9.66199	7.48036	10.1858	8.77357	6.34924	10.0214	10.1368	10.5229	8.41397	8.68445	7.97993	9.08695	9.4833	10.2439
KYNU	8.20881	7.38716	7.85289		9.34643	8.62587	9.50343	7.04188		8.47174	9.10287	8.96238		9.23774	7.86872	9.15409		8.77116	7.39342	9.71124	8.45028	8.58739	8.33139	9.07083	9.06467	8.35103	8.02336	9.40237	8.15716	7.53806	8.43089	8.36245	9.61019	7.32675	7.72389	8.47987	7.79811	9.0298	8.29373		8.94735	8.93899	9.68819	7.91317	8.12126	8.39495	8.82802	7.99377	8.83908
SERPINB1	9.63107	10.3149	11.2892	10.1807	10.8456	10.4126	10.7978	10.2239	11.3373	11.4726	10.7701	9.73803	10.6543	10.8478	11.3945	10.9195	9.93098	9.84388	10.2433	10.9107	10.2872	8.80088	10.4768	10.9729	11.4487	10.9295	12.1401	11.8747	11.6642	11.0246	10.06	10.9939	11.2865	10.2167	9.80885	10.3926	9.65234	11.0917	10.304	10.1204	10.6273	11.8541	11.0891	10.4711	9.55368	10.2366	10.5237	10.0769	10.5498
IPO4	7.33687	8.43332	7.89917	7.70129	8.68185	8.5793	8.9726	7.97467	7.38392	7.76756	7.81257	8.73149	7.73988	8.97114	8.65455	8.41656		8.23887		8.31292	8.77324		7.76176	8.48958	8.53281	8.33676	7.5054	7.97851	8.2034	8.56268	8.5117	8.648	9.67025	7.04313	7.78758	8.17565	7.04321	8.50248	7.57778		8.75707	7.96803	9.18276	8.17824	7.87696		8.15178	8.1734	8.49024
PRKAR1A	8.06753	10.5182	9.959	9.08569	10.1666	9.48268	10.2695	10.7211	9.33835	8.88132	9.06114	9.66578	10.7005	9.97195	10.8793	9.73405	9.79646	8.96545	8.86137	9.99143	9.55124	9.55318	9.3067	9.87401	9.96518	9.79635	9.62076	9.61519	9.09911	11.597	9.95164	10.0268	10.6054	8.92937	8.33572	10.5138	8.40288	9.77972	9.20625	8.34432	9.98858	9.72827	10.1962	9.16249	9.18869	8.79722	9.40582	9.99499	9.77951
SERPINB9	8.60311	9.64901	9.60225	8.94172	10.4774	9.01872	10.9636	9.36061	9.46435	8.52446	9.6943	10.0427	8.93517	10.8132	9.70166	10.2982	9.08365	8.69722	7.93726	9.23308	10.207	8.89542	9.6127	10.2851	10.778	10.2044	9.82272	9.49811	9.48883	10.3396	9.68518	10.7357	10.1126	8.4997	9.11625	10.2416	8.50883	10.633	9.29031	7.4316	10.244	10.6526	10.9445	9.7093	9.30138	8.76808	9.45702	9.78701	9.95527
PALM	6.2262	9.38774	11.8916	10.1238	9.85762	10.9002	10.4234	8.81531	10.1636	9.56109	6.8331	6.22842	9.41514	10.6063	11.4302	10.3267	9.83164			7.90316	10.2166	9.38479	9.76323	8.57261	10.0799	9.76846	10.4891		9.72234	9.60914	10.4337	10.0113	10.0826	9.6678		6.26971		10.2392	8.21336		8.9993	8.31845	9.90468	7.80042	9.75695		9.60119	7.11884	9.01284
CNOT9		8.21797	8.44249	7.43302	8.02831		8.89967	8.49713	8.04951			8.69226	8.30409	8.09989	8.44669	8.59192	8.05154			8.18585	8.19524		7.85362	8.4588	8.67706	8.35045	8.35744	7.69053	8.10721	8.49661	8.2208	8.64874	8.63639			8.04674		7.9081			8.72171	8.72059	8.61303	8.26858	7.58392		8.22129	8.03936	8.38924
HNRNPF	8.38343	9.60938	10.1735	9.35153	11.088	9.77087	11.5157	10.3407	9.56796	9.4872	9.94785	9.4759	9.86672	10.7766	10.219	10.5333	9.23639	9.11862	8.1065	10.4411	10.2318	7.89566	9.83334	10.0995	10.7414	10.3029	10.0646	9.8923	9.93744	10.231	10.038	10.4749	10.8958	8.76347	8.95302	9.70962	7.57609	10.509	9.07483	7.83628	10.4215	10.8781	11.0431	9.93621	8.99632	9.05396	9.78968	9.5826	10.4375
HNRNPH1	8.50776	10.4086	10.819	9.50398	11.0229	9.41996	11.5783	10.6294	9.98392	9.63401	9.5837	10.33	10.5387	11.0046	10.6213	10.6869	9.56565	8.85015	7.90774	10.4974	10.856	8.51231	10.399	10.0476	10.9771	10.7185	10.405	9.93512	9.96396	10.8253	10.3769	10.7516	11.0777	8.77053	8.9764	10.1163	7.86524	10.4944	9.46288	7.42604	10.9762	10.9545	11.3829	10.1516	9.17297	8.57863	9.76086	9.77921	10.7248
DNAJC2		7.30871	8.06622		8.33823		8.70398	8.12903				8.49783	7.71323	8.18054	7.78223	6.86461	7.057			7.91974	8.07034	7.46777	7.6211	7.76792	8.14325	7.79876	7.87231	7.68776		7.98143	7.87162	7.9432	8.32886			7.70891		7.23543	7.37391			8.05467	8.2777					7.63447	7.67078
UNC50
IARS1	7.7849	8.77001	9.23439	8.06272	9.62378	8.11569	10.2471	9.40743	8.36081	8.07218	8.30766	8.5284	9.18253	9.45975	9.29269	9.02557	8.26296	7.75786	7.40648	9.29707	8.94936	7.69558	9.12124	8.88087	9.30025	9.17026	8.76892	8.48482	8.4396	9.72261	9.27865	9.3928	9.81003	7.86825	7.56905	9.36585	7.64247	9.0374	8.73522	7.44862	9.07529	9.18041	9.85919	8.30823	8.15826	8.15341	8.54736	9.19548	9.66333
PREP	7.8227	9.47609	8.86456	8.40861	9.43578	8.76041	9.34471	9.72076	8.70231	8.37947	8.85977	8.34998	9.13132	9.46725	9.09519	9.34026	8.69122	8.02388	8.12972	9.24736	8.96596	7.73696	8.34227	9.11245	9.27866	9.20346	9.22815	8.99868	8.54687	10.2791	8.82421	9.29577	9.51805	8.02428	7.89108	9.45582	7.52703	9.4814	8.34813	7.44324	8.91965	9.05319	9.57512	8.39158	8.48442	8.03309	8.58316	9.0704	9.06636
CSTB	10.1445	12.1856	11.2923	9.42446	12.6493	10.7345	12.165	12.3254	10.7029	10.103	11.453	10.0197	10.5584	12.192	11.9469	12.4616	10.001	11.0536	10.5647	12.7492	10.5598	9.74403	10.5645	11.5093	12.3276	11.5269	11.0517	12.7165	10.7647	13.3284	11.2516	11.7301	12.8519	10.5458	10.0148	12.2455	10.2924	12.2741	10.1028	9.18051	11.1216	11.0137	11.9559	10.751	9.92587	9.75731	11.5563	11.6281	12.1354
CCT3	8.54422	9.83038	10.4526	9.42321	10.1195	10.5649	10.8868	10.3846	10.0882	9.84647	8.87076	8.87627	10.2414	10.0475	10.4067	9.87488	9.42724	9.16216	9.6123	10.1673	10.4416	8.81267	9.91104	9.80807	10.0919	10.0343	9.63011	9.61488	9.28317	10.5252	10.288	10.2075	10.426	9.51023	8.64937	10.1732	8.20758	9.68428	9.99479	8.25109	10.1974	9.7684	10.4661	9.49379	9.62561	8.9796	9.7129	9.83993	9.885
CCT7	8.41715	9.65823	10.199	9.34366	9.6884	9.98146	10.6291	9.97201	9.88768	9.7081	8.77062	9.01524	10.1829	9.99757	10.0795	9.77422	9.17083	9.08518	9.41213	9.87017	10.3825	8.68875	9.71054	9.5392	9.95198	9.83662	9.45346	9.65015	9.09367	10.2294	10.2298	9.97931	10.094	9.46334	8.50588	10.0028	8.11092	9.55882	9.7985	8.06402	10.0057	9.61953	10.2856	9.31098	9.57041	8.93571	9.50999	9.96066	9.76187
IFITM3	8.1539	9.40004	9.28069	8.03567	9.59431	9.66097	10.3129	9.79907	8.87703	8.54801	9.42335	9.50706	8.46982	10.0118	8.95353	10.609	9.42906	7.75065		10.0153	9.62651	9.49336	9.71193	9.61851	9.32784	9.58275	9.20432	8.42211	7.81095	10.0158	10.5621	10.427	10.6466	8.60131	8.29506	9.83098	7.9847	9.43144	9.07239	7.08759	10.2319	9.14508	9.61523	7.78958	9.6661	7.59523	8.21601	10.2035	9.12442
PSMC3	8.76893	10.3334	10.4316	9.64232	10.0784	10.5872	10.7011	10.3245	9.78888	10.1415	9.49084	9.2031	10.2066	10.4346	10.2984	10.5058	9.65194	9.45882	9.6141	10.1491	10.2678	8.70635	9.70024	9.91809	10.5012	10.3029	10.1399	10.0528	10.1831	10.5476	10.1566	10.1677	10.495	9.77856	9.04418	10.251	8.34447	10.2975	9.80542	8.47782	10.4	10.0855	10.665	9.89918	9.95114	9.5272	9.94267	10.0243	10.2076
RAB1B	8.24533	9.74665	10.3579	8.92654	9.64282	10.1988	10.3797	10.4388	9.70009	9.75263	10.0479	8.4275	10.1186	10.1698	10.3993	9.97028	9.43609	9.49547	9.0928	9.73781	9.5656	8.73941	9.36501	9.40203	10.0898	9.79584	10.0031	10.5874	9.49193	10.6102	9.89025	10.0642	10.033	8.92934	8.66281	10.3897	8.78813	10.1733	8.98988	8.00259	9.87864	9.93375	10.1224	9.55987	9.09012	9.26998	9.94786	10.342	10.0319
ACSL1	8.51795	8.87341	13.9265	10.3555	9.53953	9.07394	10.3044	9.31554	11.5247	11.2144	8.88482	8.85581	9.41522	9.18433	12.1844	10.5267	9.50578	10.1612	8.16454	10.6651	8.60322	8.68542	10.4547	9.5484	10.5608	9.92302	12.0131	10.0295	10.9416	10.7691	10.5235	10.2486	11.5353	9.71537	7.73771	9.6311	8.10461	8.84942	9.14471	8.15962	10.342	9.96901	9.85561	9.85971	8.9619	8.59668	11.2138	9.2469	11.054
EIF3B	7.68358	8.96382	9.82857	8.30626	10.0221	8.30767	10.4497	9.75394	8.82584	8.49345	8.44865	8.50545	9.4362	9.64672	9.61765	9.62212	8.63558	8.01948	7.51766	9.51497	9.24653	8.09788	9.27624	9.20179	9.72037	9.4778	9.45056	8.98342	9.0109	9.76858	9.40226	9.80643	9.93879	8.23274	7.88314	9.30435	7.65297	9.2743	8.77452	7.0805	9.56507	9.5967	9.98904	8.68621	8.43585	8.06372	8.93125	9.02351	9.68755
TMEM209		7.78756	7.88104	7.04864	8.23256		8.40066	8.09368				7.28394	7.22905	7.61379	7.71714	7.40692	7.69332	7.05673		8.28846	7.43581		7.57815	6.78934	8.14445	8.19937	7.53979			7.6103	7.45475	7.4162	7.75297			7.70961		7.39517	7.2207		7.63472	8.07968	7.66661	7.1777	6.90585		7.25768	7.31068	7.69779
RPS21	8.31632	10.1498	10.6467	9.52963	11.3491	8.78851	11.5352	10.4604	9.58645	8.86521	9.89858	9.6877	10.4111	10.9781	10.4981	10.4353	9.62914	9.25054	7.53326	10.4481	10.4362	9.32459	10.2129	9.63861	10.5835	10.4795	9.93508	9.68214	9.77736	11.0351	10.4015	10.603	11.0455	8.3887	8.52773	10.2658	7.73984	10.7958	9.48978	7.53817	10.9718	11.1297	11.2603	9.60009	8.78081	8.72091	9.77097	10.1702	11.1839
NAP1L1	8.82267	9.23637			10.6094	9.19584	10.2859	11.3403	8.13335		9.47719		9.04313	10.4584	9.37303	10.068		8.57088	8.33481	9.42373	9.34899		8.6444	9.38854	8.42137			8.8745		10.9538	9.13762	9.2298	9.02477	7.64889		10.4854	9.36585	10.1296	8.60409		9.29533		9.83245		8.95423	9.03327	9.08186	9.44932	9.44829
NOL10			8.00001		8.28485		9.17117	8.23647					7.83722	8.4196	7.42574	8.09316				8.14804	8.21763		7.86371	7.59772	8.37229			7.51603	8.05196	7.87328	7.72042	8.15571	8.56956					7.51628	6.63591		7.70976	9.10197	8.79						7.92231
FSCN1	9.16517	9.31648	10.349	9.43885	10.9397	9.75514	10.8714	9.44479	9.85777	9.40823	9.69858	10.0745	8.89325	10.8101	10.1811	10.4812	10.0119	9.83323	9.02232	10.9996	10.4886	9.49565	9.77611	10.267	10.4643	10.4162	10.0243	8.86075	9.95386	10.2056	9.89243	10.6704	11.2122	9.30477	9.18292	10.0441	8.61361	10.5538	9.61839	7.92716	9.99977	10.3796	10.9598	9.77488	9.66733	9.2293	9.7893	10.1564	10.2815
SLC25A6	9.11442	10.7352	11.1491	9.4799	11.1569	10.1548	12.2285	11.4351	11.2401	9.54856	9.01263	9.79748	11.5988	10.9071	11.5906	10.8198	9.83611	10.6789	9.44692	11.3771	10.9245	9.67022	10.8959	10.7484	11.1188	10.9295	10.9395	10.7236	9.64939	11.5606	11.4693	11.67	11.8697	9.10619	9.21116	11.6892	9.10612	9.94862	10.8292	8.55685	11.5221	11.2594	11.5916	9.62846	9.99806	9.95844	10.814	11.2946	11.89
RPS5	8.24114	9.72903	10.2562	8.27749	10.7538	9.41859	11.7874	10.8246	9.02782	8.03486	9.15353	10.2736	9.97807	11.1054	9.97069	10.525	8.89289	9.03229	7.78415	10.3386	10.2602	9.51016	9.93744	9.7804	10.455	10.3553	9.62342	9.08291	8.23759	10.9179	10.3718	10.446	10.8542	7.46786	8.56363	10.61	7.73049	10.1394	9.26072	7.44487	10.7659	10.5033	11.1779	8.44312	8.77631	8.79993	9.36103	10.5022	11.0831
SRRM2	6.72007	7.83109	8.60823	8.17211	9.06982	8.60337	9.32648	8.75657	8.00333	8.12082	7.90734	9.14131	8.53019	8.33274	8.76117	8.62057	7.85449	8.18729		8.66664	8.67049	8.1693	8.65362	8.4824	8.80121	8.61084	8.36976	7.94323	8.38901	8.55235	8.75471	8.78987	8.59528	7.49396	7.98358	7.85279		8.087	8.08079		8.94232	8.41873	8.68304	8.24742	8.13937	7.93533	7.61111	8.18103	8.50405
EIF2A	7.44221	8.80869	8.87737	7.93723	9.57303	7.62875	9.59667	9.0572	8.11839	7.50228	8.28688	8.7755	9.09674	9.16378	8.86621	8.77553	8.1937	7.70637	7.15126	9.09853	8.51807	8.24627	8.60957	8.61751	9.01698	8.85556	8.56478	8.41979	8.30438	9.5411	8.71431	8.80481	9.47042	7.36469	7.25156	8.98644	6.88304	8.95707	7.95615		8.95052	9.38311	9.411	8.19096	7.64635	7.838	8.1123	8.89012	9.18698
GINS2
CALHM5	7.21434	8.29753	8.4859		8.56386	8.08299	8.93654	8.3972	7.97318	6.85274	8.25861		8.96031	8.84124	8.58439	8.57043				8.33306	8.5621	8.0901	8.17974	8.06724	8.27145	8.17767	7.81889	7.62208		8.89321	8.44458	8.81026	8.01916			8.8085	7.43783	8.59224	8.75261		8.5169	8.10663	8.79437	8.20769	7.56627	7.53393	7.76383	8.93576	8.23819
PCBP1	9.06351	11.0963	10.5749	9.86024	11.2794	10.2459	11.447	11.1257	10.2839	9.61207	9.91255	11.1452	10.7166	10.8003	10.9377	10.8589	10.2638	9.74304	8.99122	11.2309	10.6573	10.0167	10.2209	10.5375	10.8249	10.7704	9.91957	10.4581	9.89808	11.6727	10.5151	10.9809	11.5879	9.45657	8.99443	10.8585	8.82514	10.6266	9.8597	8.53609	11.1625	10.8037	11.2251	10.1927	9.71216	9.15839	10.2909	10.505	10.8973
ABCC3			8.02886				8.09289	7.29068	8.01213		8.31583			8.47557	7.78137	7.81567				8.07433	7.91185		8.02302	7.93293	7.97624	7.2164		8.70612		8.14244	7.30909	8.23418	7.45628			7.83709		7.63694	8.20691		7.91209	8.12369	8.32836			7.07522	6.9098	7.76165	8.00198
SERPINB5																											7.58602																	9.77246					7.33923
AZI2		7.5613	7.77451		7.67781		8.11692	8.14164				8.21437	7.56432	8.39941	8.11079	7.62444	6.94467			7.53206	7.33122		7.72503		7.66325			7.28283		7.98233		8.15874	8.16191			7.78656					7.85643		7.96654					7.3717	7.55782
SH2D1A					8.83699	7.86858	9.0385	6.84464			7.66332	8.07606		8.60813	8.17457	8.25663				7.62302	8.38676		7.62257	7.72732	9.09099	7.92304						7.78128	8.10224			7.42683		8.35554	7.39725		7.95775	8.68108	9.26753	7.72334					8.25185
CAPS						8.22793	8.93478								8.88633		9.61935									8.50931				8.23059						8.4024		9.12334					8.67786		9.31989				9.12896
BID
EIF2B1	8.05481	9.64114	9.21332	8.69478	9.6615	9.14049	9.86905	9.81597	8.81858	8.73128	8.77304	8.55553	9.61802	9.7903	9.27233	9.41381	8.67392	8.699	7.90873	9.45907	9.38219	8.24144	8.9555	9.22641	9.44728	9.37903	8.8852	9.08908	8.55588	10.3586	9.17889	9.55216	9.73239	8.29059	8.41238	9.90736	8.4307	9.5359	8.73644	7.39289	9.51034	9.3483	9.90383	8.84214	8.51817	8.30044	8.93657	9.66939	9.6555
CHMP1A	7.92969	9.37756	8.84807	8.2092	9.23462	8.95079	9.35124	9.16071	8.54242	8.18129	8.81386	9.3863	9.44573	8.86677	9.19057	8.89502	8.69856	8.34093	6.73249	9.1365	8.33942	8.57158	8.74683	8.77048	8.84681	8.87133	8.98795	8.79956	8.5641	9.68957	8.74781	9.18815	8.90749	8.08098	7.79166	9.3629	8.18354	9.05721	8.53798	7.91362	9.0044	8.9572	9.05512	8.36091	8.11529	8.12528	8.67749	9.27396	9.07376
TRIP13							7.8657			7.40316						7.91619				7.94448			7.45995	8.21961	7.92499			8.12148				8.19379	9.40721						7.90962		8.16715		8.37648	7.92729			7.86861
RAB18	8.68169	10.5336	10.8864	9.24624	10.3556	9.86784	10.8253	11.0181	9.97104	9.68078	9.73583	8.92772	10.6432	10.2562	10.7	10.2661	9.36031	9.86931	9.0429	10.4011	10.1099	9.08149	10.132	9.9736	10.1341	10.2065	10.092	10.4704	9.54701	11.2669	10.3134	10.3901	10.7915	9.28112	8.84037	11.0324	8.81031	10.4407	9.62312	8.16252	10.3781	9.97558	10.8405	9.88877	9.37119	9.46173	10.2975	10.9668	10.3773
ZGPAT			7.87148		7.99152		8.20878	6.86445				8.91166	7.56299	7.59706	7.907										7.95952	7.79065				6.98961		7.36867	7.53409								7.73613	8.95144		7.83276
STRN3	7.98696	8.98633	9.2009	8.05188	9.0355	8.60423	9.28455	10.0071	8.72172	8.1808	8.54512	8.9663	9.76784	8.91636	9.2915	8.85178	8.72504	7.80978	7.96477	8.63595	8.83691	8.517	8.61824	8.57897	8.7449	9.05316	9.16305	8.57978	8.16983	10.0265	8.99889	9.26575	8.93183	8.1599	8.48754	9.61922	7.88371	8.72919	8.23253		9.0155	8.81024	9.20937	8.24942	8.29303	8.09261	8.51368	9.37642	8.77548
NEK7	7.62108	9.36204	9.08131	7.76272	8.85917	8.0897	9.31496	9.67077	8.49681	7.79614	7.80749	8.23204	9.19464	8.79613	8.91157	9.11176	8.17085	7.64417		8.88524	8.63689	8.16455	8.54031	8.23193	8.76553	8.81168	8.268	7.9397	7.7625	10.1838	8.90174	8.98458	9.14941	7.52244	7.68266	9.57101	7.26782	8.93115	8.36957	7.03018	9.08843	8.23812	8.86195	7.75444	8.54334	8.0014	8.61012	9.02323	8.27655
TOM1	7.84848	9.03704	9.2408	8.34709	9.4499	8.74147	9.6719	9.28157	8.53712	7.89963	8.58987	8.86643	8.6175	9.54739	9.24209	9.24415	8.23977	8.66049	7.52937	9.83477	9.09976	8.391	8.75624	8.5852	9.08529	8.70486	8.02553	9.20447	8.30516	9.72164	8.99618	9.26247	9.40777	7.88593	7.65376	9.06283	7.7496	9.37179	8.27808	7.4129	8.94448	8.70661	9.06943	8.49154	8.05053	8.63694	8.96309	8.72896	9.15424
MTURN	9.10427	11.0096	10.7583	9.80427	8.90928	10.8343	9.76217	10.4342	10.1295	10.1546	9.63299	9.49996	9.88	10.7363	10.8394	10.2699	10.4539	9.14068	10.1169	9.50122	10.4544	10.3037	9.54953	9.92516	10.1412	10.3023	10.3643	10.1795	9.6033	10.7759	10.0071	9.7291	10.1344	9.55888	9.15208	10.0868	9.26219	10.5132	9.57876		10.006	9.3865	9.82791	9.48895	9.71698	9.37124	9.92611	9.76806	9.74789
GOLGA3	7.27469	8.48274	8.69148	7.97937	8.9418	8.27342	9.37797	8.91115	8.12368	7.95067	7.97392	8.23044	8.84601	8.72843	8.76852	8.66249	7.90681	7.5211	9.1363	8.78707	8.48033	7.80828	8.53833	8.25562	8.8398	8.84936	7.88774	8.11096	8.26923	9.19926	8.62731	8.80495	8.76268	7.73851	7.7469	8.64603	7.58816	8.43275	8.15827		8.96112	8.77979	8.98595	8.04681	7.73507	7.69353	7.79059	8.61127	8.92195
DOK1	7.11731	8.06209	8.57517		8.5367		8.999	8.04262	8.69815			8.08282	8.04762	8.53982	8.63206	8.91726	8.3003	8.37114		7.7214	8.45329	7.66405	8.03536	8.2405	8.686	8.46516	8.44787	9.20669	7.69181	7.94115	8.37158	8.4656	8.80884			8.1225	8.39132	8.5674			8.68832	8.33269	8.69566	8.70475		8.42637	8.40464	8.07528	8.41222
PSME3IP1		7.67418			8.01889		8.01388	7.34677				7.93138	7.14872	8.15761	7.67955	7.97984				7.67152				7.31438	7.12896			7.52455		7.8971			8.4707			7.56886					7.81785	7.60215	7.73862					7.48718	7.72176
PTBP2		7.56024					6.90152	8.60557	8.01525				8.62284		8.32275			8.93639	8.47295							7.7658	7.65833			8.30183	8.07062	7.47412	7.78372		9.06245	7.66288				7.67573	6.94752		7.05979		8.79921			7.74758
C9orf64	7.86662	9.03171	8.89437	8.68413	9.49142	8.72695	9.37116	9.27724	8.52606	8.44691	8.87678	8.83751	8.95574	9.4732	8.87902	9.36491	8.94785	8.23398	8.28124	9.4486	9.12254	8.20866	8.50307	8.83885	9.28122	8.95577	8.81334	8.91096	8.64793	9.96383	8.65906	9.11352	9.47944	8.15365	7.61854	9.23655	7.72425	9.24217	8.11501	6.74816	9.00488	8.78948	9.40681	8.45873	8.4685	8.0042	8.70557	9.09604	9.01407
RIOX1			7.47364		7.24528		8.19038					7.74497		8.75118	6.87754	8.03506				7.34936	7.20595		7.60796	7.17778	7.92626	7.75335	7.16998			6.99835		6.71135	7.36009	8.0911							6.40124		8.2392	8.13377					7.53998
SDSL	7.32606				9.12607	7.91444	9.19934	9.27773			8.92062	8.91282	8.06561	8.67854	8.4589	8.95369	8.02897	9.47604		9.08015	8.65483	8.02286	8.16749	8.97423	8.07607	8.6398		8.97717		8.52068	8.42154	8.94919	8.82471			8.8892	7.81912	8.90771	8.2464		8.45936	8.64935	8.80632	7.53373	7.85558	8.28126	8.7159	8.67457	9.19998
BAX	8.52975	9.77902	9.09452	8.35289	10.1561	9.26378	10.1308	10.198	8.66973	8.65648	9.31536	10.1113	9.20426	9.76178	9.34973	9.84071	8.92687	8.9414	8.35338	10.3877	9.29307	9.03496	9.17583	9.42729	9.896	9.61547	9.329	9.92066	8.86955	10.9286	9.7199	9.84244	10.0413	8.12758	8.21434	10.1405	8.74094	9.87255	8.71572	7.49446	9.71514	10.3067	10.2255	9.33429	8.50889	8.54807	9.5951	9.86853	9.94517
FRMD8		8.38713	8.33309	7.52461	8.34499	7.65742	9.00517	7.94828	7.55133	7.53425	7.30649	7.933	7.94131	8.72199	8.96619	8.74244	7.73954	7.29158		8.42586	8.04958	8.03219	8.27394	8.10589	8.53937	8.12273	8.16586	8.33313	7.65781	8.88467	8.22156	8.51161	8.76888	6.99595	6.99813	8.62583	6.2205	8.66606	8.15842		8.49557	7.73512	8.64651	7.81708	7.56722	7.23987	7.83796	8.1363	8.15446
NAT1		8.61501	7.54939	7.70581	8.56005	8.13579	7.69281	8.02959	7.83536	7.24875	8.20843		7.78081	8.54124	7.81854	8.69334		8.05214		7.22063	8.20368		7.58226		8.53675	8.04926	7.56919	7.60809		9.02582	8.01387	8.44106	8.33589		7.59404	8.21265	6.90387	8.95016	7.77156		7.29292	8.08067	8.62788	7.5706	7.82008		8.0257	7.87367	8.1018
SNRPB2		8.19523	9.15605	8.32355	9.69108	7.94425	9.76037	8.99713	8.222	8.10211	7.97083	10.8523	9.15406	8.9979	9.05217	8.82537	8.92608	7.65816		9.82907	8.54201	9.61954	8.93581	9.40937	9.28339	9.01054	8.30822	8.01771	8.50138	9.00807	8.83644	9.0964	9.07005		7.38656	8.47856		8.58434	8.47148		9.11835	9.29698	9.45618	8.16199	8.12736	7.47289	8.39733	8.40876	8.94007
MGMT	6.53446	8.90795	9.12553	7.3835	9.25699	7.75235	8.83959	9.03695	8.22687	7.56443	8.48463	8.64175	8.55138	9.133	8.89074	8.26195	7.3849	7.2691		8.07107	8.85207	7.91182	8.22411	7.95529	9.06951	8.66158	8.28081	7.21623	8.06961	9.36876	8.39923	8.60762	9.08233	7.05956	6.58983	8.64467	6.27353	8.66715	7.28543		8.50748	9.14354	9.04802	7.25418	7.40786	6.71453	7.52363	8.32463	8.36885
YWHAB	9.11523	11.4374	10.1514	9.84594	10.9378	10.5213	10.8371	10.8116	9.61649	10.1877	11.2463	9.18183	11.875	11.4403	9.83981	10.2641	10.4664	8.82575	8.71725	10.3905	9.42253	8.33917	10.6135	9.14155	10.4329	10.4584	10.5061	11.2182	9.63127	11.5184	8.48115	10.488	10.1826	9.33006	8.52487	10.4483	8.91896	11.5695	9.94264		10.8987	10.5671	12.1203	9.29221	8.5034		9.94531	9.64273	10.3853
LIMD1		8.57311	8.30024	7.92493	8.47556	8.20558	8.49187	9.29698	7.86604		8.16503	8.50271	8.94065	7.96887	8.4778	8.28603	7.69081	7.92176		8.50845	7.68512	7.98811	8.07206	7.73969	8.03089	8.21577	8.44222	7.88723		9.23274	8.24029	8.39479	8.37911	7.35009		8.75943		8.2692	8.00541		8.19325	7.9297	8.09021			7.84702	7.80746	8.46104	8.01875
COPRS		9.11751	8.05781	7.84197	8.25531		7.67266	9.19718				8.98971	7.71213	8.19818	8.3363	8.26265				7.85679		8.24208				7.81742	7.4336	7.78323		9.53601	8.18768	7.50485	7.70292			8.07746		7.96897			7.63444							7.77544	7.76607
RIOK3					7.4257		8.17046							8.06308						8.26834										7.79822			8.093
OAS3	7.11352	8.50388	9.1319	7.74894	9.3873	8.24237	9.86362	8.28557	8.0618	8.78681	8.43413	8.41851	8.16135	9.91158	8.93838	9.92602	8.03187	8.4613	6.35301	10.2541	8.70146	7.72259	9.14235	9.91558	9.16034	8.81326	8.65298	8.50457	8.24506	8.67091	9.40303	9.38539	9.56583	8.72226	8.14563	9.03349	7.09809	8.87086	8.79133	7.6575	8.89696	8.46744	9.15849	8.31237	8.06546	8.07128	8.38622	9.20111	8.98201
RAP1GDS1	7.17355	7.49042	7.58594		8.93597		9.00829	8.97426			7.2829	8.44449	8.12468	8.47601	9.72294	8.22711	8.62052	7.93113	7.64917	9.4351		8.33297	7.69785	7.98915		8.14691		7.60404		9.85097		8.78064	9.15697			9.01397	7.10734	8.19291			7.93308	8.30018		7.06209	7.98665	8.12218	7.7105	8.65497	8.74182
MLLT1			8.22956		8.69046		9.18949	8.79793				9.67171	8.46886	7.98839	8.48386					8.43465	8.56486						8.82276			8.62496	8.52585	8.572	8.66428			8.46355							8.97285						8.17715
NAPA	8.31099	9.8774	10.018	9.10041	9.6097	10.0642	10.0813	10.1738	9.72577	9.51466	9.07857	8.32653	10.0555	9.87254	9.95265	9.75515	9.05497	9.30652	9.85908	9.75183	9.87998	8.54504	9.41501	9.81177	9.88381	9.70237	9.82658	9.94451	9.19101	10.2919	9.5619	9.78077	10.0335	9.21254	8.66941	9.92922	8.34822	9.59237	9.60273	8.30359	10.0472	9.61854	10.1344	9.50163	9.55098	9.36587	9.3979	9.79968	9.61137
STARD5		7.41614	7.38958	7.42116	9.10161	7.47659	8.80974	7.97639		6.48345	6.8719	9.53014	7.42188	8.32173	7.50857	7.88793	8.79922	7.03786		8.42944	8.159	7.69494	6.96735	7.44115	8.33356	8.14348	7.79848	6.86158	7.88676	9.06219	7.63883	7.40005	7.65542			7.98533		8.38629	6.97707		8.77603	9.01391	8.6842	7.69511	7.05937		7.1032	7.89793	9.56487
GOSR2	7.51403	9.03421	9.43771	8.43906	10.1059	9.14935	10.4289	9.91236	8.81657	8.24383	9.17532		9.20628	9.63202	9.54009	9.52297	8.51909	8.75569		8.23366	9.014		9.34144	8.80218	9.40391	9.30594	9.24712	8.88855	8.33212	9.71648	9.4276	9.46586	10.1635	8.1808	7.95124	9.5695	7.72399	9.36945	8.71882	8.04461	9.91156	9.37979	9.80098	8.74497	8.31646	8.51986	9.37429	9.32642	9.97475
MT1G												8.18334
MT1E	10.5389	10.0806	10.1941	8.4617	12.0837	8.81232	11.8683	12.7453	9.58777	8.12805	11.7889	13.5196	9.86473	11.4718	11.8366	12.0507	11.3478	7.7886	6.36883	12.1755	8.49347	11.9866	10.352	11.8447	11.1775	11.863	11.0967	7.10101	9.46547	12.3026	9.85627	10.51	13.7032	8.63808	6.49328	11.5063	9.96806	10.7841	9.30718	6.41601	10.256	12.7997	12.0538	7.79965	9.62962	9.73235	9.56011	9.88193	11.3685
MT1X		9.18454	7.94704	6.96975	7.51769		7.72736	8.42675	8.47752	6.50278		11.2507	9.91472	7.16067	8.77863	10.1753	7.22467			7.37019		8.52396	8.34156	8.00519	9.38498	9.48796	9.04985	6.87139	7.51639	8.47614	7.1944	7.39444	11.85			9.65114		6.98752	6.58943		8.32341	10.4542	9.76453		6.83194	7.01138	7.29936	6.75726	8.36726
SENP8		7.98384	6.60984		8.63915	7.71575	7.4794	7.24103		6.24188	7.32167		7.15796	8.02467	6.95953	7.91255					6.99289				7.96867	7.21922	6.87858	7.3112		8.5553	7.21059	7.55973	7.2515			7.1713		7.99764			6.61548	6.62891	7.843	7.06312			6.92767	7.3379	7.32975
FAM177A1	7.4376	9.04697	8.72656	7.9578	8.71278	9.18369	8.94415	9.47602	8.49696		8.10175		8.89597	8.7282	9.18018	8.40308		8.13618	8.45328	9.02095	8.46593	8.27525	8.37806	8.23501	8.64831	8.68769	8.3328	8.86105		9.62613	8.58582	8.82168	8.54616	7.66411	7.59678	9.55289	7.61783	8.73318	8.20734	6.92598	8.91367	8.29843	8.97086	7.71101	8.72389	8.3186	8.3451	9.19959	8.55603
HK3	8.77276	8.53328	9.58143	9.02578	9.45488	9.14683	9.87239	7.94721	9.89358	9.98731	9.42397	10.3986	8.6919	9.18717	9.40076	9.847	9.03507	10.1277	9.62954	10.8953	8.47265	9.40109	9.48851	10.33	10.1801	9.09197	9.87613	11.7188	9.73718	8.39424	9.09557	9.48459	11.3086	9.12323	9.00228	8.80405	9.13963	9.72206	9.62221	9.30561	9.82636	10.2566	10.2627	9.26786	9.09588	9.27425	9.99784	8.83609	10.1936
SERPINB10	8.48023	8.32513	9.63763	9.00878	8.75078	9.21864	8.32127		9.85807	10.1543	8.96033	8.78482	8.25032	8.64549	9.37667	8.29333	8.60666	8.76083	8.79661	8.43701	7.38738	8.3316	9.17422	9.40326	9.37627	8.2592	10.1907	10.0943	10.4488	7.14819	8.10079	8.34177	8.65222	8.5962	7.9989		7.96168	8.8522	8.29268	8.19326	8.03327	9.80762	8.71918	8.97766	7.33301	8.39956	8.79564	7.39882	8.66565
SERPINB12	9.67523	9.35853	9.12438	8.66423	8.08163	8.91518	8.76722	8.94988	8.38243	8.42428	8.46267		8.60591	9.08313	9.00977	9.12483	8.30429	8.40357	8.25576	8.43428	9.3569	7.30821	7.8976	8.33994	9.32768	8.70063	10.31	8.88765	9.16079	8.35576	9.28844	9.24747	9.10681	9.02776	8.8357	8.56364	9.08953	8.87112	8.15953	8.40914	9.07596	8.96882	8.28503	11.6095	9.20434	8.82277	9.12985	8.79788	9.22337
CTDSP1		8.83404	8.64121	8.25649	8.6438	7.26991	8.70184	9.08099	8.23219	7.83318	7.4808	10.0404	8.78606	8.77268	8.33563	8.31558		7.87189		8.69897	8.57827	9.37353	8.48694		8.31738	8.35515	8.43138	7.827	7.77552	8.77959	8.42197	8.67114	8.42156	8.44985		9.07951		8.32568	8.29931		8.70516	7.81073	8.61802	7.70839			8.00022	8.99514	8.45545
TIMM8A	7.97971	9.23579	10.2151	9.1974	9.49937	7.69878	10.3186	9.62774	9.59212	8.72271		7.59106	9.86072	9.91743	10.8779	9.7034	8.08671	8.58148		9.35254	9.76504	8.42122	9.60133	8.57129	9.83635	9.50838	9.66985	9.04285	9.52558	10.3062	9.80817	10.0149	10.0554	8.91331	8.34769	9.77008		8.66702	9.0356		9.27977	9.68315	9.92409	9.15888	8.54125	8.12758	9.36409	9.61854	9.85157
RACGAP1
ELOB	8.05961	9.97577	9.9017	8.54214	10.2872	8.92571	10.1894	10.4177	9.36554	8.79259	9.10855	8.9386	10.0569	9.76441	10.0332	9.71367	9.0343	8.80869	8.27949	9.96183	9.37278	8.13132	9.15854	9.61566	9.79698	9.72902	9.92093	9.40197	9.15008	10.7852	9.52149	9.98206	10.2241	8.64812	7.78965	10.1018	7.98574	9.82511	8.85078	7.15415	9.83143	9.99558	10.0238	8.7461	8.96328	8.45093	9.28675	9.91085	9.67461
DDX52							7.85151																					7.97782
SERPINB6	8.5864	10.4874	10.3038	9.03848	10.5609	9.03101	10.52	11.0453	9.80302	9.23938	10.0149	8.83631	10.5962	10.7398	10.5884	10.5689	9.00409	9.27813	8.33025	10.6852	9.97602	8.63485	9.47892	9.73134	10.1605	10.2212	10.2106	10.0827	9.64404	11.8244	10.0485	10.4706	10.7078	8.59716	8.74911	11.1493	8.49728	10.6923	8.98733	7.76818	10.1758	10.1697	10.5407	9.60118	9.30654	9.12359	9.80784	10.4112	10.1275
ARL6IP5	8.1936	10.5326	10.8245	8.44222	10.4024	10.9976	11.4059	11.5513	10.0984	8.52137	9.95253	10.1834	11.0216	10.5055	10.6762	10.7502	8.88269	9.57798	8.98952	10.5896	10.0001	9.85645	10.1115	10.4279	10.2065	9.57757	8.68487	10.066	7.85147	11.4362	10.8422	10.8954	10.6531	8.45877	8.19735	11.3722	8.90486	10.5525	10.1662	7.82262	10.2854	9.11073	10.8911	9.22504	9.19128	8.68456	9.89109	11.0103	10.4625
RASSF2	7.24029	7.92089	8.36193	8.087	9.06072	8.13321	9.51045	8.09828	8.4933	8.1583	7.67127	9.33692	8.36845	9.06947	8.79016	8.96106	7.75936	8.13963	7.98074	8.79039	8.34937	8.18799	8.62635	8.71762	9.36429	8.8356	8.24047	9.06838	8.16427	8.86647	8.4854	9.07045	9.56584	7.90461	8.28841	7.96522	8.39994	8.7325	8.3042		8.91507	8.8086	9.49761	8.41146	7.6397	7.76519	8.596	7.67503	8.68366
PYM1					8.41825			8.33956				8.83244
TXNDC9	6.90043	7.82451	7.67424	7.55904	8.93489		8.5281	8.40648	8.20874			7.42798	8.26635	7.87524	8.22435	8.07552				8.63182	7.743		7.91635	8.78791	7.43045	6.56235	7.69463	6.97708		8.84075	8.53823	8.53168	8.46805		4.91831	8.4816		7.84927		6.85927	8.12847		7.89504		6.80718	7.44383		7.65999	7.83549
NMI	7.68257	8.57744	8.75907	8.32864	9.23953	8.22784	9.4617	8.68496	8.6655	8.68148	8.50144	8.93763	8.7915	9.1732	8.8345	8.97558	8.20558	8.35854	8.0392	9.64694	8.61759	8.13984	8.54209	9.22585	9.20362	8.90989	8.95906	9.35747	8.544	9.12098	8.92037	9.12616	9.4539	8.19634	7.66641	8.92926	7.68644	8.70013	8.58468	7.7955	9.16568	9.37121	9.27896	8.5916	8.18078	8.19329	8.69728	8.51995	9.019
SFXN2		7.56023	7.92435	7.90835	8.47957		9.39249	8.03868	8.13644	7.71992		8.60384	7.88892	9.00525	8.88568	8.42337		7.963	7.35426	7.88432	8.48334		7.90944	7.84755	8.29032	7.86439	7.97164	8.27441	8.35408	7.94416	8.14766	8.1442	8.41966			7.70668					8.73725	8.58022	8.84593	8.03524			8.75308	7.7256	8.93893
RAB39B		7.58772	8.36436	9.47806	8.95261		9.0308					7.58645		8.77452	8.43876					8.02364	7.62018		8.23382	8.02613	8.46624	7.41653				7.71614	7.69358	8.10295				7.60092		8.46425			8.33405	8.41528	8.35255						8.53169
SLC18B1	6.82559	7.38356	8.23358	7.7814	8.0002	7.72033	9.09326		7.98574			8.40332	6.70903	7.90064	8.16463	8.81927		8.81512		7.87373	7.79674	8.51727	8.25479	8.14731	7.96236	8.14175	6.5619			8.25156	8.87426	8.68333	8.9112			7.96958			7.17662		8.41049	7.85646	8.2764	8.20727			9.15523	7.38826	8.76165
UROD	8.3166	9.37592	8.89946	8.83763	8.80254	10.0503	9.23654	8.79884	8.94749	8.93385	8.79113	8.52244	8.51965	9.36588	8.69062	9.16299	8.50974	8.5586	9.5868	8.87916	9.44113	8.12361	8.81947	8.83123	9.20674	9.40706	9.33463	9.57717	9.08037	9.18453	8.81274	9.04921	9.32107	9.32891	8.77428	8.86933	8.02576	9.17443	9.38512	8.30969	9.2375	8.72865	9.26667	9.1044	8.92239	8.97	9.05488	8.79075	8.87349
ATG4C			7.43296		8.31258		7.64929	7.55043				6.60922		8.03429	6.91105	7.43162	7.51497			7.87956			7.43825	7.73564						7.41425		7.93836	7.65072			7.18934		7.54253			7.38574	6.82709	7.1959					7.62962	7.5454
LAMTOR5	6.8098	8.36594	8.60116	8.1037	9.0039	7.74772	9.34074	9.9739	7.49186	7.91093	8.44958	7.33776	7.84794	8.4579	9.6275	8.87571				7.72538	7.11503		7.50721	7.52659	7.64479	7.43848	7.54714	8.65752	8.39653	9.81653	8.57622	8.5809	8.57829	7.12186	8.09405	8.74749	7.20904	7.87872			8.15607	8.51931	7.78616	8.40825	7.14445	7.99931	8.9385	8.10122	8.66453
FIS1	7.58948	9.75639	9.86497	8.18258	9.7374	9.96162	10.0991	9.76707	9.26276	8.50849	9.49365	7.86133	9.45492	9.65169	9.91263	9.76651	9.08814	7.79156	7.99983	9.31575	9.29612	7.5811	8.72498	8.6446	9.45618	9.05767	9.4467	8.86297	8.6574	10.3969	9.61658	9.70732	9.86419	7.85718	7.9026	9.45751	7.49678	9.75841	8.23293	6.81212	8.79459	9.25391	9.8256	8.48057	8.34911	7.41469	9.0698	9.32983	9.44383
OTUD6B		9.16073	9.03351	7.75817	9.49235	9.40101	9.49174	9.36355	8.78822	8.65896		9.11979	9.31057	8.89699	9.14948	8.86357			7.97204	9.26665	8.96192		8.49691	8.55081	9.00583	8.9737	8.915	9.15538	8.62641	9.5271	8.71964	8.91675	9.44576			9.06004		8.66584	8.46779		9.03491	8.63146	9.19238				8.60561	8.89223	8.99754
ELOVL1			7.98608		9.19831		8.40333	8.38148				8.72718		8.84077	8.29811		7.21587		7.40144	9.30757	8.0078	8.44916	8.38895	8.14977	8.5407		7.68856	8.30163		8.31646	8.6619	8.04447	7.87486			8.22576		7.74821	7.80919		8.10005	8.60244	8.8006		7.20088	7.33845	7.89819	9.06832	8.70679
RNF213	7.20189	7.92503	8.53044	7.66168	8.98503	7.93876	9.68768	8.26084	7.97633	7.94087	7.98517	8.9914	7.98678	9.01111	8.68785	8.93135	8.11155	8.26363	6.92305	9.12601	8.40212	7.84764	8.83112	8.88974	9.03583	8.5362	8.04172	8.47939	7.82787	8.36093	8.45955	8.74135	9.37634	7.66507	7.69831	8.25737	6.63701	8.39499	8.17871	7.8493	8.71347	8.74544	9.32095	8.43309	7.8897	7.9546	8.44921	8.11913	8.95392
CDK5RAP3	7.57067	8.57487	8.81631	7.79052	9.9481	7.98033	9.99315	9.35524	8.08059	7.83744	8.4724	8.32622	9.08937	9.39936	9.04288	9.06338	8.39258	8.10845	6.95101	9.27711	8.73015	7.77321	8.81068	8.79378	9.05631	8.69776	8.68527	8.41129	7.99575	9.39001	8.76915	8.85674	9.17556	7.77049	7.24574	9.04635	7.04423	8.93865	8.23011	6.80682	9.18368	8.83802	9.51138	8.21842	7.80768	7.87216	8.34697	8.8398	9.54035
IKZF3					8.41796		8.76722					8.98894													8.3102														7.23136		8.06924	8.2442	8.3099
MAD1L1			8.65043	8.00168	8.77402		9.19248	8.42778	8.16073	7.94314	8.58765	8.8828	8.39677	8.84676	8.75897	8.52452				8.31525	8.72461		8.68547	8.51554	8.45339	8.6619	8.52092		8.65377	8.4056	8.70245	8.76202	8.68201	7.69794		8.51447		8.55557	8.79552		8.91544	8.73778	8.77378	8.08276	7.83954		8.6278	7.75622	8.66345
HNRNPDL	10.1674	11.8577	10.0942	10.0912	12.344	9.55938	12.3819	11.7428	9.77934	8.91428	10.8225	13.4849	11.1448	12.1579	11.1204	11.4954	11.1318	10.1886	8.41639	12.084	11.2854	11.9637	10.7268	10.7656	10.7965	11.3333	8.50953	10.6247	8.06908	12.2177	10.5257	11.5427	11.982	8.84608	9.64221	11.9995	9.11811	11.5009	9.96979		12.3257	9.84328	11.2325	10.2863	10.3383	9.80229	10.3282	10.5264	11.4206
DDX56			8.06121		8.00476	7.86449	8.69703	7.97983			7.84217	8.57381		8.22399	8.10397	8.25855				7.87872	9.32535		8.21624	7.5536	7.68116	7.46017				8.10388		7.95289	8.3452			7.57783					7.94665		8.3875						8.73936
ENTPD1	8.45599	9.07206	9.47171	9.26381	10.3769	10.2012	10.7283	10.9716	10.252	8.58871	9.17754	8.42359	10.778	10.4166	10.2717	9.91803	9.135	8.43155		9.99933	10.3567	9.07538	9.7698	8.76279	9.50536	9.86748	10.0877	7.57986	8.81027	10.5329	10.1808	10.468	9.29381	8.28985	7.45912	10.0819	7.53717	10.1568	9.61174	7.19981	9.71968	10.087	10.4516	7.91971	9.46376	8.3246	9.49777	9.8495	10.5409
SLAIN2		8.59845	8.17027	7.88621	8.74852	7.66219	8.76436	8.95091	7.67428		8.02038	8.70779	8.48551	8.29872	8.78818	8.43773	7.77014	7.31576		8.02136	8.21382	8.20774	8.10548	7.9145	8.3878	8.0305	7.83451	8.33087		9.12249	8.20991	8.40657	8.58165			8.62249		8.29125	7.80487		8.4608	7.43277	7.79784	8.0915			8.05369	8.42567	7.97485
VAMP8	8.69964	8.41584	9.5034	8.98476	10.2773	9.40414	10.6021	8.73316	9.46304	9.58015	9.07633	9.49223	8.60427	9.54153	9.6717	9.96619	8.92304	10.6531	9.6513	10.403	8.99612	8.98273	9.71116	9.7674	10.0475	9.59428	9.69316	10.7492	9.52524	8.88828	10.0983	9.78258	11.2173	9.29406	9.06925	9.37687	8.99787	9.3892	9.23974	9.02177	10.2378	10.1781	9.91816	9.83947	8.71472	9.42622	10.542	8.92152	10.0449
CYTH1	6.36765	8.76101	8.77388	7.31665	8.38519	7.74952	9.0185	9.32463	7.98695	8.46755	7.40599	6.61161	9.17147	8.31856	9.08413	8.21148	6.58723	6.90782	7.3684	8.62013	8.75423		7.84871	8.40196	9.03022	8.47108	8.98841	7.96813	8.40567	9.46169	8.12644	8.79194	8.96893	8.05138	6.10694	8.91884	6.39908	8.0676	8.24844	6.77556	8.34929	8.72488	8.92658	7.93498	7.28886	7.46153	7.7981	8.23905	8.03246
ABR	7.12473	9.6309	8.9114	7.82239	9.19812	7.54065	9.54244	10.2252	8.13024	7.82753	8.42625	8.83653	9.78412	9.17586	9.41491	9.27121	8.54967	7.83952	7.48714	9.46999	8.39571	8.02516	8.5732	8.89121	8.97876	9.02556	8.64635	9.02506	7.92456	10.6417	8.88752	9.05697	9.33661	7.53331	7.17349	10.1073	6.58704	9.10676	8.33285	7.44263	8.74392	8.67441	9.356	8.12997	7.96209	7.66981	8.50066	9.55836	8.89458
EYA3							8.17792																	7.17411	7.25521								8.34037					6.34317					7.49228
EXOSC5		7.67853	8.63998		8.7985	7.19259	9.42631	8.48716	7.41523	7.80368	7.98504	6.99438	7.85502	8.85899	8.36921	8.25585				8.52713	8.50816		7.92605	8.39414	8.42461	8.19407	8.13253	7.59161	7.88171	8.49788	8.17979	8.68283	9.0796		7.59484	7.99608		7.98801	7.58437		7.74044	8.27798	8.87973	7.92427	7.26249		7.79509	7.69926	8.19937
TNS3	7.34683	9.35286	8.50459	7.81134	9.49936	7.86512	9.86071	9.16367	7.43628	7.60659	8.66353	9.57491	8.53703	9.28205	9.43884	9.35292	8.29626	7.91652	6.80224	9.78229	8.72731	8.79662	8.64755	8.63773	9.26662	8.76786	7.89797	8.99844	8.03735	9.81746	8.76595	9.07857	9.35636	7.57038	6.86907	9.6752	7.31437	9.18969	8.32614	6.3151	9.16767	8.70124	9.32062	7.58306	7.98951	7.68478	8.604	9.33506	9.39268
PSMC4	7.94456	9.13906	9.53167	8.63116	9.43743	9.73218	9.88198	9.39832	8.84376	8.7231	8.70618	8.88396	8.96266	9.47243	9.44922	9.50532	8.53978	8.46895	8.30381	9.1599	9.22127	8.81002	8.79388	9.0507	9.41407	9.13138	8.88883	8.92112	8.7172	9.52413	9.07544	9.22478	9.66164	8.77458	8.09862	9.31343	7.44343	9.47412	8.83889	7.46467	9.39021	8.86463	9.49162	8.73041	8.79357	8.44752	8.97356	9.09226	9.21703
ATXN7L3B		7.40923	9.08274				8.36803	8.27055					8.81872		9.24966															8.39028			7.14319			7.29634												7.9284
LPXN	7.33897	7.48157	7.13099		9.58789		9.71621	7.68029			7.98745	9.0798	7.00839	8.90311	7.89376	9.13962		8.19667	7.85905	9.89702	8.30029	7.647	8.56336	8.9798	9.09129	8.42815	7.87917	9.13055		8.19035	8.04201	8.25453	8.82655		7.63496	7.85329		8.88011	8.33359		9.15029	8.8849	9.33098		7.56425	7.80634	8.12227	8.14403	8.88088
NUP85		8.09954	8.55765	7.6666	8.69677	7.84309	9.41412	8.54139	8.13958	7.6596	8.1125	8.91889	8.27298	8.80946	8.51922	8.65481	8.03878	7.37355		8.65599	8.58903	8.47757	8.4106	8.29868	8.55538	8.16641	8.15222	7.99147	7.12985	8.54791	8.40978	8.5527	8.7667	7.60458		8.22829		8.57102	8.08173		8.71939	8.59466	8.95065	8.14568	7.48689		7.67933	7.84466	8.61277
TJP2	6.67949	9.18839	9.52021	8.33782	8.55757	7.64761	8.65356	9.64267	8.83003	8.4111	8.41118	8.34825	9.34842	8.80298	9.48276	8.93214	8.48	7.52129	7.56175	8.62552	8.66748	8.23782	8.31839	8.55138	9.10364	8.75723	8.82598	8.44119	8.15121	10.1218	8.73657	9.32908	8.91291	8.20593	7.75557	9.70047	7.58836	8.4488	8.45689	6.77327	8.98092	8.30145	8.74728	9.2433	8.13641	7.8694	8.5677	9.64376	8.19847
UBE4B		8.05471	7.96383	7.08269	8.10986	8.77167	8.41188	8.25943	7.43856		8.21747	8.76666	8.24051	8.20585	8.04351	8.43593	7.76939			7.93214	7.92061		7.47987	7.95798	8.0942	8.19528	8.29646	7.74486		8.58827		8.09826	8.4583			8.01511		8.29729	7.97218		8.07342	7.83916	8.28047				7.59656	7.69144	7.8074
ARHGAP24		8.02813	8.61578		7.56016		8.05563							8.25823	8.09771	8.04269				7.94152				7.80877	8.03998	7.94042	7.55575			8.73837	7.86096	8.02921	8.12705			7.86352					8.04257	8.11942	8.25998		7.3389			8.10153	7.85311
RCSD1	7.95571	7.52307	8.2998	8.19412	9.23846	7.97559	8.88212	7.88083	8.23437	8.28754	7.86042	8.8048	8.02556	8.50838	8.44755	8.57165	8.00707	8.00199	7.46517	8.90707	7.84506	8.06172	7.92112	8.71319	8.99385	8.37686	8.83992	8.62469	8.42844	7.88758	7.75503	8.43463	8.90625	7.99909	7.28026	7.86615		8.31228	7.74631	7.17728	8.72259	9.16143	8.5818	8.07187	7.21378	7.2107	8.11336	7.63433	8.3365
NES	8.03306	9.10254	10.3347	9.34704	9.27724	8.82638	10.7017	10.5565	9.54532	8.91372	8.58261	8.42906	10.6672	9.2856	10.6108	9.12073	9.63207	8.00481		9.05835	9.57178	8.61013	9.24062	8.76791	9.31178	9.67925	10.1265	7.56687	9.35407	10.2909	10.3369	10.0427	9.95069	8.93698	8.38957	9.23941	6.40561	8.96991	8.37752		8.93825	8.84909	9.303	10.0744	8.74692	7.82429	8.74426	8.4031	9.37747
PSMD10	7.92307	9.28001	8.71233	8.058	8.99802	9.29446	9.00979	9.2638	8.64816	8.63986	8.57846	8.31158	8.81778	9.19074	8.76543	8.99073	8.90522	8.1693	8.79048	8.83022	9.11145	7.99937	8.45064	8.77314	9.13505	9.34837	9.25944	8.84575	8.53501	9.74683	8.61104	8.64304	8.92848	8.42006	8.12325	9.09725	7.5324	9.11164	8.41085	7.40899	9.06706	8.68949	9.1271	8.60666	8.68566	8.37869	8.42047	9.16561	8.96676
SNX6	8.1836	9.41048	9.29625	8.5075	9.80475	8.57978	10.1668	9.85938	8.69729	8.01235	8.99437	9.21702	9.3965	9.64231	9.40241	10.0091	8.61167	8.76888	7.50633	9.90181	9.19125	9.02723	8.94226	9.11846	9.32937	9.42305	8.91134	8.71912	8.60024	10.4193	9.44733	9.80364	10.3714	8.1843	7.76625	10.0411	7.58467	9.34545	8.67038	7.74352	9.41455	9.03345	9.79086	8.49999	8.47395	8.39718	9.18016	9.52678	9.33978
ZC2HC1A		8.13519	7.87488		8.35988	8.38399	8.24195	8.93366	8.03182		7.38245	9.04742	8.06402	8.30459	8.50011	7.97357	7.74427			7.92417	7.56293	8.8014		6.85976	8.16716	7.91284				8.40822	7.87109	7.70987	7.80914	6.98863		8.4742		8.21565			8.13292		8.35799		7.08188			7.40835	8.19831
REPS1		8.32029	8.61754	7.92082	9.04049		9.30214	8.88684	8.32728			8.88179	8.6504	8.77946	9.10499	8.6599	7.63062		6.99032	8.706	8.43839	8.33446	8.51316	8.71865	8.702	8.53376	8.41171	8.11584	8.33758	8.85152	8.4731	8.84314	8.81778			8.49308		8.88354	8.32769		8.6399	8.98848	8.89162	7.7726			7.93484	8.2002	8.72484
PSMG4		7.95332		6.72966	7.95352	8.3951	8.02829	7.32601		7.39853	7.29511	6.65128	6.84987	8.41965	6.71125	7.52904	7.35686	7.69085	8.05744	8.25834	9.47453			7.32958		7.77739		7.98044		8.12021	7.22849	7.81554	7.27629	7.06479		7.70364		7.83858	7.46943				8.33583	8.00348	7.95919	7.71458	7.65585	7.44407
SOWAHC		7.86215	7.45245		7.37015		7.28021	8.73999				7.96135	8.41829	6.96523	8.03726	7.88763	7.19782			7.69843	7.34323	7.63048		7.61887	7.40846	7.74614		7.38699	7.6319	8.53519	7.95136	7.84511	7.74939			8.30826		8.11111		7.65959	7.44349	7.32766	7.58431					7.89551	7.73112
TCP1	8.54358	9.85299	10.351	9.61061	10.0876	10.6313	10.8046	10.5731	10.1633	9.90079	8.93745	8.92679	10.1622	10.1876	10.6026	9.97929	9.68835	9.2895	9.68311	10.292	10.682	8.83042	9.80769	9.70215	10.0161	10.0561	9.78293	9.64345	9.46812	10.4943	10.3815	10.1668	10.3741	9.70853	8.65561	10.2418	8.07999	9.76355	9.96296	8.18317	10.2889	9.66515	10.4314	9.52205	9.75522	9.00105	9.71028	10.0111	9.88563
SLC46A1			7.71166		8.23698	7.00803	8.43305	8.23463	7.23244			8.07719		7.52609	7.60527	8.04894	7.01094	8.05992		7.91737	7.75914	7.34165			7.49	7.57242				7.66613	7.93919	8.17437	8.82213			7.98388		6.66913			7.76869	7.42567	7.27817				7.95098	7.78074	7.63318
PGM5	8.26773	12.6666	10.5715	9.683	10.2898	11.0818	9.11945	14.0232	11.4368	8.47426	11.1303	8.12089	13.7352	9.17955	11.0473	10.3233	10.74	6.94672		8.84997	9.68758	8.35167	8.89345	9.0653	9.31919	11.5207	12.1068		8.82328	13.9629	11.784	11.2775	10.3987	8.27662		13.442		10.9885	8.04095		10.5207	9.72872	10.3385	7.51514	11.2593	6.55824	8.80103	13.4596	8.47342
TMEM201			8.64384		8.4125	6.85237	9.56583	7.66249	7.58318	7.09263	6.65829		7.66221	8.39516	8.62721	7.81184	7.81263	5.49281		8.0382	8.84821		8.18372	7.68714	8.45376	7.97709	7.86366		6.23297	7.2004	7.95345	8.78954	8.25684	7.46995	7.39176	7.0084		7.75816	7.6767		8.24908	8.28646	8.66173	8.47026	6.76378		7.17642	7.24979	8.3887
TPK1		8.97462			8.22465	8.00075	8.53146	8.89903	7.97316		7.96353	7.45181	8.75627	8.68897	8.4926	8.77578	7.56362			8.87004	8.36414		8.63584	8.36861	8.4411	8.41851	8.14158	8.32275	8.11515	9.59434	8.04978	8.58836	8.82599			8.83402		8.60898			8.57497	8.45288	8.7206		7.98564		8.24658	8.46524	8.02819
ELOVL5			9.75917	7.42167	8.12718		9.19204	8.4551	9.20666	8.94261			8.28676	8.49722	9.06822	8.76377				8.69149	8.28353		8.59188	8.64181	8.62802	7.83705	8.78574			8.60296	8.48603	9.00045	9.11047			8.44015			8.26501		8.52816	8.54238	8.62656	8.11003			8.5413		8.86653
LXN	9.10878	10.0036	10.4036	9.62602	10.3824	11.5675	10.9472	9.03613	9.52335	10.3284	10.9476	8.39227	9.47336	11.0315	10.448	10.7842	9.64708	9.76023	10.3726	10.3966	11.2672	8.52529	9.69753	10.0965	10.6284	10.5135	9.90517	9.90482	10.1638	9.58324	9.85522	10.0004	10.1708	10.671	9.72778	9.47017	8.45498	11.0679	10.0683	8.7577	10.5756	9.73571	10.3332	10.5436	10.2737	10.1457	10.1046	9.58693	9.68396
AHNAK	8.35274	11.0886	11.9412	10.2574	11.3637	10.5679	11.5125	11.8805	10.5686	10.0784	9.39166	9.74891	11.3549	11.0433	12.1508	11.3601	10.3818	9.43646	7.49171	11.3685	11.2379	10.4508	10.6057	10.3064	10.969	10.7636	11.1486	9.36298	10.8075	12.1043	11.2974	11.6342	11.1255	9.80538	8.34113	11.3967	7.85481	10.9053	9.82347	6.97728	10.8652	10.4303	11.2467	9.87906	10.3514	8.62323	10.459	11.3658	10.8189
TCEAL3		8.93477	8.66557	7.76088	9.09049	7.84351	8.67857	8.84106	8.24081	7.44635	8.23837	8.66833	8.37759	8.59773	8.8227	8.61908	8.34795			8.60882	8.42208	8.47326	7.73895	7.81353	8.57176	8.64426	8.49541	7.51872	7.91663	9.51602	8.45439	8.86665	8.28077	6.91287		8.63663		8.80052	7.592		8.83893	8.54416	8.29162	7.41932	7.79289	7.63044	8.22384	8.45813	8.41239
YWHAQ	8.66162	11.211	10.4892	9.42954	11.0419	10.4265	10.8637	12.1079	10.1238	9.33424	10.5349	9.90236	11.0732	10.9997	10.7343	10.6606	10.579	9.10534	9.10008	10.7449	10.4595	9.74306	9.87639	9.97916	10.4158	10.7147	10.1324	10.2097	9.26689	12.206	10.3077	10.8051	10.9859	9.16543	8.55483	11.4162	8.75393	10.8115	9.43706	7.51107	10.6626	10.413	11.1146	9.5069	9.94325	8.94872	9.88918	11.3033	10.3591
TMEM258	7.25355	9.24988	10.8785	7.14592	10.3532		9.90734	8.9942	10.0988	7.81935		8.55894	7.38109	9.02314	9.6691	10.1808	8.0271	8.65663	6.30847	8.23666	8.6522	7.92889	10.1039	7.69294	9.50291	9.45606	9.853	9.20901	7.97493	10.4305	10.8948	10.2298	10.29	7.12592	7.97892	9.02722	6.98941		7.81196		11.8679	9.69654	8.77054	8.44592	8.43989	7.41751	8.94919	10.1688	11.2976
GRK4			5.77657		6.21257									6.1741							7.27665																						5.7945	6.65795
GRK5		8.59276	8.05234		8.33301	7.97135	9.09782	8.94794	8.11454	7.46926		8.81014	8.36347	8.53332	8.13552		7.68193			8.38769	8.13465		8.56832	8.15081	8.54133	8.43868	8.71862	8.33341	7.15931	8.681	7.96029	8.43162	8.49913	7.59856		8.21441		8.21429	8.03997		8.53728	8.69849	8.15735		7.9063	6.9646		8.26669	8.18853
DCTN5	7.46313	8.83844	8.96781	7.70968	9.4478	8.36076	9.45786	9.25007	8.35294	7.1783	8.42011	8.5581	9.02399	8.76476	8.8786	8.95768	8.46046	8.20435	7.24166	9.19634	8.58767	8.40457	8.28122	8.4071	8.46574	8.80322	7.97251	8.3399	7.56127	9.27048	8.69608	8.83684	9.33543	7.6064	7.68096	9.43645		8.9623	8.08801		8.95848	8.06316	8.92735	7.85366	8.19704	7.89307	8.37797	9.1577	8.74571
TDP2		7.30383	8.15082				8.17587	8.31797			8.16275	9.68037		7.91624	8.24859					8.92245	8.19969			8.28105	8.15831	7.79748		8.16694	7.95528	8.19678			8.31852			8.30495					8.36075	8.54632	8.49352						8.39738
SULT1A1	7.54304	8.42334	9.79038	8.66793	9.14398	8.55662	9.5986	8.05825	9.66888	8.69673	7.99371	8.62236	8.2868	10.0601	10.2772	9.66064	8.6456	8.70779	7.77006	8.45808	9.36147	8.5862	9.67597	9.65959	9.36674	8.62918	9.40859	9.71405	9.30847	9.5074	8.96902	9.27655	10.0416	9.01483	7.81373	8.0855	7.60836	10.5751	8.54496	7.93661	8.59167	8.27311	9.22858	8.48211	8.31184	8.37852	9.02628	8.08998	8.71837
KPNB1	8.48214	9.79229	10.1879	8.82507	10.2223	9.87025	10.795	10.2657	9.55496	9.51821	9.68973	8.93575	9.9811	10.3538	10.3122	10.2345	9.20074	9.11152	8.95737	10.1692	10.0248	8.077	9.63213	9.77318	10.3037	10.0004	9.97644	10.0392	9.50609	10.5374	9.88349	10.1332	10.4717	9.02561	8.87577	10.1921	8.16447	10.1762	9.36642	8.17811	10.0758	9.80558	10.6251	9.45791	9.40874	9.04062	9.67907	9.94965	10.1035
PHF21A				7.64123			7.3537	6.67823				7.77117	7.34952	7.46826	7.46882					7.21233			6.86558		7.36554						6.9182											7.06165	6.96553	7.02256				6.63201	7.26825
COMMD3	7.15074	9.03943	9.09313	8.11069	9.205	7.66905	9.75229	9.47113	8.31485	8.47006	8.07248	9.8361	9.31882	9.13212	9.2996	8.94687	8.55225	7.59456	7.71779	8.93715	8.69954		8.87416	8.84912	9.12676	8.71007	8.62752	8.89589	8.44318	9.75026	9.08943	9.49596	9.77699	8.03922		9.42734	7.59046	9.27404	8.40863	7.20456	8.6475	8.43428	9.40783	8.68862	7.87586	7.74751	9.05861	8.89409	8.93375
NDUFA12	6.85064	8.12236	9.74752	8.27877	9.20846	8.37858	9.87294	9.31255	9.16014	8.59401	8.1386	7.8293	8.90139	8.93319	9.67032	9.22029	7.38262	8.32518	7.83672	8.59951	8.95618	8.03628	8.4105	8.12484	9.0658	8.91888	9.49103	8.15366	8.33554	9.12253	9.0247	9.33704	8.93213	8.031	7.51648	9.04813	7.12443	8.20722	8.32431		9.16288	8.59339	9.15202	8.39228	8.09713	8.174	8.41321	8.77183	9.28258
PTPN1	8.3024	8.83039	9.17365	8.41238	10.3369	8.30012	10.7933	9.4143	8.84055	8.57077	8.79088	9.13558	9.1283	10.1257	9.17221	9.36811	8.48035	9.08143	8.09439	9.68722	9.21153	8.10845	9.53033	9.64044	9.82534	9.37758	8.82745	9.78955	8.58005	9.74448	9.25369	9.57237	10.0192	8.44703	8.39735	9.76909	8.48773	9.24635	9.47005	8.2185	10.1418	9.32615	10.2439	9.16768	8.40696	8.66473	9.27695	9.32836	10.3212
PUS7		7.97662	8.54364		7.81751		8.48596	7.92007				8.02392	7.72188	7.90562	8.15783	8.05224				7.82432	8.15991			8.31408	8.3614	8.22295	8.16473		7.84571	8.48391	7.91157	8.40917	8.55699		6.56991	7.77319		7.93193			8.013	8.03089	8.59302	7.60078			7.25369		7.98122
CMTM6			8.19741		8.67295	8.59106	8.51924	7.69874	8.15409			9.38569			8.22997			8.34463	8.85762			8.99087		8.29193		7.56769	8.20324	9.3808		7.7434	8.29867	8.69322	8.35972	7.05822	8.45276	8.34256	8.78376	8.06393		8.26446	8.87802	8.47691	8.47292				8.12896	8.04589	8.2774
TRMT1L			7.99462		8.31728		8.81005	8.15504				8.72904	7.83839	8.62652		8.00751		8.17841			7.48586		8.0501		7.91103	8.11117	7.6744			7.84428		7.80754	8.21868			6.96499		7.65803		8.47021	8.1858	8.54943	8.35552					8.00115	8.20869
HACD3	6.92365	8.56634	10.1535	8.3627	9.17483	8.17172	10.0612	9.4447	9.18078	8.47085	8.38364	8.52851	9.1556	9.11784	9.97119	9.07933	8.51901	8.92124	6.7759	8.88797	9.28972	8.8819	9.00734	8.8524	9.39522	8.83588	9.32285	8.40553	8.91263	9.40382	9.47015	9.78328	9.35746	7.89651	7.73138	8.79833	6.80353	8.488	8.96083	7.4162	9.21754	9.31022	9.52711	8.28822	8.12364	7.627	9.11674	9.11251	9.35372
HNRNPA0	7.66077	9.70734	9.80119	8.34105	10.0847	8.69878	10.231	9.67133	8.73354	8.16059	8.74849	9.52619	9.36916	10.1204	9.67221	9.83341	8.55926	7.8128	7.85691	9.67982	9.6462	8.71641	9.19968	9.27371	9.8764	9.48977	8.91936	8.70138	8.52966	9.52628	9.57465	9.75972	10.0072	8.04541	8.21937	9.13255	7.30402	9.95967	8.34411	6.75729	9.71833	9.30091	9.28363	8.58647	8.1207	8.07443	8.34359	8.46169	8.8096
CTIF	7.61016	8.88145	8.53109		8.28492		8.68256	9.0774	8.18807			8.58732	8.88733	8.43701	8.07081	8.79561	7.61924			8.52277	8.37944	8.02354	8.47566	8.0713	8.24996	8.59893	8.52353		7.96397	9.14145	8.38108	8.62299	8.32654			8.93455		8.60003	7.69899		8.52576	8.21851	8.75993	7.76393	8.03565	9.09807	7.91345	8.61586	8.05439
CASP3	8.447	8.55306	8.81188	8.4661	9.41589	8.7461	9.51446	8.26412	8.96442	9.04022	8.73657	10.2322	8.77408	9.25851	8.90116	8.93093	9.20441	8.79157	9.49249	9.44182	9.00993	8.94067	8.67186	9.53334	9.69071	9.42978	9.28503	10.2051	9.27995	8.66611	8.70329	9.27551	10.0359	8.76649	8.02827	8.78613	8.07013	9.24242	9.1808	8.00309	9.66703	9.63467	9.60796	9.20153	8.39305	8.44986	9.23418	8.89315	9.2847
RABIF		9.4685	9.20681		9.007		9.64753			9.18399		9.98876	9.27442	9.69117	9.42893	9.34178			7.93828	8.98074				9.08226	9.51291	9.35527	9.5277	9.31076	9.01698	10.2359	9.4284	9.73463	9.69686		8.20063	9.39855		10	8.4615	7.9666	9.64897	9.08301	9.87696	8.91316	8.61911		9.00391	9.38007	9.10604
STRIP1	7.35611	8.73837	8.56235	7.74537	9.07232		9.10685	8.9953	8.19737	7.96618	7.24368	8.30314	9.20462	8.50771	8.87023	8.42346	7.52539	7.13068		8.7242	8.30136		8.25265	8.48078	8.42327	8.61118	8.34739	8.1951	8.04774	9.38527	8.58402	8.93135	8.74466	7.65586	7.29004	9.20724	8.06323	8.55268	8.05149		8.83823	8.52981	8.82058	7.8685	7.62193	6.77767	8.08867	8.8889	8.64185
NSDHL	6.96485	7.69837	8.67356	8.11196	8.27474	7.79209	9.21651	8.76849	8.72741	7.9349	7.65417	8.31729	8.3336	8.55787	9.08469	8.35043	7.52306	8.09575	7.24748	9.09789	8.11064	8.36065	8.32953	8.44531	8.37062	8.36811	8.24658	8.25177	8.65789	8.78929	8.3606	8.63888	9.0379	7.48843	6.98782	8.81544	7.11897	7.46746	8.07298	5.91143	8.77629	8.55599	8.8304	7.96767	7.16275	7.68638	8.83631	8.37993	9.23876
COMMD8		8.88825	8.81749	8.23266	8.45432	7.79354	8.95638	8.38002	7.76256	7.38129		8.91281	8.11082	8.43255	9.18324	8.8173				8.65539	8.61242		8.36493		8.62766	8.2341	8.59786	8.13721	8.31531	9.47127	8.42706	8.96703	8.88269	6.87685		8.98698		8.47725	6.74198		8.5987	8.63636	8.53914	8.02337			8.3953	8.86369	8.62431
LNPEP	7.66084	9.1336	10.0254	8.5992	9.26339	8.79471	9.73537	10.2586	9.3962	8.86505	8.54451	8.19398	10.41	9.14207	9.79282	8.96813	8.37663	8.21295	7.44644	9.19802	8.79926	8.08151	8.96777	8.64698	9.06808	9.05021	9.13116	8.66252	8.86633	10.2088	9.35314	9.59272	9.14863	8.3937	7.12979	10.1211	7.39859	8.95927	8.70526	6.46902	9.19575	9.5326	9.48328	8.47761	8.31809	7.6724	9.20256	10.0344	9.364
AMPD3	8.40648	8.54848	9.24187	7.77368	9.08437	9.31281	9.74204	8.13714	8.89587	9.34233	8.62049	9.41219	8.28893	9.09382	9.32971	9.0939	8.62995	9.15966	9.15221	9.80593	8.71744	8.4153	8.91276	9.34989	9.59349	9.19477	9.5066	9.94438	9.15711	8.1924	8.67844	8.71816	9.19212	8.75612	8.17344	8.29176	7.87224	8.75932	9.00855	8.0037	9.42982	9.29362	9.41383	8.51707	8.8109	8.31265	8.76607	8.32445	9.19712
DIAPH1	8.02894	8.87132	8.86575	8.46352	8.94237	9.27313	9.4167	8.97556	9.00052	8.71652	8.46059	8.77446	8.57637	9.17419	8.85757	9.23169	8.28586	8.26814	8.45646	9.26944	9.04691	8.06606	8.69907	8.98893	9.2683	8.8956	8.85866	9.14819	8.60093	9.1915	8.5137	9.26088	9.09506	8.89995	8.04439	8.84494	8.67766	8.66564	9.0406	7.86349	9.40293	9.10018	9.42166	8.81769	8.47356	8.23068	8.83636	8.75711	8.86748
FBXO22		8.77586	8.76648	8.08863	8.74224		9.16602	9.06325	8.26627	8.11034	8.88293	8.34124	8.75441	9.0916	8.65968	8.98279	8.25487			8.75866	8.79125	7.89144	8.16822	8.59584	8.8433	8.70008	8.5868	8.1651	8.05986	9.2696	8.57548	8.77978	8.89924	7.28404		8.79592		9.0059	8.06222		8.88222	8.68974	9.09103	8.14541	8.10418		8.22379	8.7869	8.564
THEMIS2	7.35951	7.67738	8.40395	7.70568	8.92835	8.67221	9.94088	7.63017	8.20635	8.34495	8.76218	7.49176	7.54209	9.20423	8.65255	9.46292		8.10521	7.80267	9.5682	8.04521		8.71937	8.81945	9.36616	8.36943	8.4714	9.80859	8.2913	8.1278	8.25082	8.69873	9.50454	7.91299	7.736	8.04629	6.94132	9.04678	8.65237	6.95386	9.37319	8.26681	9.6569	8.64798	6.68323	8.20218	8.85016	7.23537	9.30705
SPART		8.44823	8.44522	7.87419	8.66193	8.07691	8.60659	9.0146	8.17884	7.68132	8.01493	8.40632	8.6609	8.35144	8.84421	8.40784	8.14309	7.28797	6.85665	8.30468	8.16222	7.2747	8.08165	8.13896	8.45591	8.57257	8.48714	7.94018	7.94291	9.04434	8.59018	8.62471	9.05615	7.42822		8.42578		8.38856	7.60442		8.52494	8.26413	8.47741	7.8016	7.56013		7.95962	8.15067	8.22677
PTPN12	7.43241	7.78047	8.52411	7.74682	8.40928	7.8795	8.77794	8.07962	8.08217	7.68401	7.98395	9.00737	7.78594	8.56807	8.58299	8.37606	8.25399	7.82238	7.75069	8.80979	8.04767	8.44461	8.05077	8.34166	8.42194	8.20071	8.03813	9.05563	7.64375	8.45218	8.24153	8.63551	8.73447	7.90966	7.43791	8.23857	7.86884	8.11395	8.04014	7.68231	8.60907	8.25015	8.47816	8.50183	7.51407	7.74256	8.16474	7.88824	8.26839
STIP1	8.88732	10.4697	10.5058	9.60716	10.5697	10.2789	10.5343	10.5069	9.93498	9.97426	9.51221	9.25534	10.3847	10.5928	10.3437	10.2436	9.73881	9.51426	9.62682	10.4587	10.2604	8.88434	9.74172	9.93852	10.471	10.3841	10.3043	10.0433	9.91536	10.9762	10.1206	10.1437	10.608	9.81481	8.96628	10.325	8.38579	10.3654	9.86245	8.19061	10.3198	10.2606	10.5522	9.91305	9.75963	9.62062	9.99052	10.2495	10.2272
HMOX1	10.6112	8.70854	9.45112	9.06474	9.82062	8.25576	10.2146	8.50603	8.23692	8.12648	10.7466	11.0374	8.08685	10.2005	9.7095	9.90711	9.10375	11.8098	10.6866	10.1504	8.73721	8.76516	12.116	10.9549	10.3182	10.3092	8.92061	12.0219	10.0504	8.88591	11.0247	9.52096	11.7144	7.71702	11.1704	10.3075	9.37215	9.38102	8.92147	11.4007	9.45679	11.0863	11.5697	12.5024	8.00571	12.173	9.84189	8.5263	10.0084
EIF4G2	7.36764	9.15713	9.06206	7.97487	9.13043	7.92508	9.52032	9.6329	8.3973	7.83437	8.457	8.86605	9.2642	8.96954	9.15849	9.05157	8.03363	7.79336	7.3149	8.99697	8.77551	8.06863	8.59855	8.62125	8.92019	8.79784	8.7452	8.69775	7.99523	9.6739	8.90868	9.1287	9.26681	7.7823	7.28675	9.06915	7.72789	8.777	8.2006	8.05013	9.13383	8.71005	9.09043	8.4483	7.94468	7.76129	8.45471	8.37221	8.76303
L3HYPDH	7.34889	9.75179	9.34962	8.18919	9.60756	8.13654	9.38779	10.3214	8.48224	8.09646	9.32568	8.78989	9.16221	9.37658	9.53362	9.857	8.79232	7.73852	7.54452	8.8599	9.42933	7.68612	8.61483	9.17283	9.26014	9.10309	8.5528	7.4233	8.5262	10.8678	8.8286	9.68832	9.68005	7.857		10.325	7.58106	9.4889	7.97616		9.11492	9.30493	9.40083	7.72512	8.50363	7.87059	8.80354	8.74132	8.8716
TALDO1	9.31961	10.405	10.9137	9.90938	11.1923	10.4684	10.8353	10.4172	10.5273	10.5603	10.3766	10.3576	10.1877	10.9723	10.995	10.6992	9.77057	9.88381	10.2981	11.0441	10.1895	9.70993	10.2692	10.7485	11.1267	10.5964	10.9723	11.0822	10.4667	10.8766	10.0164	10.4646	11.0059	10.0418	9.60582	10.3436	9.17756	10.957	10.0194	9.08643	10.7351	11.2679	11.0546	10.0632	9.71036	9.76743	10.5241	10.2104	10.6831
MAGOH	8.15506	8.35829	9.01245	8.32436	9.75609	8.53582	9.96506	9.19645	8.42155	7.95827	8.32979	8.78983	8.88152	9.00393	8.85304	9.08393	8.8264	8.24057	8.21061	9.23759	8.65366	9.04714	9.0263	9.28568	9.39643	8.92908	9.30787	8.3782	8.37745	9.26507	9.05271	9.26687	9.4427	7.96386		8.84844		9.62693	8.17739	7.55217	8.74526	9.60399	9.45727	8.52756	8.50005	7.85762	8.38412	8.90313	9.14009
HERPUD1			7.17792		9.90813		9.74841					8.2076		8.46649	7.0923	7.63274	6.62896			7.48849	7.75078	7.46028	8.34228		8.36945	8.00884				6.96959	7.71041		6.78509					8.08071	7.55989		8.82201	8.36461	8.57038	7.15341			6.67679	6.70004	9.74761
SYNGR2	8.86457	9.8846	10.4093	8.9435	9.35859	10.2714	10.8583	9.21135	10.1158	9.25923	8.29044	10.1785	9.68118	10.0995	9.93029	10.0835	8.99932	10.9605	7.15452	10.1602	9.41711	10.1198	9.95978	9.18358	10.4595	9.86079	10.1286	10.286	9.4382	10.5667	10.1011	10.2792	10.9714	8.91694	8.91355	10.7041	8.24708	10.0955	9.9248	8.86126	10.4218	10.9285	10.3142	9.12748	9.97675	9.28225	10.3869	10.8522	10.4478
RNASEH2C		8.24325	7.91815		8.4723		9.04046	8.78191	7.37295			7.58334	8.3212	8.7746	8.35088	8.49445	7.51762			8.0728	8.31781			8.0575	8.75623	8.47345	8.24307	8.62529	8.48697	8.49279	8.19035	8.52116	8.50498			8.59083		8.72435	7.17891		8.1864	8.68099	8.82044					8.1353	8.55881
ATXN3	7.88384	8.97448	8.81283	8.15103	8.5322	8.87221	8.80921	8.97073	8.64646	8.72433	8.53205	8.23669	8.5657	8.93315	8.91857	8.89277	8.07452	7.99479	8.22271	8.61241	8.7753		8.56278	8.45739	8.89764	8.91739	8.97017	8.39878	8.55628	9.12002	8.40845	8.70361	8.82788	8.42202	7.99168	8.73881	7.80808	8.85905	8.51731	7.03926	8.93229	8.16877	8.85955	8.61864	8.2451	8.09108	8.16626	8.26438	8.40727
DPH2					7.70282		7.97436			7.18229	7.87748	8.17575		8.02935	7.66042	7.69472				6.72249		7.29818					7.45641			7.80146		7.46345	7.81283					8.31846				6.68707	7.15832						7.07798
MAP2K3	7.61924	9.11458	8.72064	8.89661	8.84505	9.48575	9.15804	8.7555	8.8012	9.00885	8.40866	8.60042	8.74673	9.06973	8.8154	8.98344	8.6665	8.56544	7.85435	8.7121	8.85004	7.59574	8.3132	8.925	9.33505	9.13706	8.73422	9.00904	8.75745	9.06376	8.47632	8.81063	9.11337	8.74506	6.94392	8.63307	8.10879	9.01165	8.97054	7.30733	9.22028	8.68999	9.30607	8.37973	8.50217	7.74779	8.75549	8.90027	8.80386
NUDT5	8.36922	9.96046	10.2268	9.22467	10.004	9.7091	10.2076	9.4324	9.36429	9.45995	9.47868	8.41765	8.95432	10.407	9.8487	10.3048	8.70269	8.86368	9.23423	9.86088	9.95674	8.09039	9.17026	9.72183	10.3303	9.83753	9.8278	9.53356	9.57343	10.3867	9.27045	9.92497	10.4591	8.9839	8.59026	9.78385	7.99952	10.5535	9.22267	7.60654	9.95646	9.7287	10.3442	9.48328	8.90241	8.85514	9.4845	9.29711	9.6836
TBCC		8.90321	8.76859	8.30902	8.56648	8.42276	8.80768	8.93035	8.40222		8.13138	8.27335	9.11947	8.68542	8.9479	8.72986	8.62661			8.7023	8.74632		8.9174	8.52788	8.90719	8.86672	8.66575	8.38936	8.24663	9.30461	8.82199	8.84376	9.26543	7.89175	7.75002	8.89683		8.7982			8.86217	8.53078	8.88696		8.22919		8.10105	8.44213	8.44933
ACTR1A	8.43015	10.1151	10.708	9.06213	10.1696	9.60139	10.5912	10.8365	9.82236	9.27586	9.15356	9.16304	10.5766	10.2778	10.6994	10.342	9.30306	9.18416	8.42404	10.2659	10.2472	9.14787	9.65742	9.39068	10.0079	10.167	9.81588	9.49574	9.48916	11.1638	10.1405	10.5687	10.453	8.88582	8.29114	10.9699	8.05122	10.0089	9.15695	7.8342	10.0352	9.79798	10.3697	9.4159	9.54712	9.07648	9.67329	10.7528	10.1999
TKT	8.91894	10.094	11.0759	9.55975	10.6989	9.64681	10.511	10.9952	10.6908	10.309	10.7779	9.58393	10.3381	10.6484	10.6908	10.1536	9.91084	9.18723	9.04077	10.4463	9.94983	9.01796	9.89179	10.1526	10.9434	10.3883	10.9133	10.8182	10.433	11.1013	9.73529	10.3608	10.6431	9.54022	8.86543	10.7116	8.65083	10.8743	9.51423	8.4732	10.368	11.1695	10.7894	9.60543	9.20111	9.18988	10.0164	10.3312	9.96429
LARP7			8.57714	7.76252	8.29229		8.89683	8.73579	7.47112			8.21662	8.31653	7.67966	8.59332	8.56588	7.1852			8.0426	7.86483	8.49055	8.18785	7.52875	8.51504	8.38031	8.14463	7.46442	7.88384	8.56887	8.24237	8.32946	8.74782			7.82627		7.18091			8.27507	8.65509	8.65421	7.94077	7.1322		7.2527	8.07288	8.22276
SF3A3	7.79452	8.61032	9.20207	8.0627	9.29709	8.53201	9.79739	9.10464	8.48098	8.33762	8.3372	8.51422	9.09532	9.34613	9.07005	9.04586	8.82812	7.89252	7.41358	9.14763	9.19312	8.3524	8.92132	8.21347	9.21209	9.00138	8.94735	8.55792	8.64762	9.05541	8.82734	9.08668	9.20156	7.93825	7.51237	8.63639	6.26912	8.85945	8.51265		9.26939	9.34816	9.40198	8.85751	8.17634	7.83619	8.41883	8.70216	9.13824
NUDCD1		8.30997	8.25875	7.69887	8.43846	8.25693	8.73437	8.04107	8.19833	8.03319	8.08984	9.03766	7.89697	8.29332	8.09701	8.25455	7.58961	7.47061	7.52993	8.33351	8.37849	8.29948	7.83152	7.97184	8.12801	8.2793	8.10393	7.98895	8.2549	8.26794	8.24949	8.37484	8.53494	7.87764	7.20007	8.0039		8.28698	7.96463		8.37417	8.60092	8.74017	7.6348	7.98395	7.55781	7.89349	7.86275	8.14044
C4orf3		8.77407	8.84082	8.28433			8.64962	9.06273				9.23276			8.87278		8.59189	8.17878		9.20343		8.84331			8.70276	8.76506			8.40077	9.07842	8.5448	9.09138	8.53442			8.76461			8.6071		9.34135	8.60459	8.81439					9.0763
PKIG		8.99106	8.29785	8.00674	8.19809		8.00055	8.85302			7.30059	8.21305	8.81646	8.67074	8.50778	7.73479					8.37874	7.38465			8.07951	8.31186	8.08542			10.1489	8.15728	8.17503	8.62189			8.46314		8.16816			8.28814	7.66602			7.59867			8.30012
CCDC120																									7.78555
JUP	9.5689	9.47133	9.50693	8.70084	8.98151	8.68267	9.25282	8.9273	8.69596	8.46308	8.89022	8.39626	8.921	9.19084	9.53977	9.09537	8.43488	8.20279	8.38634	8.46387	9.78032	7.72755	8.35516	9.12406	9.3904	8.84762	10.9141	8.31433	9.11594	9.12648	9.16657	9.6308	9.3428	8.79986	8.66483	8.88186	8.55318	9.04079	8.03403	8.55026	8.99218	8.76378	8.93244	12.2428	9.26692	9.04806	9.16944	8.61418	9.27868
TOP2A							7.59899								10.7741								7.80333										7.57412										7.89314
DFFA		8.81561	8.23054	7.38362	8.84568	8.15572	8.73612	9.06343	7.65126	8.3469	8.31045	8.29716	8.49806	8.69176	8.4076	8.30542	7.93049	7.35075		8.46892	8.15626	7.80279	7.59813	8.22485	8.45346	8.26429	8.32359	8.03215	7.52032	9.48155	8.18671	8.47361	8.69665	7.83142	6.85319	8.4999		8.74273	6.76932		8.24965	7.61767	8.42329	7.69972	7.40878		7.4812	8.06488	7.40085
NAF1					7.74898	8.18304
PSMB2	8.9119	10.1435	10.4122	9.67721	10.7292	10.5633	10.6084	10.2705	9.85553	10.1476	9.74856	10.3265	9.89815	10.4844	10.1747	10.3275	10.0228	9.31385	9.86387	10.0451	10.2532	9.11465	9.76559	10.0896	10.4932	10.2215	10.1392	10.1961	10.1343	10.5783	10.0517	10.2487	10.4255	9.92306	9.38165	10.2872	8.49053	10.3787	9.75159	9.06542	10.1841	10.1961	10.5424	9.9344	9.68039	9.71515	9.95559	10.1092	10.2724
PRPSAP2	8.30277	9.52493	9.47502	8.67027	9.14957	9.83658	9.63648	9.46324	8.94901	9.29115	8.99208	8.15065	9.05783	9.90469	9.50557	9.35508	8.80875	8.73142	9.32093	9.23557	9.62226	7.72721	8.96642	9.23119	9.64024	9.33004	9.0078	8.99917	9.04176	9.50888	8.99614	9.06862	9.23746	9.18461	8.56676	9.20088	7.95545	9.60509	9.14057	8.02064	9.37698	8.72963	9.68926	9.13742	8.99683	8.69169	9.17483	9.0594	9.23631
FKBP15	7.38166	8.03246	8.76224	8.0983	9.02199	7.98507	9.51334	8.53095	7.92363	8.18473	8.24487	8.76574	8.36413	8.78305	8.85372	8.95454	7.75366	8.42504	7.71257	9.42991	8.35964	8.18249	8.50712	8.52969	8.90406	8.59417	8.78661	9.15181	8.6674	8.69795	8.69582	8.83898	9.7241	7.74826	7.74323	8.40426	7.50593	8.6259	7.99676	7.49342	8.87869	8.87292	9.07589	8.33272	7.773	7.75931	8.68375	8.13827	8.9089
EBF1		7.9253	9.07548	7.91133	8.04715		8.3962	8.1918	8.04875	7.79906	6.79054		8.16868	7.69371	8.54374	8.05496	8.43853			7.60967	7.72564		8.00241	7.52566	7.78906	7.62878	8.0264		7.5719	8.0575	8.40923	8.2363	8.48138	7.46973		7.15566		7.66902			7.87679	7.40435	7.6782		7.63495		6.70525	6.88323	7.22257
CAPNS1	8.78931	10.5326	10.2464	9.63032	10.7758	10.9578	10.6483	11.186	10.1482	9.7628	10.2438	9.54211	10.6429	10.6048	10.5905	10.5288	10.1302	9.48904	10.0708	10.4966	10.5517	9.79022	9.9778	10.171	10.5195	10.3316	10.1146	9.98692	9.60106	11.2917	10.3374	10.5192	10.6136	9.63058	9.36941	10.9822	8.85075	10.5596	9.86785	9.21985	10.3116	9.85979	10.5977	9.71158	10.0126	9.42113	9.83011	10.5845	10.2304
LIMD2	8.35619	7.07706	7.43275	7.48226	9.45931	7.25483	9.34134	7.40976	8.4311	8.07765	6.87939	10.577		9.18443	8.21922	8.51535	7.25233	7.83195		8.0882	8.6123	7.70076	8.64327	9.3018	10.2872	9.41221	8.85678	9.41752	7.06535	7.18228	7.74751	8.48541	8.42321		7.72487	7.94348	7.59267	9.4898	7.90653		9.46681	7.26533		8.21859		7.70911	7.15498	7.22223	7.33212
ADNP		7.77892	7.7378		8.00684	8.24687	8.57542	8.17166				7.77414	8.1547	8.0635	8.11743	7.90508	7.63393			7.94134	8.2448	7.54656	7.97792	7.49587	8.01859	7.80508	8.09968		7.5218	8.2684	7.92916	8.01513	7.70376			7.63144		8.08988			8.08207	7.50409	8.2778	7.86045	8.43425		7.46563	7.36295	7.79913
JPT2	8.0501	9.98451	8.75124	8.42018	9.35498	8.22763	9.0339	9.86482	8.38843	8.28352	8.60921	8.87857	9.44754	9.33516	9.27104	8.75051	8.18677	8.33604	7.5139	9.76664	8.94684	8.68154	8.27329	8.74102	9.01091	8.96673	8.62847	8.38847	7.83862	10.7096	8.2128	8.85741	9.16479	8.24093		9.40007	7.69239	9.10736	8.31785		9.31091	8.08698	8.11669	8.31818	8.08283		8.04618	8.85981	8.32292
AP5Z1		7.55106	7.70508	5.96067	7.5792	7.49079	8.37159	7.96227	6.01346	7.52486	6.55006	7.70725	7.31026	7.88751	7.96727	8.16083		7.7453		8.07356	7.37113	6.85651	7.91215	7.39387	7.79344	7.59201	7.17043	7.55336	7.61511	8.09641	7.65683	7.74961	8.31045	6.84333		7.8528		7.48794	7.48516		7.74402	7.94099	8.28133	7.33784			7.7108	7.4502	7.99198
POLD2		7.80633	7.36547		8.3722		8.31646	8.04902							9.21212	8.57562				7.82231	8.05022				8.14182	7.56077				7.47094			8.45734								8.18144		8.79908
UFD1	8.01739	9.16571	9.54751	8.34822	9.60059	8.07466	9.81664	9.65792	8.90601	8.1127	8.51305	8.19391	9.46606	9.14921	9.5314	9.26151	8.49095	8.28553	8.31433	9.40738	8.87559	7.8194	9.01266	9.15257	9.1428	9.02293	9.14358	8.84415	8.75881	9.95714	9.06267	9.3702	9.42865	8.07954	7.44981	9.68112	7.80977	9.02969	8.63769	6.83291	9.25573	9.58521	9.34815	8.80697	8.41807	8.22507	8.7226	9.21272	9.42071
EHD3	7.78521	10.9972	9.03775	8.48573	9.03	8.73854	9.16221	10.5028	9.28108	8.79739	8.58257	8.08296	9.78509	9.45232	9.77372	8.92951	8.83437	8.62969	8.8951	8.70897	9.01451	8.83312	8.51762	9.52159	9.2224	9.07422	9.08837	10.1838	7.63553	11.2647	8.7479	9.61357	8.92769	9.18354	8.3797	10.8229	9.87572	9.08093	9.49116	8.11815	9.94346	8.90473	9.22313	9.21666	8.6348	8.8863	9.43597	10.046	8.73579
EHD2	9.40713	12.2091	13.3506	11.0388	11.1742	10.5268	11.2144	13.2194	12.32	11.0087	10.4401	7.89263	12.7619	11.0624	12.5148	11.6294	10.0553	7.01907		10.2462	11.6996	8.32076	10.9139	10.0982	10.8677	11.4692	11.9652	9.34326	10.3179	13.3484	12.207	12.0499	11.8506	10.3474	8.62325	12.884	7.77385	11.0601	9.75608	6.22716	11.2141	9.65598	11.2778	10.0387	11.1333	7.85853	11.5582	12.235	10.6037
SNX17	7.65858	9.38449	9.46038	8.43152	9.67152	8.29455	9.70745	9.7893	8.56489	8.51599	8.57409	8.05595	9.26406	9.54767	9.56116	9.59926	8.3773	8.41067	7.8287	9.2439	9.13381	6.9924	8.98785	9.01227	9.33859	9.07942	8.90199	9.0897	9.00635	9.9673	9.08119	9.69192	10.1758	8.04942	7.73772	9.30208	7.661	9.16908	8.5997	7.82156	9.22086	8.91503	9.65451	8.52986	8.16578	8.1106	9.06664	8.90846	9.07403
TNFAIP8	8.31579	8.55377	9.11601	8.30805	10.0619	8.48716	9.90974	9.64255	8.91183	8.64165	9.38615	9.75019	9.28342	9.89612	8.86519	9.5876	7.96883	8.69672	7.74801	9.81586	8.87392	8.4215	9.02551	9.37981	9.93982	9.25982	9.53348	9.66602	8.82488	9.63184	9.18334	9.5253	9.98552	7.79094	8.15392	9.56115	8.19162	9.5675	9.00854	7.64011	9.47947	9.87647	9.86362	8.11577	8.07069	7.64533	8.71568	9.33914	9.44134
AP2M1	8.18008	9.62264	10.2498	8.7585	9.85355	9.06871	10.8151	9.89089	9.18109	8.68548	8.80368	8.63138	9.80695	10.0177	10.2584	10.1806	9.1053	9.0168	8.26623	10.2303	9.9435	8.92539	9.77667	9.24483	9.84882	9.98187	9.4551	9.18919	9.155	10.2095	9.97764	10.3073	10.5432	8.70301	8.35886	9.9619	7.74544	9.74454	9.38124	7.90925	9.42451	9.7018	10.303	9.05095	9.10979	8.61119	9.3465	9.84002	9.78012
LUC7L3	7.14761	7.66101	8.66654	8.08192	8.98946	8.27756	9.576	9.05014	7.92409	7.91531	7.81821	9.16887	8.57934	8.71445	8.99704	8.36308	8.1843	7.63547		8.73441	8.21809	7.9493	8.57464	8.23813	8.60112	8.53161	8.33479	7.66523	8.15118	8.86659	8.4966	8.6476	8.79741	7.67416		8.2537		8.19271	7.67446		8.65572	9.16369	8.82974	7.99947	7.74375	7.11161	8.08688	8.38336	8.82121
GOLT1B	7.25691	8.92976	9.27432	7.20227	8.13884	10.6631	10.8374	9.57441	8.41661	8.09473	9.19668	9.64809	8.74925	9.9194	9.44587	9.687	8.66202	8.31764	7.51925	7.93766	9.1317	9.41795	9.01293	7.4933	9.21261	8.20629	7.76508	9.49933	7.51079	9.49044	9.61374	9.31107	9.17412	7.41547	8.20865	9.5043	7.53645	9.85892	8.43763	6.6932	8.90881	9.11398	10.0709	7.73636	7.81647	8.6466	8.94396	9.13236	9.9309
SAP18			8.4305	7.61664	8.44881	8.67757	9.10922	8.58249	7.76846	6.93002		8.85583	8.28089	8.00264	8.28527	8.03884	8.11715	7.81745		8.43219	8.3572	7.21637	8.34986	8.15346	8.40264	8.18812	8.09521	7.3787	7.82907	8.1242	8.41009	8.3777	8.2264	7.60025	8.90621	8.17657			7.55802		8.38924	8.67515	8.43609	7.9366		8.00184	7.71432	8.36949	8.33402
TP53I3	8.09846	8.67383	9.61285	8.60887	9.57083	9.2101	10.0368	8.774	8.80207	8.99227	8.6061	8.35391	8.44498	9.80565	9.78847	9.41163	9.36135	8.43827	8.80834	9.56184	9.41	8.46579	8.90034	8.90928	10.042	9.52882	9.56636	8.80687	9.46254	8.74398	9.39142	9.80944	9.7273	8.69002	8.19578	8.81886	7.74593	9.58703	9.01137	7.62162	9.23304	9.48306	9.5963	8.74201	8.92371	8.43961	8.50769	8.39848	9.30034
RAB23	7.73974	10.4033	8.9797	8.44511	9.75898	8.59337	9.62307	11.0957	8.85489	8.01074	8.92005	8.22951	10.689	9.78199	9.25035	9.35006	8.80272	6.87457		9.60904	9.27465	8.3872	8.97954	8.73727	9.05122	9.56462	9.19063	7.75319	8.57127	11.6337	9.4647	9.77512	9.22524	8.17147	7.0251	10.239	7.32726	9.51536	8.51647		9.05242	9.39198	9.62641	7.78595	8.96713	8.06801	8.4558	10.0591	8.97236
CHAF1A
CAMK1	7.02058	9.00248	8.70157	7.66319	8.31954	7.56379	8.3211	9.2787	8.23252	7.78626	7.77428	8.18715	9.00471	8.58049	8.79976	8.55355	7.62835	7.68817	7.37007	8.8752	8.28704		7.90516	8.38171	8.36747	8.22471	8.65	8.67021	7.64845	9.71234	8.44661	8.72328	8.90304	7.8334	7.20176	8.81419	7.64758	8.65455	8.04176	7.27268	8.64932	8.00089	8.82085	7.97671	7.61681	7.57783	8.2838	8.19091	8.19952
LIMS1		9.63809	10.4308		10.3976	10.232	10.4614	11.7581	8.75582		10.8091		9.20635	10.232	9.91218	10.1064	9.69417			9.12285	9.68167	7.8989	8.1233	7.92241	8.66703	9.013	8.49942			12.3755	9.27623	10.4365	9.00797			10.9879		10.7521			8.86155	8.59198	9.70409		8.55471	8.17929	8.51251	11.5356	9.22691
C17orf75			7.84382		7.71477		7.97448	7.69953							8.02202					7.82703										7.96579						7.59103				7.18316			8.07362					7.80255
METTL26		8.74063	8.72502		9.1592	8.98491	9.0018	9.73602	8.08844	8.15424	9.04882	8.8937	9.03325	9.08118	8.82138	8.66983	8.60148	8.39145		8.62551	8.52942		8.34345	8.2976	8.81783	8.69288	8.68855	8.3802	8.51511	9.64615	8.43829	9.03121	8.84938	8.59791		9.53681		9.10975	8.51135		9.09624	8.70917	8.71444	8.20123	7.65089		7.78128	9.17786	8.83022
PSTPIP1		8.50632	8.21682		7.81855	6.80425	8.36211	7.74316	7.44787	7.57926	7.15451	8.75474	8.61061	7.25204	7.79	7.15639	7.16007		7.11195	8.52069			7.6363	7.56331	8.18438	7.46456	8.27117	8.49526	7.92828	8.10063	7.62395	7.65713	8.54929			7.21264		7.50899	6.86606	6.78739		8.11954	8.16598	6.30911		6.2959			7.63658
MID1IP1																														7.3986
UBAP2L		8.3663	8.01709	7.23505	8.74484	7.65682	8.62973	8.16508	7.19663	7.44906	7.27273	8.81766	7.92958	8.2529	8.39086	8.32627	7.449	7.48528	6.76226	8.63884	8.10376	7.92763	7.81214	7.98613	7.93932	8.03524	7.3656	7.45155	7.50924	8.6128	8.14389	8.12223	8.73188	7.2437	7.16409	8.01138		8.14268	7.36235		8.40723	7.35625	7.9628	7.98278	7.38446	7.37497	7.34044	7.64162	8.05121
BLVRA	9.22845	10.5321	10.1905	9.68597	10.0229	11.1589	10.3071	10.3169	9.96539	9.93102	9.93027	8.8787	9.84101	10.6266	10.047	10.7002	9.63299	9.76686	9.8044	10.4666	10.6172	8.75908	9.92299	10.3658	10.5144	10.3906	10.0113	9.98416	9.75013	11.0832	9.89124	10.0638	11.0198	10.2723	9.47646	10.169	8.73474	10.5832	10.2889	9.08704	10.3156	9.61087	10.6914	10.1088	10.1285	9.73522	10.2706	10.0467	10.0124
ACAT2	8.20905	9.59349	9.24351	8.93134	9.24409	9.95738	9.48449	9.79728	9.33069	9.5385	8.91895	8.95147	9.19616	9.95884	9.7788	9.15496	8.45876	8.62642	9.25527	8.95446	9.64672	8.36161	9.07686	9.35914	9.87581	9.65506	9.51836	9.51606	9.40417	10.2981	9.13848	9.19131	9.12758	9.30062	8.76506	10.0382	7.49242	9.82627	9.17935	8.04487	9.2601	9.04731	9.68811	9.35938	9.31008	8.78811	9.18941	9.61089	8.9352
NEXN		12.7463	10.4339	10.0213	10.9632	10.6076	10.8282	13.5879	10.9555	9.28446	10.6971	8.69923	12.6348	11.063	12.0159	11.0645	10.8406		8.92295	10.2481	11.5826	9.82374	12.5757	10.486	10.2831	12.0209	11.3966	10.1569	9.42707	13.8459	11.283	11.8412	10.7303	9.63181		13.1531		11.6361	10.1555		11.078	11.4852	11.0336	9.75091	11.4452		10.3582	13.5526
FDPS	8.28636	9.82428	9.78447	8.66109	10.0441	9.32504	10.1436	10.3216	9.43541	9.34897	9.70921	9.93043	9.50641	10.0182	10.2377	9.57017	8.96601	8.48968	8.94626	9.26207	9.36399	9.44523	9.27935	9.50928	10.1301	9.77906	10.0483	9.30852	9.26911	10.884	9.24273	9.86502	9.87097	9.1013	8.6792	10.5877	8.13115	10.0887	9.11225	7.92594	9.68959	9.48217	10.1729	9.065	8.93138	8.5163	9.1742	9.50979	9.63878
UBTF	6.80671	8.54361	9.08467	8.03399	9.61574	8.5479	10.1767	9.10345	8.17927	8.07685	8.23643	8.05465	9.09303	9.39963	9.09763	8.85568	8.30207			8.6566	8.83108	7.85504	9.0492	8.54182	9.34347	8.83948	8.63099	7.95918	8.23408	9.12639	8.87852	9.04704	9.14	7.36262	7.45557	8.70816		8.99773	8.40162		8.49162	9.17073	9.52655	8.25725	7.64908	6.95911	7.8397	8.2617	8.79632
TXNRD1	7.96436	9.91463	9.26141	8.74472	9.93962	9.05939	9.82913	10.5976	9.00421	8.98933	9.61909	8.8633	9.59339	10.2493	9.50133	9.7967	8.60926	8.60856	8.7231	9.49201	9.48385	8.38852	9.04943	9.38351	9.82006	9.68304	9.48909	9.0675	9.36344	10.8218	9.42699	9.75442	9.65837	8.40192	8.04977	10.7548	7.8725	9.9274	8.77304	7.43117	9.33576	10.0007	10.0419	8.90033	8.77393	8.49855	9.31575	10.3054	9.2805
IFITM2		7.08454			8.06939	7.56929												7.15014								6.57185				8.30277			7.51003			7.96365		8.71343			7.47152				7.18415
BCAR1		8.75877	7.98607	8.15036	7.97207		8.22669	8.6737	7.98631		7.87929		8.59599	8.24355	8.32161	8.28242	7.74752			7.69922	8.25871		7.82875	7.8473	8.10074	8.2846	7.99237	6.91172		9.36447	8.12274	8.50953	8.21133			8.76956		8.09964	7.62428		8.12626	7.81022	8.32361	8.23042			7.90029	8.13271	7.78813
SH3GLB1	7.94635	9.86635	9.98077	8.79297	9.71526	8.94372	10.1517	9.91049	9.03161	8.75264	8.99092	9.1393	9.65923	9.6704	9.76694	9.97903	9.21045	8.39533	7.66091	9.82466	9.50053	8.177	9.14257	9.22877	9.53484	9.46905	8.81316	9.18866	8.4505	10.7309	9.28475	9.74294	10.1037	8.46196	7.90063	9.99506	7.95692	9.4827	8.84198		9.8233	8.8776	9.91717	9.04867	8.31073	8.48557	9.41384	9.81384	9.68683
RFESD	8.72503	9.50725	8.9559	9.14326	8.57278	10.4568	8.68355	8.17517	9.08183	9.69837	8.67911		8.56606	9.53291	8.50935	9.17055	9.49038	9.23665	10.0375	8.96889	9.73462	8.37211	8.92158	9.29707	9.17165	9.66494	9.40264	9.33661	9.47006	7.67812	8.8009	8.16846	8.74758	9.70919	9.05924	8.75825	8.04764	9.42256	9.60238	8.60838	9.67484	8.49025	9.20332	9.57459	9.60147	9.35438	9.14613	8.9932	9.02889
DAZAP1	7.72994	8.80752	9.28437	7.83715	9.23872	8.93667	10.0947	8.88917	8.77162	8.60098	8.71733	8.92453	8.58672	9.61035	8.96106	9.44978	8.36495	8.11869	8.09602	9.25925	9.30557	8.20946	8.8274	9.08965	9.63136	9.39299	9.32858	8.90783	8.50387	9.30306	8.93477	9.23159	9.60776	8.19538	8.08558	8.54801	7.11929	9.44462	8.48651	7.45409	9.39507	9.36382	9.60535	8.83072	8.39644	7.8744	8.39731	8.44862	8.89342
NAMPT	8.4496	8.90381	9.01545	8.3043	9.64727	8.60415	10.3711	8.66185	8.60693	8.60952	10.8411	8.46113	8.6682	9.68354	9.59106	10.1597	8.65451	8.80208	7.94939	10.2235	8.7543	8.04205	8.79435	9.85997	9.37404	9.36273	8.41991	10.2018	8.45482	9.42613	9.15328	9.43738	11.3813	8.18288	8.20755	9.16395	7.88966	9.35685	8.60013	8.20582	10.0906	9.71446	10.2405	8.75966	8.25363	8.83684	9.07487	9.08327	9.95724
APOL2	7.87819	8.51719	9.68793	8.61842	10.2253	7.80343	10.5013	9.37534	8.92824	8.60355	8.37169	10.1065	9.28764	9.62635	10.5072	9.31274	8.99071	8.78728	6.14285	9.30099	9.27839	9.19197	9.60024	9.35888	9.71436	9.80386	8.72631	7.98579	8.71086	9.38931	9.02819	9.55289	10.0592	8.31833	7.87419	9.31381	7.21487	9.25027	9.00624	6.79225	9.58511	9.57461	9.87123	8.71158	8.29236	8.22779	9.42795	8.73798	9.79097
ASRGL1		7.98475	8.653	8.35776	8.55128	7.5238	8.74157	7.94205	8.68136	8.00869	7.49445	8.0805	7.83352	8.89308	9.35721	8.76617	8.26654	8.06216	8.4862	8.1815	8.00727	8.24823		8.67379	8.28469	8.06646	8.61579	8.61193	8.39533	8.01677	8.13725	8.46952	9.48326	7.89748	8.01527	7.92078	7.46272	8.25102	7.15396		8.66939	8.78455	8.48789	8.67224	7.81927		8.1565	7.6087	8.17293
LASP1	9.49166	11.7446	10.4584	10.4174	11.3552	11.2699	10.762	11.7224	10.48	9.57349	10.5994	11.1676	11.3108	11.141	11.0253	11.1573	11.0206	9.59656	9.07432	11.5315	10.7938	10.5213	10.402	10.6877	10.6917	11.329	10.4942	10.4536	9.37669	12.4911	11.0399	11.8471	11.1187	9.35291	8.57988	12.1755	9.04283	11.781	9.94899	7.75553	11.5625	10.4625	10.5723	10.0288	10.6023	9.3662	10.1924	12.2275	10.1647
SERPINB3	8.73219	9.02804	8.47152	7.99894	7.93233	8.65653	7.79737	7.73615	7.23554	7.78326	8.07896		7.81477	8.29511	8.2557	8.47371		7.70629	8.57937	6.76365	9.10338		6.98613	8.34191	9.01378	7.8901	9.37946	8.01921	8.24624	8.01244	8.56161	7.97023	8.21584	8.64427	8.44338	7.87303	8.29398	8.03835	8.25065	8.57905	8.2525	6.54779	6.67308	8.85821	8.41505	8.0173	8.96816	8.55271	10.7995
TRIAP1		7.35504	7.79519	6.99135	8.09612	6.85676	8.03396	7.61444	7.0678	6.73952		7.63565	7.17896	8.28398	8.27491	7.74318	7.26661	6.80133		7.80858	7.75121	8.08708	7.67295	7.56019	7.74065	7.4214	7.38107	6.37167	7.25678	8.11625	6.85082	7.68746	7.75834			7.59099		7.73794	7.3919		7.64033	7.82171	7.8803	7.25644			7.36888	7.2129	7.90177
ORMDL2			8.69994		8.69752		9.03808	8.45093							7.46736			8.60229		7.90819										8.56341	7.5891	8.19943	8.20616						7.90599		8.5933		8.48488					8.30072	8.97389
ANAPC7		7.85522	8.57545		8.69031	8.21007	9.11967	8.37211	7.74284	7.43894	7.69072	7.49414	7.91566	8.60345	8.75521	8.25395	7.73823	7.60159		8.393	7.92395		7.75182	7.98638	8.25388	8.32005	8.12903	7.63909		8.41016	8.22451	8.53612	8.57651			8.08495		8.09008	7.6505		8.26717	8.45091	8.68381	7.95601	7.72131		7.86271	7.71458	8.60597
LSM1		8.19897	7.72463	6.81968	8.11404	8.20836	8.18132	8.60854		7.44421	8.24395	5.88635	7.87958	8.49223	8.17291	8.02082			6.8484	8.07762	7.95789		7.00447	8.1007	7.92994	7.8864		7.96978	8.22648	9.06891	7.76357	8.18983	7.92688			8.48527		8.75206			7.52554	8.14038	8.45869			7.94851	7.29939	8.30865	7.84173
SKAP1					8.32987		8.94578					9.90619													8.65732								8.3958									9.23653	9.09635
CHCHD5					7.53876		7.26574	8.20682				7.98456		7.99284	6.62475							8.06477			6.80599					7.5168			7.72937								7.8564	7.36686	7.38692
RTN1		10.954	8.12089		8.13176	9.03291	10.0698	11.9129					8.81348	8.15706	10.3281		9.08903					8.93643			8.25641	7.43185	7.63614			11.6877	8.05096					10.7222					8.05724				8.92042			8.52467
PDCL3		8.29626	8.13584	8.07272	8.16576	8.24659	8.54946	8.79799	7.54372		8.87261	8.36652	8.66199	8.77711	8.43007	8.45611	8.58108	7.32761	7.64553	8.60946	8.43898	7.35336	7.65258	8.25754	8.37216	8.40722	8.03763	7.91925	7.20727	8.80735	8.14922	8.32875	8.52129		7.58375	8.60071		8.81001	7.84562		8.33931	8.39278	8.80922	7.45053	7.47514	7.19178	7.9458	8.52505	8.1426
CPSF4		7.56436	8.51238		7.28222		9.66275	8.78915	7.04554	7.31774	7.26629	8.54769	7.89938	8.43415	8.38216	8.3991				6.10762	8.57311		8.00059	7.78887	9.03933	7.84167	8.10312	7.23808		8.49262	8.33355	8.60043	8.61216		7.30926	7.05126		7.8618	7.08769		8.32554	8.00134	8.91327	7.86105			6.99648	7.03893	7.98201
ATG3	8.69368	10.0878	9.4904	8.79096	10.0123	9.85986	10.2561	9.54027	9.18967	9.64055	9.1142	9.15481	9.4967	10.2344	9.72392	10.2394	8.80479	9.15396	9.5106	9.84476	9.77025	8.81323	9.19491	10.0596	10.177	10.0359	9.66669	10.2075	9.49321	10.3327	9.49772	9.84909	10.3674	8.98234	8.64326	9.82549	8.14833	9.97133	9.41201	8.15322	10.1163	9.44287	10.4375	9.41556	9.16376	8.981	9.53869	9.54863	9.74147
RIPK1	6.89754	8.6677	8.7525	7.67685	9.12188	7.95918	9.16057	9.09324	8.19797	7.8385	8.70655	8.97848	8.84355	8.96127	8.65537	8.97117	7.86053	7.51852	6.97413	8.72142	8.19173		8.2198	8.53046	8.79962	8.66576	8.58345	8.55523	7.99784	9.27998	8.45858	9.07785	9.45322	7.547		8.7873	7.08369	8.88398	8.07783		8.70538	8.35656	8.98782	8.09045	7.50436	8.27679	8.10347	8.3472	8.74611
SMIM1		9.3136	8.19855			9.89018	9.27107	8.42396		8.62209	8.96893			8.44071		9.67346	8.66813	8.84777	9.53151	8.86199	9.2908	8.46161		9.06593	8.4241	8.60701				7.07727	9.27591		8.1854	8.89737	9.0429	7.83132	8.42096	8.64124	8.72601	7.82907	8.7404		8.26875	8.20257	8.4849			7.80226
MAK16			8.62491				9.67727	8.16091				9.75546	7.60847	8.77928	8.7501	8.38321				8.25311	8.95573	8.00926	8.59101	8.28435	8.44989	8.72849			7.74465	8.47227	8.96062	8.70711	9.37993			7.59838			8.37849		8.8198	9.15669	9.33502					8.59888	9.08798
HS1BP3	7.99667	9.51947	8.71944	8.29924	9.11693	8.1871	9.53437	9.83179	8.59495	7.89385	8.81129	9.7201	9.45973	9.19635	9.12759	9.31863	8.20273	8.66054	7.34045	9.42456	8.74056	8.27469	8.4228	8.54542	8.86111	9.0242	8.73284	8.8692	8.04231	10.2558	9.11274	9.20606	9.76168	8.34347	7.89724	9.80717	7.63287	9.17572	8.24467	6.85637	9.34828	8.45979	9.3976	8.33244	8.29299	7.99495	8.82481	9.26137	9.04566
GEMIN7		7.22148					7.97189					7.02891	7.03752	7.37217	7.74212	7.90391					7.96123					6.80948				6.75786	7.7338	7.22681									7.51664								7.34515
BABAM2	7.17602	8.87218	9.04801	7.46265	8.62239	9.01109	9.605	9.42053	8.21396	8.4838	8.79674	8.4232	8.6882	9.4233	9.12927	9.21636	8.55378	7.65905	7.40807	8.3415	8.82015	7.26841	8.58746	7.93885	9.13136	8.72605	8.63118	8.61937	8.14483	9.49869	8.73275	9.06711	9.13125	8.53032	7.20891	8.90321		9.18603	7.92122	6.64494	8.89586	8.80975	9.30738	8.02438	8.06567	7.50238	8.86395	8.93821	8.90376
SLC25A5	7.46968	9.09309	9.52141	7.63951	9.32116	9.84293	10.5194	9.78742	9.49472	7.84309	8.45355	9.21394	9.07204	9.62199	9.66321	9.4543	8.04232	9.50007	9.11977	9.8168	9.62969	8.31828	9.20782	9.65206	9.35143	9.37063	9.20087	9.50195	8.05016	9.70664	9.63418	9.74709	10.0374	7.1609	8.25643	9.65933	7.96804	9.42447	9.35143	7.87082	9.65837	9.39269	10.1132	8.58221	8.72221	8.70585	9.32669	9.39892	9.84245
H1-0	8.19396	9.53469	11.5574	9.95958	10.8418	10.3125	11.022	10.1514	10.4636	9.97925	8.00258	10.295	10.7733	10.7553	11.3068	9.93079	10.4705	8.09147	8.00947	10.0186	10.3854	10.0267	10.5671	9.71724	10.4601	10.2015	10.8739	9.16817	10.1412	10.4419	11.1215	10.8644	10.4617	9.80761	7.69082	8.9543	7.3904	9.95699	9.08806	7.54185	9.80554	10.9025	10.5006	9.08417	9.83891	7.96247	9.34126	10.1703	10.1209
RACK1	9.26237	10.6511	11.256	9.51782	12.5318	8.94803	12.3236	11.2921	10.1741	9.36869	10.0049	10.046	10.9885	11.8798	10.831	11.0719	10.0794	9.75158	8.59832	11.6609	11.0215	9.27849	11.0552	10.9754	11.2721	11.153	10.6143	10.1041	10.1976	11.6371	10.9902	11.3614	11.813	9.00489	8.95051	11.0889	8.64145	11.0682	10.4109	8.19005	11.5964	11.7662	11.9345	10.0709	9.56092	9.51065	10.3277	11.0062	11.8204
SKIC8	7.0101	8.65783	9.21627	8.35159	9.24367	8.21116	9.53144	9.15263	8.37076	8.07626	8.09883	8.35489	8.91545	8.94728	9.02131	8.88034	8.14091	7.83536	7.06943	9.2007	8.79153	7.82604	8.49827	8.34806	9.08328	8.93194	8.98573	8.26106	8.62914	9.40381	8.7591	9.13945	9.20721	7.67873		8.7411	6.5486	8.63651	8.185		8.92308	9.24491	9.23597	8.30889	8.22485	7.26652	8.63065	8.90285	9.08959
GPCPD1		8.42884	7.97461	6.91968	7.56453		8.24762	8.33471	7.90039	7.50916	8.14617		8.45647	7.84381	8.00323	8.23522	7.86021	7.82498		8.16612	8.01753		7.81151	8.20856	8.20275	8.19365	8.26003	8.72173	7.63361	8.60791	7.99405	8.1452	8.67141	7.43135		8.62195		7.83669	8.11792		8.03555	8.05608	8.35423	7.69846	7.85205	8.19598	7.57195	7.94864	8.26124
HEATR1		8.14988	8.58738	6.85029	8.10689	7.76651	9.44897	8.35787		7.68891		8.61711	8.11549	8.61921	8.67611	8.55605				8.18849	8.34639		8.53709	8.29385	8.91153	8.19271	8.21974	7.55776	8.14528	8.42007	8.26697	8.57763	8.84374			7.94298		7.45167	7.78006		8.086	8.40075	9.02602	8.00005	7.32006		7.62715	8.13626	8.71104
ACOT13	7.9137	8.97413	10.2273	9.43403	10.3181	9.71637	10.4511	9.89295	10.2378	9.21569	9.18784	9.28351	9.2588	10.3946	10.8354	9.73397	8.99724	9.91421	8.99383	10.6497	9.47267	9.02993	9.21385	9.51347	9.83221	9.15856	9.80717	9.4997	9.33621	9.89841	9.67191	9.80241	9.94885	8.72776	8.25225	9.66394	7.98144	9.8952	9.20541	7.70758	9.54189	9.75967	9.94835	8.87199	8.23719	8.57613	9.81565	9.62803	10.3917
CDKN2AIPNL			7.10431		6.96435		8.26441					8.27297		8.4306	7.56548	8.18704					7.3342		7.52737		7.57859	7.4649		7.6637		7.40768	7.60808	7.74499	7.95179								7.63498	7.35302	7.97477	6.88918					7.75442
HBD	13.9599	14.3351	14.1717	14.4481	13.3042	14.9799	13.5495	12.7441	14.3554	14.9389	13.8982	12.0157	13.8561	14.5599	13.6128	14.455	13.9432	14.4223	14.97	14.3806	14.8349	13.3601	14.0852	14.6205	14.7919	14.8454	14.6886	14.5545	14.404	12.9878	13.4696	13.563	13.9142	14.9748	14.5943	13.4164	13.4537	14.4869	14.7471	13.7389	14.5097	13.5377	14.2602	14.8425	14.7754	14.6787	14.2338	13.7268	14.2791
PPIA	10.8029	12.931	12.6255	11.227	12.6519	12.6822	12.862	13.4445	12.0813	11.8873	13.0234	10.5865	12.481	13.0774	12.8056	12.7567	10.5225	11.0923	11.169	11.9856	12.5609	9.69507	11.5278	11.8587	12.6388	12.4808	12.7124	12.1247	12.2107	13.744	12.1616	12.6727	12.7789	11.4827	11.2011	13.1813	10.092	13.1554	11.6152	10.1715	12.0028	12.3205	13.1352	11.9493	12.0095	11.3857	12.0351	12.647	12.0413
PSPH		9.38764	9.38391	8.4628	9.40876	8.0711	9.50493	8.52519	8.25039	8.69547	8.41225	8.53606	8.82849	9.65864	9.42487	9.15387		8.06511	8.77792	9.24628	9.40397		9.16352	9.16118	9.65169	9.50009	9.09357	9.26734	8.76681	9.35707	8.53743	8.82927	9.02659	8.57537	8.34427	9.25188		9.464	8.23005	8.21675	9.30835	9.32314	9.57003	8.64144	8.19797	8.44487	8.86927	8.52353	9.43431
TBC1D5	7.21574	8.10839	8.58164	7.94458	8.76557	7.6928	8.95651	8.55696	8.07955	7.86229	8.089	8.76526	8.35918	8.6131	8.79518	8.67655	7.75457	7.7111		8.84154	8.27752	8.40495	8.15276	8.37036	8.71102	8.27992	8.23782	8.11108	7.96309	8.88371	8.31444	8.50769	8.84062	7.78101	7.13389	8.50897	7.25868	8.43776	7.9454		8.51584	8.32272	8.61614	8.0365	7.41903	7.92514	8.08178	8.24897	8.21294
JCAD		8.34372	8.67329	8.33474	8.37279		9.17363	8.73572	8.30611	8.22775			8.48452	8.88602	8.69562	9.09041	7.46955			8.53792	8.7459	7.28773	8.60554	7.86601	8.39948	8.10964	8.01022			8.86197	8.44114	8.87874	7.5965	7.91037	7.70192			8.65208	8.13461		8.53726	8.07624	8.53072	8.08257			7.7695	8.40524	8.5718
IQGAP1	8.89642	10.2428	10.6679	9.42519	10.9794	9.35418	11.5263	11.2281	9.77408	9.57905	9.79501	9.76781	10.7336	10.5693	10.5518	10.9838	9.43245	9.53586	8.56989	11.2771	10.2995	9.12365	10.4414	10.2778	10.4449	10.543	10.2096	10.4388	9.96085	11.4534	10.4903	11.1358	11.2368	8.76789	8.55193	11.0949	8.25121	10.2925	9.952	8.15119	10.8306	10.6336	11.2065	9.91935	9.25553	9.20708	10.1769	11.1693	10.8923
CPPED1	9.00888	10.4866	9.71088	9.19764	9.99488	9.33318	9.73767	9.77401	9.35969	9.80528	9.55583	9.91348	9.59775	10.1408	9.72722	10.1816	9.39554	9.34407	8.68139	10.7865	9.88956	9.37883	9.11415	9.649	9.97161	10.0279	9.84281	10.0918	10.0685	11.019	9.788	9.63709	10.0051	8.69707	8.38199	10.804	8.54476	10.0699	9.38538	8.14892	9.6937	10.2028	9.84205	9.63036	9.03079	8.88129	9.99354	10.2052	10.3135
CEBPD					8.4585										9.46901					8.08392									8.99148		9.0141		9.26929
NHERF1	8.03102	8.72448	9.44183	8.78921	10.3382	9.3682	9.94232	9.04602	9.07108	8.9093	8.79857	10.2216	9.17416	9.74523	10.1016	9.14493	9.27685	8.64176	8.40533	9.11008	9.2706	9.46676	9.04013	9.40631	9.90419	9.21308	9.52883	9.3405	9.20745	9.51406	8.95215	9.2638	9.55121	8.53447	8.29838	9.06145	8.36659	9.48164	8.94925	8.08552	9.74028	10.3082	9.72571	9.1286	8.24285	8.15133	8.87034	8.85594	9.54654
PLIN3	8.83734	10.685	9.50946	8.95596	10.5286	9.58322	10.649	10.7091	9.15802	8.88997	9.54007	10.3898	9.51174	10.207	10.137	10.6821	9.28711	9.64163	8.78549	11.4539	10.0162	9.7698	9.8762	10.2526	10.0461	10.2815	8.72624	9.99793	8.54156	11.1884	10.2038	10.4297	10.7813	8.79761	8.33539	10.6501	8.73057	10.27	9.54185	7.88575	10.6854	9.05039	10.4371	9.06709	9.47091	9.36367	10.0295	10.3086	10.251
KLHL42		9.30531	7.92239		7.9698		7.53098	9.44046	8.01166		7.68655	7.28589	9.75044	7.62673	8.46408	7.99252	7.65924				7.33656		7.70368	7.43719	7.5009	8.21538	8.70557			9.78446	8.38008	8.35732	8.12822			9.26081		7.77231			7.5548	7.74183	7.89258		8.24017		7.41489	8.95122	7.72674
HOPX			8.29276	8.03117	9.26593		9.57177	8.50758	8.65814	8.23947		8.66834	8.3998	9.94873	8.95819	8.42922	8.33931			9.03738	9.34632		8.53211	8.28936	9.03104	9.30011	8.86055		8.18134	8.61539	9.04168	9.32541	9.02199	8.14823		8.37416		9.60998			8.70725	9.21229	8.93378		9.02602		8.12383	8.25818	8.78599
HMOX2		7.97117	9.11253	7.70918	9.13696	8.5166	9.61981	8.81286	8.44557	8.24063	8.27494	8.59263	8.63117	8.87444	9.1384	8.83352	8.0188	8.08972	6.07644	9.05875	8.52104	8.38023	8.82967	8.4207	8.73326	8.62201	8.65055	8.19159	7.93851	8.8283	8.59949	8.76046	9.05568	7.72187	7.90723	8.42286		8.70815	8.3406		8.88156	8.99438	9.22219	8.49471	7.38471	7.36413	8.27946	8.42639	8.93911
ARPP19	7.63235	8.51075	8.24155	8.1045	8.19191		8.07429	8.33516			7.2971	8.7331	7.90917	8.31922	8.82118	8.19639	8.0239			8.54596	7.57161	8.04353	7.22491	8.0668	8.11743	8.01435		7.77203		9.08542	8.16241	7.96935	8.83444			8.36694		8.26186		6.67467		7.14544	8.26556	7.76367	7.41228		7.67835	7.98446	7.81646
DNAAF10		7.18689	8.063		8.03146	7.13255	8.03887	8.18657	7.41636		7.52137		7.44108	7.62467	7.69948	7.96058			7.56852		7.55023				7.91689	7.55994	7.55248			7.81294	7.47034	7.56624	8.23801	7.14265		7.67686		7.65435			7.0663	7.36852	7.88659					7.84297	7.75255
MSRB3	7.03566	10.1304	8.97154	8.46823	9.37358	8.92724	8.61233	10.4675	8.81827	8.33173	8.70291		10.1571	9.25734	9.36538	9.35496	8.47127			8.59294	8.76116	5.97122	8.37583	7.896	8.45324	9.13565	9.49475		7.94027	10.9693	9.4766	9.37263	8.83714	7.68305		10.279	6.75162	9.30708	7.87892		8.78554	8.80855	9.0227		8.59721		8.47007	9.93497	8.18616
RAB6B		8.74956	9.26529	8.67198	8.73743	8.95604	9.26427	9.50605	9.28946	9.43369	9.16736		9.28578	9.28082	9.58038	9.08613	8.81387	8.65032	8.72259	8.35759	9.37195	9.19625	8.68364	9.01691	9.54976	9.18467	9.19451	10.0879	8.72455	9.14793	9.15872	9.1565	8.86225	9.41735		9.24154	9.43216	8.97151	9.62944	8.52431	9.49785	8.73331	8.89983	9.79254	8.75418	9.16984	9.71926	9.05359	8.71865
RPL28	8.32497	8.68302	9.74938	8.60752	10.3666	8.9411	10.9926	9.91511	9.04473	8.49544	7.97935	9.66693	9.51837	9.80839	9.73876	10.2235	9.00479	8.24888	7.17804	9.89959	8.92957	9.4468	10.0237	8.74744	9.72276	9.36829	9.1759	8.70762	8.42913	10.3427	10.0146	9.69608	9.88182	7.98682	7.93885	9.39564		9.1275	8.60264		10.5693	9.60037	9.76637	8.56874	8.66219	8.0117	9.21369	9.76742	10.41
CPSF3	6.08183	7.94071	8.42721		8.56304		8.93357	8.23583	7.69358	7.36412	8.16394	8.05939	8.30978	8.10796	8.29083	8.19775	7.89041	6.89517	7.02581	8.42947	8.02735	6.09598	8.15492	8.30261	8.42435	8.12805	8.12239	7.77611	7.97416	8.18422	7.87726	8.26786	8.48774			8.19792		8.05596	7.58166	6.83721	8.35873	8.30379	8.67963	7.90942		6.90553	7.48605	7.8759	8.20815
CSK	8.54462	9.01826	9.17691	8.39493	9.93273	8.70851	10.5639	9.55241	8.78884	8.61969	9.19513	9.56658	9.10608	9.94572	9.29581	9.64467	8.78687	9.11001	7.99677	10.1541	9.16907	8.30038	9.09143	9.53034	10.1095	9.65489	8.97062	9.7596	8.52317	9.82576	9.10283	9.67269	9.95466	8.12527	8.36431	9.73529	8.44739	9.67443	9.1873	7.87283	9.88355	9.70896	10.3256	9.16247	8.28714	8.62923	9.41443	9.44638	9.88516
EIF1		7.77685			8.73506	8.31802	9.18432	7.70069	7.87336		8.51072			8.77136		8.16842				8.34457	6.77031				7.70984			7.57457		8.96382	8.94656		7.89298			9.16795		8.82246	7.14401		7.41906			7.17412		7.14286		7.65724	7.28034
MBLAC2		8.40155	9.01991	8.51334	8.42486	8.77535	8.75312	8.67004	8.58111	8.63898	7.08772	7.83985	8.7796	8.84492	9.31556	8.40833	8.17534	7.31176	8.08289	8.23597	8.95558	9.24245	8.25228	8.14056	8.69673	8.41356	8.73168	8.58091	8.50304	8.6464	8.67588	8.75663	8.56135	8.29244		8.49328	7.60731	8.32434	7.94002		8.28971	8.65813	8.74251	8.23013	7.90263		8.35688	8.35126	8.58009
RWDD4		9.03274			8.37629		8.90486	8.45878			7.76561	9.78694	8.70103	8.78721	8.34422	8.2776								8.84689	8.90926	8.4035				9.16905		8.5248	8.77481			8.84334		9.18646					8.88963					8.65372
SEC24B	7.12687	8.18282	8.54373	7.9658	8.67921	7.60984	9.15089	8.73948	8.05277	7.84771	8.07061	8.71124	8.5796	8.61836	8.65468	8.63245	8.1428	7.04596		8.2595	8.38629	8.73941	8.15823	7.85043	8.46348	8.32862	8.03675	7.95263	7.98453	8.68736	8.27345	8.7069	8.59685	7.38706	6.89409	8.22753	7.97052	8.25414	7.90983		8.65423	8.18472	8.66494	7.87154	7.37891		7.98495	8.1399	8.42671
PLIN4	9.49209	7.70237	14.7088	11.7012		9.91058	8.54967	9.49564	12.2608	12.2795		8.30251	9.77805		12.5666	11.5399	10.2668	8.19756		7.59154	7.78542	7.63083	12.254	8.18589	10.8083	10.6425	12.8153		11.5717	10.5093	12.0476	10.3414	11.5876	11.2725		7.99024	7.70919		8.24637		11.1193	8.48094	8.6314	10.2653	10.4745		11.8698	8.57673	11.1055
IFI35	7.45736	8.74585	8.71569	8.04955	8.973	8.51694	9.35922	8.99153	8.4017	8.79789	9.13559	8.34906	8.57642	9.17361	8.64507	9.22679	8.00138	8.12181	7.65492	9.27293	8.59425	8.09672	8.73052	9.2222	9.24781	8.92785	8.95432	9.28207	8.445	9.33164	8.77483	9.05978	9.41391	8.36663	7.71545	8.98141	8.00887	9.25855	8.56299	7.76484	8.93755	9.0114	9.33322	8.77961	8.12502	8.41397	8.73645	8.3408	8.87258
LUC7L	7.99463	8.75193	9.44089	8.06207	9.66538	8.61047	10.0524	9.13923	8.56189	7.96317	8.1572	10.0017	8.66662	9.24077	9.32933	9.19775	8.85402	7.8166		9.32767	9.16197	8.38378	9.05912	8.9829	9.54383	9.29338	8.91851	8.36708	8.58087	9.32292	9.02499	9.29536	9.68877	7.95318	7.23598	8.70869		8.68174	8.27943	7.14844	9.55324	10.1352	9.77721	8.54099	8.26727	7.52166	8.90797	8.29122	9.2836
DEK	7.72857	9.33635	10.0002	8.53108	10.1378	9.19229	10.8172	9.66904	9.19809	9.04678	8.97935	9.85395	9.53462	9.88962	9.86971	9.66459	9.18529	8.36271	7.74523	9.72164	9.63368	8.99611	9.5574	9.81467	10.2557	9.69655	9.94499	9.36947	9.28828	9.98802	9.73043	9.8298	10.118	8.59953	7.72522	9.22128	7.10547	9.36267	9.24851	7.38525	9.63656	10.656	10.6046	9.13196	8.59856	8.29484	8.99383	9.28349	9.60228
AP1M1	7.8525	8.70944	9.40203	8.21106	9.6995	8.05978	10.0539	9.22185	8.78425	8.58395	8.81561	8.42555	9.03417	9.34611	9.41948	9.19395	8.49677	8.38722	8.78672	9.51429	8.99129	7.68408	8.7851	8.89143	9.2994	9.10191	9.04825	9.98082	8.64863	9.50593	9.11956	9.50085	9.83399	8.40701	7.96815	9.16395	8.27956	8.7833	8.34445	7.78813	9.20649	9.57664	9.80312	8.99993	8.12877	8.40676	9.04163	8.99209	9.41684
YTHDF2		8.30638	8.58374	8.01047	8.9779		9.15824	8.46105	8.39182		7.10529	8.59486	8.48421	8.69929	8.74684	8.51459	8.12666	7.54591		8.84711	8.46942		8.55139	7.94323	8.74612	8.8238	8.50957	8.30921	8.65428	8.51403	8.46631	8.73752	8.9754	8.09874		8.55306		8.27204			8.62174	9.06303	8.79989	8.22207		7.10608	8.36242	8.06849	8.86309
DAD1	8.98234	10.6128	11.7395	10.051	11.2219	9.5312	11.3618	10.151	11.0428	10.2263	9.59182	9.58556	9.73679	10.8064	11.5235	11.4562	9.8159	9.88583	8.59728	10.3505	10.3675	9.01202	11.3698	9.67128	11.0838	10.7022	11.1926	10.2581	10.9108	11.3428	11.8315	11.6351	11.6444	9.79021	9.74923	10.1979	8.59678	9.97427	9.8725	7.72876	12.3766	10.7893	10.658	10.1993	9.49503	8.6888	11.1193	11.3786	12.4482
VAMP2		9.13741	9.67901	9.19354	9.10841	8.57442	9.04627	8.41209	8.81621	9.02898			9.11777	9.10707	10.0227		7.99052			8.40084	8.59435	8.93568	9.05875	7.97646	8.48848	8.1513	8.93981	8.8359	7.998	9.24902	9.50884	9.71754	8.44535	7.66987		8.81698		8.25602	8.06499		8.99186	8.68324	8.57343	8.16286	8.62366		8.2768	8.44398
GNG7		8.54031	8.96087	8.36211	10.2188		10.3345	9.5936	8.96353	8.66658		8.91108	9.16425	9.93312	9.98733	8.61149	8.12131		7.29313	8.13112	9.17203	9.21439	9.00054	8.55425	9.42627	8.54196	9.57139	8.02528	8.59018	9.3749	8.96806	8.7658	8.26405	8.1276		8.20965	7.42061	9.175	8.45035		9.46157	9.69081	9.76168		7.69604		8.40658	8.01054	10.0419
YTHDF3		8.03736	8.20936	7.87753	8.49163		8.53521	8.56188	7.25472	7.21875	7.64202	9.06407	8.17669	8.37518	8.36217	8.26418	8.00212	6.88993		8.44197	7.96752	8.53139	7.69171	7.84815	8.44944	7.99045	7.70933	7.77889	8.11986	8.33431	8.07049	8.29319	8.52445			8.01334		8.07339	7.18481	7.06274	8.33481	7.89145	8.14171				7.80627	7.57569	8.01223
SLU7					7.96741			6.98839				9.56367			7.18576					7.31708		6.38507		6.79286
COMMD5	7.71618	8.95723	9.4184	8.3431	9.1941		9.33275	9.0145	8.60615	8.69916	8.72872	8.85392	8.81208	9.24801	9.5393	8.81468	8.68755	8.6921		9.44427	9.12057	9.0776	8.998	8.85277	8.74907	9.04927	8.80456	9.07064	9.02542	9.37841	8.83398	9.30429	9.59744	8.13664	7.46642	8.85162	7.2845	9.23503	8.20604		9.06462	9.17014	9.44363	8.33734	8.65796	8.16388	9.04308	8.8835	8.94305
ABLIM2		7.84809	8.17141	7.4142		7.62338	8.00454	8.52032	7.51277	7.34761			8.01854	8.04495	8.74231	7.77009	8.25439			7.85476	8.10339	7.87979	7.59262		7.40979	7.88073	7.72561		7.44221	8.73217	7.94185	8.63121	8.14955	7.44362		8.2499		7.81261			7.62158	7.47267	7.63341		6.58174		7.46811	8.07122	7.67099
GSTM3	7.79606	11.7738	10.2911	9.07335	10.1444	8.84327	9.52295	11.5899	10.1497	8.02791	9.70022	8.96097	9.51929	10.4027	11.0945	11.0941	9.59587	7.21179	8.38447	9.49968	10.1869	8.60487	9.44053	9.64187	10.339	10.8494	10.9462	8.44866	9.88361	11.541	10.2415	10.3686	10.186	8.76869	7.04915	10.8984	7.03307	10.8386	8.97325	6.7259	9.65823	9.76833	11.1267	8.38164	9.92486	7.27139	9.08279	10.0406	9.54148
TK1
KRT2	12.2271	10.8036	11.3247	10.3217	11.0871	11.1162	11.1556	10.4631	9.77836	11.2642	10.5469	10.0361	10.3014	11.2465	11.5305	11.4335	11.0841	10.8654	11.7714	10.3178	12.0509	9.06872	9.69311	12.018	11.6698	10.8131	11.286	11.8379	11.2173	10.2794	11.3571	11.3803	10.495	10.9854	11.069	10.7331	10.9822	10.6654	10.5591	10.5495	11.2003	10.5847	10.4646	12.2325	12.3237	11.9995	11.7021	10.0357	11.0202
PTMA	9.08317	10.6404	10.5056	9.61668	11.9284	9.61155	11.2446	11.2246	9.69581	9.38423	10.6084	12.9543	10.4209	11.3097	10.7664	10.692	10.3493	9.28705	7.53124	11.2917	10.4407	10.9252	9.3429	10.9806	11.0885	10.9018	10.0901	9.18866	10.0098	11.4893	9.89799	10.9236	10.918	9.04328	8.3804	10.4513	7.59853	11.0822	9.04321	7.38363	11.1442	11.551	11.0306	9.61015	9.32092	8.44334	10.2746	10.5871	11.0708
S100A16	8.24298	9.48021	10.4354	8.5678	9.25815	8.66559	10.0888	9.87557	9.05126	8.5188	8.43846	7.96773	9.54017	9.69625	10.251	9.55214	8.7463	7.00964		9.68642	9.84168	8.72146	9.34581	9.03532	9.57064	9.52519	9.23735		9.12339	10.4505	9.90422	10.0706	9.7085	8.28675	7.95705	10.2896	7.03738	9.70152	9.01	6.37187	9.33476	9.43408	10.049	9.66476	8.77505	7.95029	8.87572	10.0247	9.28809
MAPK1IP1L	8.89896	11.3858	10.3861	10.0623	10.0857	8.41375	11.0256	8.10641	9.67439	9.38804	8.21477	10.1995	10.3656	11.118	10.2553	10.3934	9.18742		7.85571	9.8104	10.7407	8.55371	9.59369	10.1294	10.1987	10.3454	8.12007	9.102		12.0471	10.1877	10.4072	10.6382	9.5009	8.36772	10.0139	7.57405	9.822	8.65524		10.8107	8.584	9.91796	10.032			9.71152	7.77017	8.67101
VAT1	8.71196	10.6109	11.7919	10.0851	11.1286	10.6348	11.3128	11.3228	10.5822	10.1401	9.73264	9.33181	10.7554	11.2458	11.5236	11.0477	9.74802	11.0177	8.90046	11.5123	10.8695	10.1587	10.1845	10.6335	11.1365	10.6531	11.0558	10.6259	10.8909	11.6743	11.1608	11.3221	11.2053	9.82553	8.78432	11.1154	8.74994	11.026	9.89945	8.53308	10.67	10.8047	11.0127	9.85623	10.291	9.07309	10.6212	10.752	10.9851
TMSB4X	10.7642	11.7091	11.961	10.3686	13.0491	11.688	12.3818	12.6887	11.3112	10.6017	12.9124	12.4275	10.7205	12.7661	12.6296	12.4196	11.8107	11.6108	10.4694	12.9623	11.258	11.7881	10.2198	11.9082	12.4411	12.1684	12.139	11.6294	11.7915	13.6359	10.5888	12.1989	12.2563	11.0092	10.8538	12.2551	10.9747	13.564	10.5654	9.91422	11.4089	12.4554	10.7665	11.9729	10.4499	11.071	12.4662	11.9162	12.381
HPR	11.0092	9.29931	9.48042	7.59572	8.71377	10.575	11.1648	9.40324	9.74188	8.79082	11.7532	6.13472	7.58272	9.5059	8.3919	9.21698	7.63807	9.02459	7.86183	8.68916	8.58228	7.32511	10.0407	10.7036	9.32731	9.26447	10.0153	9.88297	8.71114	8.05403	9.20784	10.4498	10.3109	9.05737	9.96895	10.6057	12.3473	9.08666	9.23634	9.5303	9.4923	8.42391	9.77367	8.85433	10.3874	9.41723	9.29081	7.73296	8.72297
KCTD21		8.00427	8.39369		8.10167		8.20213	9.00994	7.91441		7.68655		8.8218	8.11181	8.02091	8.40106				7.89781	8.26145		7.83986	8.01571	8.02121	8.29834	8.08163			8.81226	8.21333	8.07269	7.98829			8.41943		8.25144			8.59306	6.78562	7.94368					8.45415
PPP1CA	8.01763	9.61481	9.74699	8.3273	10.0436	9.15338	10.3946	10.5521	9.22765	8.32202	9.45487	9.13919	10.1412	9.88092	9.68185	9.78488	8.75055	8.37709	7.74515	9.64694	9.55704	8.86606	9.28333	9.43514	9.83642	9.75568	9.82731	9.19594	8.55877	10.5661	9.53765	10.0622	10.078	8.34624	8.04939	10.2476	8.12642	9.93082	8.82374	7.84131	9.69194	9.54167	10.2137	8.91686	8.87235	8.31154	9.02282	9.70276	9.44825
TRA2B	7.62108	8.99545	9.6475	8.33598	10.1551	8.65722	10.7155	9.96144	8.82777	8.49224	8.60295	8.98473	9.49171	10.0254	9.6673	9.2739	8.79422	8.38395	7.81558	9.92185	9.74558	8.56999	9.34114	9.38214	9.75204	9.49032	9.31302	8.77244	9.19451	9.96621	9.70118	9.76601	9.87719	8.08384	7.86692	9.44495		9.40844	8.72768		9.56068	10.5796	10.3479	9.00447	8.44567	7.95026	8.95964	9.53113	9.94494
GMFG	10.0514	9.64358	10.7112	10.5215	11.5944	10.2561	11.5807	9.39001	11.1643	10.8359	9.98523	11.5383	9.82152	11.0911	10.8698	11.3522	10.3304	10.559	10.218	11.6381	10.5704	9.82296	10.4457	11.3109	11.5022	11.0445	11.1129	12.1099	10.9183	10.3031	10.3326	11.0419	12.0651	10.0685	10.0343	10.3898	10.2836	11.14	10.6076	9.54041	11.5465	11.9783	11.7929	10.8698	9.72268	9.85448	10.9293	10.4121	11.4734
SNX12	8.08242	10.171	9.56923	8.86708	9.91159	8.05554	9.67501	10.1036	8.9911	8.65832	8.73809	8.5039	9.88091	9.88529	9.77526	9.76642	8.70531	8.52417	7.52483	9.41114	9.24974	8.12269	8.88223	9.06515	9.70099	9.61228	9.58588	8.99516	9.06011	10.8691	9.35423	9.96165	10.0596	8.2795	7.60647	10.1288	7.79457	9.61639	8.66074	6.8505	9.61975	9.39674	9.89977	8.78902	8.74294	8.28645	9.01971	10.0078	9.35367
TBCE		7.97544	8.54427	7.58122	8.27993	7.99633	8.60324	8.3146	7.77552	7.7648	7.97337		8.09723	8.76272	8.71621	8.38696	8.88246		6.90762	8.40265	8.36794		7.79004	7.871	8.41855	8.28724	8.21655	8.25647	7.67078	8.83721	7.96278	8.22885	9.05902	7.30002	7.20916	8.40437	6.71876	8.38753	7.8738		8.13726	8.10658	8.62698	7.6007		7.43729	7.98099	8.06357	8.28992
MAGED2		8.76526	7.77933	7.99016	7.95983		8.29957	8.6847	7.60244			8.68581	8.75704	7.6557	8.34107	7.93145	7.71375			8.25749	8.04634	7.92413	7.47321	7.50127	8.09161	8.0569	7.65112	7.73062	7.79066	9.00489	8.36733	8.38498	8.44711			8.44123		6.84465	7.33006	6.83408	8.32341	7.55697	8.1639		8.08746		7.68037	8.31761	8.20519
METTL3		8.0412	8.39555		8.61701		8.79291	8.32021		8.05792	7.41324	7.90119	8.21135	8.41579	8.4044	8.28162				8.35656	8.31278		8.1457	8.32577	8.37751	8.04954	7.96828		7.84815	8.33995	7.95542	8.25944	8.54715			8.11296		8.42471			8.34642	7.98595	8.55877	7.69414			7.81463	7.67122	8.21083
OXSR1	8.78043	10.2231	10.0721	9.69051	9.61069	10.4888	9.94022	9.94969	9.82411	9.96445	8.83932	9.51871	9.71932	10.0914	9.91615	9.98587	9.6095	9.2256	9.69814	10.3124	10.2408	8.96929	9.49749	10.0038	10.2159	10.1936	10.1307	10.0328	10.0897	10.2519	9.70163	9.75479	9.99266	9.77397	9.01622	9.92876	8.39799	9.7957	9.96794	8.32466	10.1926	9.54635	10.2723	9.93294	9.80649	9.41882	9.73617	9.83338	9.84092
CAPN1	8.85961	10.2993	10.0898	9.53735	10.1823	10.529	10.3908	10.6431	10.0152	9.94448	9.9161	8.79388	10.4278	10.4591	10.1167	10.3875	9.57529	9.11446	10.2967	10.3339	10.5849	8.93312	9.79374	10.2795	10.3192	10.1451	10.0171	10.169	9.64943	10.5983	10.0105	10.187	10.3103	9.92063	9.24954	10.3297	9.08677	10.4274	10.1424	8.8529	10.5953	9.68055	10.5462	10.0167	10.0826	8.8655	9.91873	10.1401	10.0548
RER1	8.16045	9.00403	9.05627	7.74629	10.7028	9.32677	10.607	10.1139	8.48122	7.51916	8.83334	9.75817	9.49619	10.1168	8.3759	9.75925	8.0879	9.52371	8.06667	10.2851	9.54411	9.70189	9.49285	9.38683	9.12973	8.55861	9.72383	9.33399		9.76703	9.52529	9.37567	9.8496	7.80247	8.3255	9.83021	8.32412	9.57685	9.4958	7.81019	9.93632	8.97018	10.2663	8.13977	8.48173	8.60803	9.01421	9.71584	10.3475
NRBP1	6.81492	8.30112	8.16756	7.89682	8.41136	8.38043	8.71341	8.64413	8.14567	7.80365	8.09067	8.04394	8.31991	8.55965	8.47137	8.54157	7.72037	7.50733	7.90403	8.23167	8.35874	7.20635	7.80991	8.20112	8.54079	8.08979	8.34274	8.30117	7.91507	9.06921	8.26935	8.47759	8.57182	7.70488	7.31299	8.28134	7.30602	8.66523	7.51202	6.31913	8.22296	8.35614	8.56702	7.79152	7.72102	7.13614	7.63903	8.17163	8.04117
PTMS	7.57812	10.1812	9.8023	8.9889	10.5547	8.85025	9.93116	10.9484	8.99228	8.26984	9.68949	10.6021	10.4627	10.0647	9.93349	9.84956	9.87299	8.09819		10.6206	9.77763	10.2567	8.81905	9.47734	9.51945	9.46691	9.52404	6.97885	9.24167	11.2091	9.3182	10.2485	9.80183	8.3485	6.94623	10.1249	7.33307	10.3303	8.33436	5.86472	9.81341	9.68581	9.98243	8.26524	8.70992	7.55817	9.48627	10.1391	9.69813
GNB1	8.90112	10.8884	12.055	10.0422	11.3668	9.58574	11.5693	12.2223	11.2904	10.3018	10.1364	9.6447	11.5378	11.4683	11.9573	11.0219	10.0224	10.103	9.01172	10.7995	11.0805	9.8165	10.7568	10.4691	11.0345	11.0426	11.5583	10.3336	10.3334	12.0787	10.9525	11.6004	11.3276	9.66981	8.89621	11.8348	8.68903	10.8465	10.4115	8.70639	10.8223	11.1749	11.3425	9.70072	10.1285	9.48884	10.7146	11.7898	11.0211
GNB4	7.39682	9.54269	9.51818	8.32053	9.64012	8.3987	9.71693	10.5027	9.15819	8.24312	8.68231	8.66051	9.65866	9.81216	9.81277	9.5096	8.83565	8.45512	7.8519	9.57516	9.47005	8.73239	9.04657	9.08144	9.42496	9.65705	9.79159	8.87637	8.31214	10.5647	9.14474	10.11	9.75615	7.84154	7.41043	10.401	7.34438	9.37714	9.05547	6.99714	9.48632	9.66845	9.7998	7.82013	8.63023	8.11376	8.71929	10.3879	9.22783
GIMAP8	6.74505	7.95163	9.17563	8.10781	8.59817	7.4666	9.18346	7.92485	8.54576	8.13327	7.51962	7.75726	8.10398	8.42983	8.76661	8.50115	8.30292	6.91757		8.24513	8.5503		8.36142	8.32372	8.5989	8.55593	8.49301	7.53643	8.08812	8.43108	8.00411	9.0327	9.11825	7.96027	7.84288	7.28525		8.07386	7.83113		8.59035	8.08821	8.8108	8.78059	7.42564	6.98256	7.98751	7.1371	8.18642
ENAH	7.27457	9.68331	9.23169	8.17282	9.72465	10.0324	9.32282	10.3777	8.95955	7.89626	9.17588	7.93611	10.384	8.87539	9.76495	9.46557	8.69738			9.41687	8.81801	8.39922	8.61441	8.44534	8.67883	9.41534	9.63846		8.35076	11.034	9.73755	10.1311	9.45772	7.91771	6.52054	10.5455	7.05351	9.73234	8.2293		9.39734	9.15711	9.15206	7.31399	8.41585	7.69137	8.45109	10.1868	8.70784
GMFB	8.61061	9.68039	9.69058	9.14244	10.2682	9.97966	9.99256	9.57012	9.12965	9.18936	9.60884	8.36003	9.1843	10.3776	10.243	10.129	8.39617	9.07535	9.1952	10.2096	9.92926	8.57857	9.21183	9.64394	9.74165	9.54814	9.04116	9.93755	9.48683	10.2905	9.38582	9.8104	10.4945	9.02943	8.8129	9.56812	8.02024	10.1888	9.2976	8.04645	9.85587	9.62137	10.2052	9.39633	9.08091	8.96024	9.83997	9.5164	9.76917
H1-2	10.4658	11.6915	13.2122	11.99	13.2986	12.177	14.0273	12.4217	12.3588	12.2789	10.1455	12.2676	13.0519	12.7284	13.2097	12.2074	11.9638	10.6092	9.97887	11.955	12.2836	11.253	13.012	12.0391	13.3722	12.8171	12.9152	12.218	12.1095	12.9249	12.7117	12.649	12.4604	11.461	9.95897	11.0664	9.47187	11.8294	11.4131	10.2264	12.9533	13.5764	12.9849	12.072	11.5126	10.5125	11.0725	12.1503	12.9297
H1-4	8.00385	9.1757	10.9079	10.2476	11.7782	9.27304	12.1513		10.2968	10.3109	8.73921	11.9447	10.1445	10.7674	10.9645	10.3819	10.1422	8.6628	8.75817	9.87961	10.416	10.5755	11.0177	9.88988	11.6634	10.8358	10.9696	10.231	9.52309	9.87184	11.1047	10.5875	9.95609	9.34465	8.68186	8.66375		10.1642	9.56744	8.15199	11.8579	11.1734	12.5816	10.2794	8.73876	8.06507	9.16109	7.11492	11.7674
H1-5	9.38259	9.30365	11.5679	10.6037	11.8028	10.0204	12.5125	9.35136	11.0663	11.3086	8.8814	13.2727	10.5965	10.8718	11.8597	10.562	10.8971	10.4769	10.4348	11.2155	9.92076	11.6241	11.7241	11.0373	12.0444	11.3514	11.907	11.977	11.1786	9.88732	11.3609	11.0796	11.6291	10.2727	9.45162	9.4056	9.03761	10.0334	10.3625	10.0866	11.2815	12.6521	11.477	11.3436	9.36543	10.0909	10.3829	10.0291	11.4584
H1-3					9.94719		9.86926					10.2746					8.44774		7.39927	8.33533		8.36389		9.13085							8.49844	8.65815									8.8084	9.85494							9.00016
VASP	8.662	10.0197	9.96582	9.07662	9.5247	9.50201	10.0127	10.7914	9.90063	9.60907	9.74206	9.54543	10.6509	9.96249	10.2337	9.77505	9.28184	8.96362	9.31192	9.65949	9.00267	9.13314	9.30354	9.75478	10.1784	9.8881	10.2908	11.0087	9.31456	10.9332	9.67484	10.1727	9.99865	9.2788	9.07237	10.398	9.41827	9.83477	9.53695	8.53556	10.1096	9.91132	9.90873	9.70386	8.86339	9.37876	9.90687	9.92499	9.49903
PLA2G4A		8.19092	9.26966	8.24401	8.48198	8.48116	8.7831	8.68397	8.65982	8.18368		8.7223	8.36002	8.87843	8.92702	8.56882	8.67326	8.17638	8.34037	8.7765	8.44482	8.09517	8.58086	8.60957	8.54772	8.33445	9.05419	9.15111	8.56144	8.93127	8.45155	8.54193	9.11993	8.35255		8.58177	7.94081	8.33714	8.50675	7.92724	8.31883	8.61072	8.83552	8.4445	8.34781	8.19749	8.6111	8.1531	8.4244
MLH1			8.77591				8.33116		8.0073			8.95173									7.88348		9.18537					8.42156		8.14437		8.16867	8.38772								8.13325		8.52355	8.43054					8.23044
RPSA	9.04687	10.7263	11.3052	9.84788	11.984	9.43899	12.4204	11.3442	10.2319	9.67308	9.91999	10.5015	11.0293	11.8353	11.1501	11.1615	9.61392	9.79939	8.38222	11.4138	11.1137	9.70706	10.8989	10.8715	11.3154	11.16	10.6169	10.2511	10.4819	11.803	11.0714	11.3881	11.9115	9.28161	8.84508	11.0443	8.48896	10.8957	10.0924	8.12299	11.6803	11.7241	11.8849	10.2492	9.72332	9.64835	10.4257	10.74	11.8503
PFKFB2	7.14954	8.14015	8.84385	8.19647	8.58166	9.20545	9.21865	8.39269	8.3876	8.24904	7.92037	8.95759	8.28129	8.73987	8.93585	8.8926	8.30998	8.13966		8.76288	8.26092		8.34632	8.05662	8.90961	8.81836	9.0928	8.51613	8.76298	8.92652	8.55445	8.90662	9.31184	8.54485		8.52098	7.38891	8.51711	8.46804	7.4025	8.69977	9.04398	8.84173	8.26244	8.17061		8.54263	8.11317	8.61175
EIF2S2	7.64598	8.827	9.14469	8.37472	9.73786	8.28484	10.1593	9.28187	8.36786	8.16933	7.70534	9.09996	8.99887	9.15293	9.05483	8.78366	8.23616	7.66896	7.46966	9.27535	8.88489	8.47666	8.82882	9.00873	9.25342	9.16283	8.74759	8.41483	8.34253	9.24315	8.96968	9.22827	9.55995	7.81576	7.64773	9.08513	7.12658	8.59386	8.33348	7.39123	9.28522	9.36507	9.50033	8.36328	8.11763	7.9317	8.37833	8.73598	9.18526
CSTF3		7.5331	8.39464	7.57977	8.77442	7.89673	9.47213	8.25514	7.85903	7.34189	8.10005	9.37846	8.23962	8.87647	8.51956	8.52681	8.59768			8.78003	8.3693	8.39735	8.37995	8.23915	8.74531	8.3734	8.29897	8.28948	8.06261	8.01976	8.6239	8.73353	8.86723	7.39825	7.97918	8.4583		8.42853	7.72907		8.6479	8.65446	9.01962	8.13149	7.62295		7.98309	7.9552	8.70018
TOP1	7.6548	8.14688	9.35835	8.21087	9.77016	8.68179	10.6188	8.93441	8.69926	8.60104	8.11098	9.43719	8.99196	9.7903	9.3876	8.3253	7.86688		7.72493	8.48085	8.94143	8.04524	9.20328	8.24679	9.48685	9.01402	8.9776	8.7993	8.53226	8.8355	9.06359	8.8403	9.40084	8.14957	7.58402	7.85841		8.62381	8.427	7.66464	8.61279	9.558	9.88174	8.73531	7.68201	7.38288	8.01389	8.33988	9.82336
PA2G4	8.64854	10.1359	10.4106	9.77036	10.6669	9.78277	10.8306	9.81482	9.67036	9.51727	9.10729	10.1047	9.9382	10.3803	10.0189	10.1138	9.86977	9.10445	9.3097	10.3782	10.0266	9.41747	9.83706	9.92162	10.5908	10.3458	10.0473	9.94636	9.8612	10.3256	9.95029	10.0751	10.5203	9.19431	8.66794	9.88807	8.01595	10.1458	9.84164	8.23746	10.3041	10.7089	10.7982	10.1137	9.34681	9.23306	9.18262	10.0166	10.2971
SFXN1	8.57004	8.6674	9.66333	8.8688	10.1495	8.23636	10.8701	9.55717	9.11486	8.86098	8.51443	9.34405	9.20567	10.0041	9.92959	9.70556	8.88031	9.05315	8.73403	10.0122	9.76901	8.94091	9.86673	9.25977	9.97765	9.61413	9.11987	9.62464	8.96516	9.39184	9.53115	9.84689	10.0075	8.80884	8.48139	9.7554	8.57488	9.16972	9.46911	8.14858	9.66992	10.0065	10.2307	9.14875	8.45992	8.80719	9.45816	9.27397	10.432
NUP62	7.32609	8.24592	8.75486	7.91422	8.77807	8.53396	9.60614	8.70396	8.14529	8.00822	8.25048	8.62339	8.40335	8.99712	9.00048	8.81021	7.74968	7.85827	7.16028	8.70916	8.59278	7.65382	8.32879	8.37032	8.72952	8.31431	8.40508	8.2962	8.12844	8.7573	8.67486	8.76806	8.75653	7.5961		8.22068		8.76337	8.11892		8.54199	8.73091	9.06298	7.94817	7.54228	7.34645	8.15377	8.00955	8.61912
SYPL1	8.42785	10.153	11.2275	9.32847	10.222	10.5926	10.6509	11.5111	10.6863	9.8714	9.68519	7.59743	10.8288	10.5387	11.2505	10.2956	9.13	9.13938	8.35523	9.93812	10.4533	8.48287	10.056	9.90497	10.4334	10.3076	10.7565	9.67847	9.75307	11.3139	10.7201	11.0092	10.4927	9.48797	8.44982	11.6112	7.83039	10.6775	9.91248	8.01713	10.0083	10.2402	10.693	9.17728	9.74502	8.65635	10.1846	11.4845	10.1904
GAB1		8.74494	8.36427		8.66411		8.51929	8.62984				9.26975	8.30199	8.37402	8.68095	8.06903	8.11231			8.22338	7.92882	8.39298	7.62673		7.97279	8.10128	9.32541			9.22551	8.19715	8.2667	7.93443	7.10227		8.72544		7.99853			8.11885	7.74476	7.90766					8.17665	7.95386
GSK3A		8.46674	8.25559	7.47773	8.28043		8.38103	8.34235	8.03332	7.45147	8.52912	8.46626	8.72619	8.03599	8.17458	8.12157	8.28314			8.37627	7.81097	8.53651	8.11677	8.14099	8.01651	8.34087	8.44591	7.7261	7.2005	8.86234	8.04573	8.4096	8.59381		7.91814	8.39274	7.1952	7.37806	7.9766		7.964	7.44861	8.2354	8.04564	7.33939	7.52682	7.08154	7.63767	7.83679
BLOC1S5	7.14423	7.58894	7.98376	7.62569	8.49715	7.50017	8.80253	8.16955	7.62801	7.26964	7.35683	8.13555	7.77891	7.96928	8.12563	8.29396	7.50032	7.57854		8.00591	7.9686	8.34852	7.80977	8.02924	8.3641	8.25929	7.75509	7.7332	7.90174	8.51369	7.82523	8.21939	8.40027			8.0991		8.20086	7.90022		8.43118	8.23419	8.28434	8.08223	7.91904	6.85774	8.15997	7.89766	7.96651
EIF4A2	8.8193	10.9897	10.5596	9.18794	11.0258	9.70831	10.9333	11.45	9.71683	9.22582	9.95377	8.65538	10.9679	10.6898	10.4414	10.3184	9.29401	8.60826	8.46633	10.1368	10.166	8.49385	9.97466	9.73904	10.437	10.2725	10.0838	9.02393	9.39632	11.8023	10.0492	10.5199	10.2721	9.05936	8.64148	11.1498	8.27736	10.7794	9.35422	7.69482	10.0315	10.1244	10.6526	9.24084	9.29476	8.80383	9.47758	10.7336	10.3748
EIF4EBP1		7.88397	6.7534	7.42062	8.06208	7.68296	7.96021	7.78189			7.31779	9.05134	7.2465	8.31672	7.6284	7.81528	7.09985	7.41943	7.3434	8.9394	6.97671	7.72758	7.32883	7.64915	7.86407	8.24254	6.71978	8.58574		8.3671	7.77134	7.28237	7.72316	6.91547		7.95665		7.7266	7.15829		8.30951	6.89957		7.41399		7.14814	8.08741	7.46472	7.768
HMBS	8.48425	9.45355	9.37426	9.1811	8.92397	10.1204	8.92443	8.06177	9.25531	10.0177	9.2977	7.49606	8.52571	9.66479	8.59488	9.1047	8.82713	9.35702	9.85569	9.05367	10.0558	7.71049	8.63425	9.53403	9.48099	9.65011	9.38396	9.35619	9.76984	7.9492	8.507	8.57051	9.20357	9.68869	9.02373	8.41376	7.88969	9.45494	9.39263	8.17552	9.48777	8.45852	9.47366	9.68793	9.49103	9.22825	8.97475	8.77526	9.03928
ACOT7	8.68685	9.52711	9.89609	8.76977	9.5632	9.52601	10.0723	9.35051	9.05205	9.22872	9.17871	8.96512	9.03086	10.1899	11.6384	9.66522	9.1912	8.6361	8.67787	10.3216	9.45465	9.25886	9.64687	9.60432	9.90789	9.50471	9.25025	9.39599	9.02836	9.78047	9.67543	10.038	9.92236	9.19337	8.55372	9.57311	8.91555	9.5716	9.68723	8.03415	9.82913	9.10391	9.93681	9.70835	9.5491	9.16092	9.85663	9.45643	9.77944
CYB5B	7.52391	9.51184	10.9304	9.60269	10.6095	10.7045	10.8323	10.7814	10.1884	9.61789	9.48853	10.3244	10.1751	10.2136	11.094	10.037	9.5797	8.9341	8.51699	9.88519	9.56201	11.0141	9.21516	9.88094	10.1489	9.37182	10.2331	9.58729	9.2839	10.2155	10.4821	10.2117	10.1869	9.22947	8.50268	10.1229	7.87824	10.2528	9.17128	8.1091	9.94688	10.177	10.1883	9.06434	9.2851	8.81699	9.8309	9.91779	10.0181
LSM14B		8.48671	8.15502		7.83877	7.4664	8.45554	8.1524				8.8345	7.9694	7.99653	7.63053	8.18647				7.95881	7.95583	8.22918	7.90485		7.98039	8.01846	7.86473	7.70316		8.08257	7.86994	7.96393	8.56066			7.94604		7.86471			8.51999		7.26563				7.96852		7.46321
GNG5	9.05571	9.73834	10.0695	9.62266	10.7567	9.03404	10.8319	8.94003	10.0426	9.63952		10.9458	9.79658	10.4825	10.4941	10.0054	9.98563	10.4287	9.7311	10.9442	9.68795	10.6452	10.0956	10.4504	10.2823	9.71855	10.1512	10.5862	9.67755	9.92407	9.8293	10.2034	10.6853	9.5821	8.55818	10.4072	9.13192	9.41468	9.91808	8.52244	10.588	10.7361	10.3666	9.53796	9.46378	9.47422	10.5164	10.5483	10.767
HTATSF1		7.8545	8.68302		8.69962		8.75662	8.43019	7.69868	8.01479		9.03565	7.99613	8.28682	8.43642	8.19371	8.53089	7.64603		8.40468	8.30361	8.39765	8.12724	8.13274	8.57061	8.22185	8.235		8.22302	8.45093	8.21847	8.58528	8.61125			7.90825		8.26608			8.31633	8.84394	8.36294				8.53805	8.06393	8.44242
CMTM7			8.84442	8.17953	9.52565							9.18534				9.14086		8.99403		9.10791													9.28167					8.57568					8.85522			8.01672	8.96043
CA2	10.5421	11.6877	11.176	11.266	9.77676	12.8112	10.3501	9.73905	11.5928	12.3107	11.2937	8.08286	10.2071	12.0803	10.7966	11.5252	11.2019	11.2826	12.4997	11.1401	12.2646	9.1766	10.5396	11.4242	11.8675	12.0895	11.8176	11.5939	12.1107	9.44693	10.9387	10.1579	10.5531	12.1922	11.6549	10.1727	9.55163	11.7943	11.9117	10.4913	11.7526	10.5645	11.4157	12.1277	11.8781	11.9586	11.0829	11.2171	11.2435
LPP	8.04615	11.7554	9.62917	9.24112	10.6101	10.4181	9.46393	12.7419	10.2384	7.56971	10.6887	9.08265	12.5662	9.79912	10.868	10.4713	10.0756	7.07764	5.40297	9.97234	9.55824	9.14816	9.242	9.24996	9.28453	10.9039	10.4007	6.75506	8.04319	12.9305	10.9972	10.9294	10.2535	7.7696	6.48359	12.1624	7.07415	10.7107	8.19027		11.018	9.35636	9.541	7.92095	10.0836	7.63517	8.79919	11.7545	8.72768
OPTN	7.19916	8.82772	8.83891	8.12081	8.72324	8.73308	9.01898	8.83257	8.33549	8.2127	7.97799	8.85325	8.80586	8.91296	9.29558	8.85128	8.26615	7.59604	7.24335	8.27833	8.70309	7.84715	8.15647	7.8837	8.93804	8.5389	8.58165	7.73078	8.36549	9.19122	8.67129	8.81775	8.59243	8.16799	7.01385	8.56197	7.14623	8.66509	7.9353		8.64337	7.86501	8.8504	8.08384	8.11704	7.00688	8.20865	8.40836	8.24218
TWF1	8.07853	8.95714	9.0313	8.32419	9.5475	8.13455	9.89953	9.55049	8.71935	7.96293	8.5879	9.32353	9.42967	9.28524	9.28011	9.42037	9.16113	8.69552	8.12122	9.63745	8.92803	8.78049	8.84794	8.98113	9.16791	9.20678	9.06436	8.39909	8.42755	9.92063	9.29847	9.6156	10.0972	7.71099	8.01172	9.78131	7.17825	9.13505	8.30294	7.78598	9.15882	9.18145	9.63275	8.31084	8.35988	8.28024	8.93363	9.46646	9.38536
ERH	8.52106	9.59086	10.7604	8.91393	11.5565	9.93974	11.8365	10.9791	9.52748	8.51805	9.83916	10.6289	10.6006	10.6999	10.5569	10.3767	10.327	9.46076	7.68212	11.0558	9.92288	9.93154	10.4767	10.3804	10.5564	10.4486	10.057	9.39897	9.24965	11.1082	10.8777	10.7076	10.9191	8.27156	8.44743	10.3144	7.67186	10.6564	9.15825	8.09578	10.3539	11.5217	11.0243	9.50051	9.38772	8.44888	9.75117	10.1287	10.7718
SMU1	7.30538	8.71665	9.27374	8.17939	9.54019	7.97981	10.0671	9.49617	8.21565	8.02771	8.94046	9.0939	9.0675	9.3097	9.31079	9.01122	8.75592	8.03656	7.31275	9.26902	8.86831	8.48214	9.0003	8.91633	9.24528	9.02736	8.80713	8.5501	8.49078	9.19039	8.92972	9.15702	9.35109	7.85398	7.76036	8.83223	6.86975	8.81627	8.2484	7.06823	8.93431	9.58721	9.77129	8.71917	7.88105	7.91962	8.28766	8.7241	9.22431
SBDS	8.04101	10.3599	9.61123	8.18717	9.77028	8.4598	9.59051	11.1814	8.8299	7.90117	8.84939	8.62891	10.7996	9.20342	9.63013	9.44931	9.10388	7.35103		9.60518	9.01824	8.34499	8.77483	8.81442	9.09118	9.61976	8.91315	7.74034	8.22126	11.4708	9.19434	9.62465	9.55504	7.9397	6.26423	10.8369	7.46998	9.35418	8.46031		9.55977	9.05638	9.65675	8.06376	8.48839	7.64415	8.65197	10.5762	9.1188
KRT7	9.79598		8.97545		8.27458	10.0606	10.0483	7.83758							9.98195	9.15669	9.15602	8.22813		8.22526	12.0252	9.09086	9.05956	9.11085	8.53035	10.2575	8.65955		8.61965	9.92103	8.64804	10.3741	8.4998	9.26742	8.48183	10.4764	8.32942	9.38566	9.60349		8.37334	8.68356	9.46605	8.80244	8.67629		9.54861	10.1761	9.4234
PSMB3	9.3736	10.9153	10.9569	9.80892	10.6754	11.1513	11.392	11.0325	10.5566	10.6741	10.0902	9.77155	10.6314	11.3095	10.6321	10.8842	10.1298	9.90446	10.482	11.0484	10.909	8.76802	10.2824	10.6653	11.2486	11.0622	10.8952	11.0609	10.6872	11.1888	10.721	10.7986	11.1838	10.173	10.0239	10.7563	9.12717	11.1157	10.3372	9.47886	10.808	10.7292	11.4355	10.5605	10.3923	10.2981	10.445	10.5355	10.9849
PKLR	9.03992	10.347	9.37831	9.73152	8.36192	11.143	9.20851	8.41639	9.75631	10.1364	9.20611	8.00285	8.91565	9.98339	9.21145	9.50649	9.65419	9.87028	10.879	9.56198	10.0981	8.49073	9.37864	10.0898	9.84291	10.0967	9.49893	9.29075	9.71002	7.88724	9.14604	8.31662	8.99198	10.2852	9.46688	8.57534	8.42294	9.75976	10.2552	9.12934	10.0022	9.2065	9.68641	10.0682	10.3814	9.69694	9.63182	9.13668	9.32008
TBL1XR1	6.29716	8.27187	8.93365	7.90868	9.49689	7.51829	9.47384	8.99221	8.05395	7.74735	8.03045	8.69159	8.7456	9.01916	8.858	8.70208	8.40838	7.477		9.04399	8.71896	8.54938	8.68343	8.28007	9.10639	8.66802	8.57674	7.86174	8.18735	8.96376	8.62282	9.14888	8.93961	7.36446	6.85555	8.38513	6.75143	8.86247	7.92986	6.57248	9.04641	9.30581	9.24514	8.12169	7.45231	7.16651	7.88035	8.75739	8.92132
TBL1X								7.97118
ARPC5	9.16033	9.9881	9.90085	9.12175	10.8157	7.61614	10.8836	10.7515	9.81279	9.48801	9.23487	9.94622	10.4011	10.0228	10.2605	10.1999	9.30287	9.72737	9.90003	11.1452	9.56309	9.25832	10.0066	10.3799	10.3823	10.1937	10.1057	10.9879	9.96348	11.0607	10.0412	10.7085	10.836	8.89603	8.32294	11.1112	9.16923	9.48675	9.74167	8.56795	10.2001	10.7579	10.6697	9.76783	9.10272	9.4097	9.95662	10.6507	10.469
RNH1	9.57716	11.928	10.6236	10.2316	11.8115	11.7799	11.4754	11.9687	10.7482	10.5361	11.335	10.6249	11.1029	11.8951	10.0913	11.7016	10.8677	10.4263	10.7749	11.7157	11.6392	10.403	10.7096	11.3566	11.377	11.6614	11.6954	10.5051	10.039	12.8827	10.9145	11.482	12.0304	10.3836	10.1542	11.8439	9.22627	11.9083	10.78	9.31998	11.3047	11.4158	11.9297	10.231	10.9489	10.31	10.8146	11.6958	11.1501
SFXN4					8.31729		7.49094	7.70664			7.25899	8.65205			8.1042			7.83367		8.73962			7.66334							7.68027	6.7241		8.47789								7.14672	7.49816	6.67758			7.167		7.66692	7.59921
ARPC1A	7.81024	9.84271	9.42393	8.47796	9.46376	9.0974	9.49462	10.6716	9.25844	8.00144	8.8291	8.1702	10.5382	9.29921	9.67117	9.07959	8.77053	7.46117	7.88712	8.81244	8.87895	7.88951	8.62525	8.62243	8.98956	9.52411	9.80213	8.14286	8.3006	10.7634	9.39129	9.53553	9.27955	8.04979	7.32262	10.3185	7.37413	9.35435	8.15959	6.71517	8.93587	8.9831	9.28059	8.25532	8.86775	7.79304	8.35513	9.91828	9.16092
KATNA1					7.57874		7.91838		7.38359							7.30113				7.66375									7.06585	7.64111			8.3057									8.23094	7.82915
SNRPD2	7.87101	9.12428	10.3302	8.94446	10.3453	8.74685	11.0348	10.1601	9.29641	8.95835	8.59118	10.0462	9.84182	9.92172	10.1954	9.7877	9.47533	8.4467	7.79157	10.0832	9.88977	9.17694	9.78983	9.47863	10.2412	9.98583	9.77221	9.17324	9.64118	10.0235	9.92471	10.1677	10.1957	8.61144	7.84152	9.45698	6.94486	9.46756	9.11924	7.70846	10.1109	10.8341	10.6596	9.3295	8.49103	8.12608	8.85665	9.2259	9.99472
PLCB2	7.16133	7.3627	8.16759	7.9978	8.46539	7.6746	9.05895	7.47341	7.74997	8.16461	8.15684	8.40677	7.63017	8.46371	8.10203	8.40633	8.21639	8.33233	8.4406	9.05223	7.9166	8.25541	7.99979	8.37139	8.77612	8.17185	8.43496	9.63779	8.35822	7.82569	8.01576	8.24688	8.93057	7.22389	7.79737	8.25885	7.65901	8.21791	7.91066	7.72113	8.3175	8.75044	8.89854	8.27636	7.14639	8.28083	8.39815	7.87691	8.63029
CLC	8.02068		8.26649	8.98503	8.37787	7.70846	7.88418		8.83073	8.3718	6.76569	9.58703	8.61454	7.56766	7.84132	8.44756	8.14387	8.22324	8.74966	7.93092		8.88157	8.44508	9.36872	8.43859	7.22127	8.91258	10.0388	8.43845		7.36997	8.05402	8.59744	8.36541	9.1164		8.00231	8.53255	8.44827	8.94963		8.06355	7.79332	9.36298	9.07951	7.69562	8.14396	7.6146	7.88107
UBL7		8.44111			8.73867	8.91338	8.39911	8.37055		7.53691			8.17001	8.53508	8.18584	8.46819			8.38989	8.55196	7.87322		8.10311	8.12751		8.26935				8.84314	7.83634		8.61916			8.50215		8.36981		8.1107	8.3142		8.24592				7.83555	8.3228	8.06624
TFIP11		7.7008	8.07211		8.22587	7.51777	8.72754	8.1755					7.93666	7.99805	7.93353	7.929				7.67086	7.6661		7.7315	6.97117	8.1139	7.96254	7.80171	7.91327		8.14022	8.08652	8.00987	8.01702		6.93687	7.68495		7.76606	7.10107	7.79552	8.04397	7.35958	8.50616	8.11545				7.13969	7.86988
NCKAP1L	7.70168	7.59294	8.69301	7.6039	9.02255	7.64552	9.9143	7.99289	8.32533	7.93034	8.45238	8.54945	8.16193	9.24182	8.81345	9.12549	7.97418	8.67112	7.88741	9.61017	8.18251	7.55116	8.78	8.62842	9.28086	8.66106	8.59321	9.52749	7.97957	8.37801	8.61784	8.91427	9.70417	7.70743	7.91508	8.71091	8.20132	8.52263	8.76821	7.73631	8.87412	9.19302	9.40991	8.65242	7.97084	8.39152	9.07216	8.35313	9.26668
CEP170	6.90031	7.77577	8.16505	7.80543	8.43793	8.21725	8.81009	7.84677	7.5323	7.27492	7.2995	8.4141	7.76366	8.40262	8.75575	8.29916	8.00602	7.89443	7.45038	8.80569	7.98995	8.38659	7.93713	8.00132	8.26606	8.20636	7.38605	8.1546	7.78894	8.33092	8.22745	8.42847	8.52021			7.87404	6.7955	8.13735	7.8797		8.32099	8.0698	8.33121	7.58046	7.53833	7.54203	7.9964	7.7329	8.25225
POT1			7.13085		7.58948		7.1985	6.93641					7.0606	6.39257	7.06689						7.16446					7.02278				7.44722												7.71879	6.92745					6.67047
RBM17		8.38729	8.71833	7.72208	9.16829		9.24217	8.60204	7.93425	8.10833		8.74087	8.48619	8.32575	8.83183	8.55298	8.1589			8.76843	8.56869	8.14897	8.67376	8.21741	9.03401	8.70003	8.73373	8.32867	8.57613	8.63605	8.60139	8.6473	8.77936	7.38546	9.08051			8.46235	7.84462		8.887	8.66399	8.90251	8.47331	7.64444		8.37852	8.07165	8.54916
SDCBP	8.33812	8.596	8.83694	8.36545	9.82301	8.30661	10.1058	9.60313	8.67907	8.40924	9.06426	8.41958	9.04521	9.6478	9.3873	9.66747	7.85317	9.93054	8.69707	10.8052	9.09475	8.26936	9.24365	9.14282	8.99475	8.97581	9.46002	9.87195	8.84698	9.786	10.0214	9.91158	10.0625	8.33893	7.99586	9.93592	8.31023	9.49324	9.39948	7.76958	8.99611	8.82348	9.65606	9.58729	9.28229	8.46062	10.3323	10.1363	10.5316
SEC22A			7.99248	7.3259	7.98323		8.52835	8.26272		8.36711			7.56489	8.30627	7.74608	7.63943				8.56422	7.99962			7.23452	7.74592	6.37875		7.59503		9.19446	7.74389	8.1245	8.55766		7.61471	8.10508		7.2587			8.57114	6.53674	8.47025	7.94178				8.6924	8.61526
AHCYL1	7.72479	9.62695	9.85866	8.4702	9.85537	8.51028	9.94965	9.80003	9.12493	8.51002	8.76455	9.27856	9.07944	9.72856	9.4523	9.78611	9.30877	8.36342	8.59303	9.48423	9.42864	8.88771	9.08576	9.1719	9.52038	9.35892	9.55711	8.85845	8.55254	10.163	9.24153	9.72361	9.79186	8.14171	7.6873	9.61166	8.11707	9.62419	9.0297	7.78377	9.5108	9.36119	9.76862	8.80428	8.44103	7.76094	9.16383	9.332	9.22892
PVALB			8.88796		7.98787	7.53241	8.00859					8.17892		8.25118		6.54995		7.30981			7.70185			7.65291	8.18421	7.74224		7.3432	7.07546			6.862		8.25054			7.18791				7.2982	8.23111					7.34827		7.78956
GSTM4		8.96439	8.18125	7.99921	7.81666		7.38868	8.68462	7.8265		8.00007	8.93854	8.59504	8.15702	8.5854	8.53819	9.01552				9.1446			6.9218	8.42407	8.88083	8.18335	7.21963	8.60146	9.78367	8.22711	8.20874	8.12699			9.1957		8.12008	6.5701		7.97963	7.41311	8.81672		8.12339		8.21806	8.84179	9.95528
DAB2	7.36244	8.87373	9.37012	8.68701	9.72441	8.07008	10.0205	8.57876	8.26449	7.9795	8.74631	8.77547	8.64863	9.60495	9.53288	10.0258	8.23423	9.67934	7.28235	9.75419	8.92174	8.33589	9.08106	9.1992	9.58321	9.32774	9.05583	8.76599	9.29966	9.2527	9.40789	9.67498	11.3355	8.41332	7.97177	8.70651	7.06148	9.42516	8.68553	7.99451	9.12704	9.45067	9.70895	8.52289	8.24266	8.15931	9.40082	8.30497	9.38289
ELAVL1	8.18528	9.62013	10.1519	9.01984	10.5891	8.73625	10.8424	9.75642	9.23393	8.96165	9.22878	9.47044	10.0168	10.403	10.0869	10.0772	9.40172	8.04839	7.72645	10.1515	10.0463	8.5971	9.76764	9.54484	10.3863	10.0265	9.63864	9.157	9.53811	10.3358	9.76657	10.1931	10.4632	8.55351	8.3977	9.7459	7.54161	9.94617	8.82171	7.37742	10.0655	10.4966	10.6341	9.37035	8.58704	8.15799	9.05039	9.08681	10.0448
ACO1	8.07175	9.67569	10.4656	8.80612	9.81913	9.12724	9.9029	10.0363	9.64682	8.72885	9.66604	8.37048	9.32657	9.78151	10.0051	9.98464	8.67284	8.05827	7.15635	9.53202	9.07543	8.03144	9.07148	8.94943	9.61017	9.48876	9.94514	8.70364	9.40561	10.8879	9.6312	9.62546	10.0681	8.41491	7.21804	10.346	7.78374	9.91358	8.26792	6.44439	9.28187	9.24153	9.75921	8.32808	8.86403	7.83923	9.49577	9.77269	9.37868
TMBIM1	8.09744	9.03174	9.76368	8.91585	9.59914	9.98444	9.36843	10.1644	9.33172	8.48942	8.49101	8.81677	9.35214	8.72443	9.53101	8.99857	8.90617	9.68704	9.28801	9.60951	9.0796	9.2133	9.05324	9.22902	8.85831	8.54743	8.90756	9.41655	8.65728	9.77866	9.64611	9.5824	9.16911	8.7167	7.01955	9.89857	8.52486	8.27124	9.01454	7.64215	9.26905	8.9042	8.9875	8.13105	9.3137	8.92748	9.64206	9.87148	9.33535
DBI	8.85999	10.9332	11.5224	8.63037	10.6667	10.1498	10.7618	11.0455	10.3883	9.39157	10.8354	8.87601	9.81308	11.2084	11.8732	11.0621	9.02446	9.51831	8.49204	11.0978	9.81718	8.25176	9.54141	10.1704	11.0976	10.4692	10.9704	9.7858	10.1065	12.3545	10.145	10.7172	11.036	9.25378	8.94845	10.9378	8.12113	11.3534	8.68752	7.90448	9.85664	10.3884	10.3908	9.72872	9.42363	9.4387	10.7778	10.2727	10.7052
MUSTN1	6.50593	8.44071	10.5631	11.2812	9.54375	10.7399	8.27892	11.7139	11.5006	6.93024	10.0998	8.10967	11.853	10.5225	12.993	9.4838	11.8299	6.58204		6.96941	7.80275	6.51472	7.61915	8.17325	8.7017	12.0694	10.9512		8.20553	11.5632	12.2107	10.8446	12.0172	7.902		12.0747		10.9821	6.69685		9.48911	8.43462	8.1692	6.61233	9.30871	5.9803	8.25343	9.89765	8.19606
RNF2			7.5153				8.55245	7.58252			6.91547			7.46871	8.04725	7.75771				6.63911	7.59267			8.00465	7.72212	7.41963				7.33705	7.59491	7.0883						7.36773			7.05144	7.27685	8.24313						7.58761
DES	8.8729	10.0079	11.0689	12.4471	12.1513	13.7811	7.62064	13.6649	14.598	9.01419	9.00353	8.11731	14.6714	8.95174	13.7374	10.2111	12.9631			7.19908	9.53459	6.0586	9.34611	8.85469	10.8081	13.7583	15.5459		10.2618	10.7193	15.2569	13.0548	11.4969	8.76169		9.00331	6.42933	9.84446	9.58383		9.92656	11.0379	12.0219	10.2673	13.8826	6.1299	11.2043	9.44934	7.62894
UGP2	9.70855	11.061	11.296	10.7852	11.3984		11.4064	11.1755	11.0398	10.6487	9.93446	12.7195	10.849	11.3255	11.2055	11.2502	11.0761	10.1523	9.90056	11.5939	10.9824	10.9868	10.6482	10.8332	10.9937	11.1799	10.5668	11.1218	10.5978	11.6167	10.8603	11.0169	11.5611	10.5182	9.14744	11.2804	8.9564	10.8997	10.5617	8.58387	11.6992	11.1842	11.598	10.5828	10.1749	9.46315	10.9849	11.5543	11.3775
PAFAH1B2	8.11428	9.66144	9.91004	8.55872	10.1597	9.45862	9.84458	9.3303	9.00964	9.20593	8.99321	8.12701	9.16935	10.0154	9.90379	9.72094	8.95157	8.29444	9.22018	10.2795	9.55548	7.43034	9.11949	9.9705	10.0104	9.60139	9.62134	9.07693	9.08431	10.2178	9.18477	9.79221	9.94153	9.06432	7.63127	9.5819	7.16273	9.71436	8.79637	7.74079	9.51629	9.24376	10.0628	9.03529	9.31631	8.73664	9.2459	9.1933	9.52259
SASS6													6.87571
STAT1	8.26536	9.57061	9.53196	8.37055	10.7455	8.77085	10.8196	9.78024	8.73965	8.49118	9.40316	10.7514	9.23896	11.2219	10.0594	10.3243	8.72875	8.99262	7.61437	10.4358	9.4861	8.45696	9.73895	10.7179	10.3735	10.0128	8.83854	9.24831	8.38772	10.3737	9.64202	10.0093	10.1657	8.6058	8.54465	10.1462	7.95049	9.776	9.23263	7.66241	10.0729	9.64919	10.413	9.05351	8.59751	8.72255	9.30122	9.83585	10.0357
PYGM	7.99115	9.73729	8.73082	8.49303	8.92598	7.9944	8.19641	11.2009	9.62033	7.33777	8.39453		10.9029	7.79419	9.4608	8.37352	8.84155			7.65648	8.54895		7.73406	7.98683	8.29538	8.65427	10.1291		6.81378	11.2019	9.82324	9.20439	8.82475			10.9433		9.06316	7.05283		8.46356	7.87051	8.22944		8.98281		8.09764	10.041	7.19182
ANKRD13A	7.32107	8.64161	8.35743	8.02104	8.42754	8.26628	8.71557	8.72223	8.44272	8.2668	8.09354	8.64406	8.69396	8.58292	8.39326	8.61308	8.1395	7.63225	7.63373	8.29473	8.27481	7.63047	8.16653	8.39531	8.873	8.65823	8.82502	8.33795	8.19303	8.9168	8.18708	8.49337	8.66859	7.8579	7.15189	8.26706	7.65604	8.70914	7.97566	6.79568	8.75348	8.58582	8.81523	7.93819	7.89826	7.38568	8.164	8.2486	8.18945
CNN1	10.1494	14.793	10.6719	11.9806	11.957	13.0241	9.51448	14.9348	12.585	7.58407	12.3616	10.2794	15.333	10.0442	13.0202	11.8663	12.4783	7.5503		10.5274	10.453	10.1314	10.7977	10.814	10.5137	13.6345	12.606		8.75269	15.0132	13.6152	13.0772	12.5663	8.60988	6.47172	15.4269	8.67358	12.6617	9.84301	6.96626	12.2553	10.5932	10.6895	8.22446	12.6984	9.46866	10.8631	14.9337	9.67652
ADD3	7.68589	10.1184	10.9816	9.34607	10.5023	9.33639	11.0196	10.01	9.41739	9.37315	8.55546	8.97344	9.94367	10.7562	11.556	10.7391	9.92326	7.80244	8.05144	9.59909	10.5942	9.45285	10.14	9.74666	10.6835	10.1119	10.245	8.92058	10.2025	10.5575	10.512	10.8365	10.5321	9.60131	7.56111	8.9959	7.80709	10.084	9.4064	7.42289	9.86896	9.92007	10.7736	8.398	9.66429	7.65367	9.09962	8.62436	9.76538
NEFL			10.0218	7.55385	8.28061		9.52506		7.63325				8.41079	9.85376	13.1749		10.4172					10.1658	7.7007	7.87436	9.32609	7.9803	9.72724		8.34789	7.77564	9.31328	8.83111	8.24343						8.11397			7.4983	8.48031		9.48555				6.95947
RRAS	8.9268	12.1595	11.8789	10.1467	11.054	11.035	10.4963	13.6677	11.2697	9.97664	10.8388	9.13403	13.2534	10.8709	12.0169	10.8366	10.8013	7.82337	6.22779	10.3742	10.4084	9.7296	10.1942	9.77165	10.3462	11.0053	11.1516	8.0817	9.41359	13.1287	11.2498	11.4382	10.7703	9.06834	6.64261	12.8787	7.93962	11.2524	9.65336	5.87764	10.7549	9.87563	10.641	8.76739	10.3868	8.33117	10.3211	12.8274	10.0181
EEF1AKMT2		8.06871	7.21905				8.13893	7.91113		7.18722		7.03335		7.62654	8.06074					8.12293	7.46965	7.60532	7.49624		7.67974	7.03295				8.02017		6.83658	8.42931			7.62491			7.66802		8.26539	7.12548	8.00467				7.18622	7.67975	8.02933
GNG10					7.62038							10.8923					7.56819	7.5567		7.92394		8.70525
CBR1	8.63051	11.9357	10.7759	9.65821	11.1791	10.2796	11.0848	12.0504	10.2127	9.89607	10.5679	9.81909	11.2226	11.1492	11.1804	11.1617	10.399	9.70768	8.4592	11.1204	10.8931	9.60438	9.98705	10.3812	11.0404	11.0637	10.9014	9.73517	9.95686	12.7236	10.6569	10.945	10.7269	9.50365	8.83143	11.8246	8.68996	11.577	9.7776	7.9784	10.8261	10.586	11.1773	9.72194	10.3751	9.8046	10.25	11.3917	10.6559
PRDX1	9.72255	11.2383	11.0856	10.3891	11.9025	11.2486	11.4257	11.9944	10.7543	10.51	10.8201	10.71	11.2627	11.6147	11.3181	11.3712	10.5722	10.7253	10.8842	11.8144	10.9118	10.0379	10.2597	11.068	11.484	11.2398	11.2234	10.5136	10.8489	12.2009	10.6726	11.0366	11.5367	10.5646	9.6643	11.6401	9.04655	11.5064	10.3243	9.13623	11.1733	11.1688	11.2237	10.7286	10.239	10.1812	11.0317	11.4219	11.2506
PSMA3	8.71648	9.94999	10.249	9.3669	10.5306	10.5536	10.4696	10.0691	9.72421	9.79426	9.80166	9.65853	9.83065	10.3475	9.82215	10.1224	9.71529	9.40905	9.65804	10.2106	10.1065	9.26803	9.62957	9.83162	10.4017	10.3027	10.1053	9.91876	9.899	10.4805	9.69394	9.92508	10.3707	9.62421	9.09291	10.1034	8.39433	10.352	9.70943	8.50621	10.1469	10.1912	10.4449	9.62727	9.30279	9.27922	9.74814	9.986	10.0977
SMAD3		8.13853	8.19129		8.26638		8.63811	8.29458	7.67623	7.27626		8.2029	8.54402	8.24068	8.41182	8.14558					8.02198		8.28101		7.73816	8.11892	8.49045		8.08646	8.79611	7.82761	8.38173	8.44728			8.39641		8.03203			8.42925	8.36035	8.25597		7.546			8.16677	8.1206
SMAD2		8.9691	9.05949	7.85234	8.02604	8.09811	9.33841	9.33104	8.10746	7.85229	7.93921	8.99539	8.81227	8.73994	9.16269	8.91809				8.13001	9.04032	8.73651	8.40275	8.59724	8.90051	8.66615	8.84078	8.01664	7.75653	9.3797	8.81074	8.96559	9.12839	7.73467	7.90416	8.8519	6.96569	8.60821	7.93851		8.77106	8.50793	9.12209	8.12722	7.96263	7.67894	8.3589	8.25742	8.33921
RAB1A	9.26321	10.3522	10.8419	9.74093	11.0182	10.1031	11.181	10.7606	10.1689	9.94553	9.95766	10.7095	10.5956	10.7465	10.6674	10.7793	10.2575	10.385	9.41149	10.9409	10.2026	10.2786	10.2666	10.5277	10.5342	10.3403	10.1466	10.8359	9.93928	11.163	10.5912	10.7252	11.063	9.55062	9.0706	11.0026	9.50095	10.6707	9.99234	8.67639	10.7623	10.711	10.9287	10.0295	9.81941	9.70879	10.8421	11.0814	11.1762
BLMH	8.45124	9.73874	9.50061	8.8917	9.24084	9.9025	9.5291	9.72601	9.24767	9.64624	9.23512	8.11846	9.48758	9.70003	9.38745	9.62366	8.71517	8.71732	9.73598	9.39048	9.87881	7.69728	9.05036	9.22412	9.67012	9.74203	9.66101	9.8976	9.4819	10.3149	9.11446	9.5384	9.3906	9.44397	9.25937	9.68231	8.42135	9.72428	9.23159	8.63651	9.50019	9.02091	9.72186	9.62964	9.38989	9.57901	9.35328	9.46885	9.23861
ALDH1A1	9.49351	11.0282	11.7775	10.9211	11.8506	11.2187	10.5797	13.1711	11.8236	10.7993	10.5775	9.13851	12.5557	11.6039	12.516	11.8642	10.864	10.3347	10.8901	11.2816	11.4155	10.0023	10.8141	11.0107	11.7927	11.8306	12.0556	10.1974	11.1768	13.2573	11.3071	11.5166	11.9332	10.8418	10.0668	12.2971	8.38916	11.9127	10.6723	9.28796	11.2763	10.3047	11.5915	11.1245	11.3472	10.579	11.0721	11.6736	10.5005
HNRNPU	8.38506	10.2975	10.7391	9.27002	11.467	8.99207	11.8137	10.8694	9.95606	9.29147	8.99764	10.389	10.6192	10.5699	10.7209	10.6268	9.83855	8.51368	8.22058	10.7967	10.7902	8.80693	10.5431	10.6513	11.0816	10.7024	10.1657	9.859	9.60074	10.813	10.548	10.8979	11.3411	8.95259	8.55186	10.3048	7.418	9.81192	9.52295	8.11479	10.9446	10.7463	11.216	10.0481	9.32992	8.84135	9.57587	9.97505	10.5592
SCP2	7.84564	9.04711	9.91941	8.72842	9.88837	8.55507	10.2343	9.6396	9.0993	8.55266	9.08065	9.27914	9.2709	10.0989	10.1014	9.69297	8.71053	9.7834	7.83916	10.4296	9.39023	9.25479	9.56421	9.49477	9.6189	9.37759	9.26972	9.76725	9.2179	9.86592	9.38988	9.73139	10.4448	8.52444	8.38066	9.69043	7.99199	9.59351	9.40376	7.81112	9.70774	9.83558	10.1294	9.08805	8.29557	8.69986	9.52945	9.70144	10.005
VPS4B	7.67744	9.19363	9.27148	7.90793	9.59837	9.01577	9.85987	9.84277	8.72461	8.65606	9.12404	8.10732	9.46733	9.6643	9.57244	9.65772	8.10035	8.07511	7.95027	9.55906	8.90731	7.02377	8.64991	9.18271	9.68475	9.16644	9.52057	9.28676	8.73181	10.1745	9.02642	9.52085	9.7457	8.12169	7.88672	9.75031	7.59632	9.65079	8.51726	7.39209	9.07406	9.02747	9.64763	8.59985	8.07766	7.87902	8.90052	9.37078	9.09556
HDLBP	8.11568	9.13716	9.05955	8.44413	10.6758	8.3488	10.9625	9.44543	8.24809	8.03033	8.22336	9.27067	9.08644	9.81162	9.38235	9.83228	8.60461	7.80496	6.38893	9.87319	9.48176	8.32805	9.6546	9.22725	9.71168	9.56302	8.68603	8.39895	8.79384	9.82845	9.37291	9.67035	10.1667	8.10266	7.57641	9.53424	7.53936	9.4498	8.7245	6.32389	10.0127	9.3891	10.2713	8.58974	8.11249	8.60745	8.62877	9.25221	10.3675
WASL		8.92831	8.88893		9.15475	8.04266	9.11846	9.37884	8.4776	7.29718	7.90935		9.38377	8.96053	9.0895	9.06381	8.405	6.5787		8.72157	8.59026	8.58517	8.3341	8.13888	8.46572	8.54933	8.66653		8.10791	9.79454	8.54676	9.08708	8.89587	6.81599		9.2422		8.95899	7.41525		8.61487	8.56271	8.72097		7.31947		7.54173	9.08919	8.27485
CAND2		9.0599	8.69465		7.91641	7.37	8.69903	9.87919	8.39455		8.56377		9.27993	8.67104	9.17317	8.56431	8.34431				8.02358		7.92249	8.11423	8.01415	8.56036	8.78247			9.69198	8.78977	8.61079	8.31925			9.45022		8.12134			8.23629		8.4695		8.25469			9.08328	7.68801
SETX							8.25001	7.38519		7.56495			7.22345		7.74259	7.55895				7.80194	7.18262				7.93112					7.33314		7.81535									8.15001		8.29157
HIGD1A			7.57642			7.23563	7.68906	7.16374				10.9411			7.49061										7.59541		7.81852			6.43683		7.07077	8.16889								6.60713						6.86556
RAB6A	9.40262	10.9345	10.5204	9.555	10.8866	10.1688	11.298	11.0396	10.1087	9.76105	9.78802	9.55239	10.8301	10.861	10.8296	10.6761	9.72316	10.0546	9.05193	10.7449	10.4467	9.95183	10.4047	10.3835	10.4849	10.5212	9.67048	10.6555	9.31438	11.8182	10.8367	10.9181	10.9078	9.82619	9.40572	11.3506	9.69506	10.7748	10.3419	8.6839	10.6496	10.1517	11.0273	10.2583	9.91	9.89744	10.5899	11.1437	10.9208
VAMP3	8.70337	10.4645	11.2753	10.0529	9.80432	11.2022	10.8	11.2655	10.5662	9.87027	9.22911	10.0469	10.6591	10.5627	11.3209	10.8847	9.7601	10.1392	8.34928	10.751	10.3649	10.9717	10.1743	9.89699	10.5159	10.3488	9.95017	9.91872	9.54372	11.5599	11.4279	10.9988	10.5908	10.1098	8.38729	11.4332	8.31965	10.4455	9.63907	7.54028	10.8965	10.1168	10.5749	9.695	10.3558	8.67065	10.5907	11.6143	10.3234
EIF1B	7.87598	9.85338	9.76736	8.14537	10.8527	8.44461	10.7483	10.0266	8.83874	7.78552	9.18541	8.50537	10.2258	10.3949	9.81977	9.69258	8.56662	8.155	7.37516	10.0738	9.44502	8.10852	9.34052	9.57032	9.82439	9.70703	8.78682	8.97178	7.88372	10.4949	9.75597	9.76311	10.2439	7.29634	7.37531	10.0035	7.33132	9.93951	8.96157	6.57327	9.86279	9.60282	10.6134	8.61858	8.40617	7.76479	8.71604	9.53504	10.1385
ALDH7A1	7.57074	10.4451	10.1225	9.03149	10.386	8.66682	10.0757	11.0514	9.5874	8.68285	9.21972	8.37122	10.8249	10.4626	10.5538	10.0582	9.23033	8.34987	6.70975	9.68588	9.89307	8.61119	9.14184	8.70422	9.66666	9.70197	9.77295	7.58816	9.47885	11.2012	9.81425	10.1964	9.92858	8.16816	6.93287	10.5127	6.86048	10.1791	8.83361		9.84141	9.47646	10.1487	8.35295	8.64286	7.3679	9.26001	10.2759	9.66095
VARS1	8.02721	9.10648	9.6964	8.49698	10.6897	8.38738	10.7571	9.7697	8.79469	8.42274	8.8789	8.9574	9.51881	10.2152	9.73237	9.84	8.73541	8.0792	6.91972	9.72493	9.51126	8.3627	9.57817	9.30933	10.0389	9.63287	9.06948	8.7443	8.7387	10.0258	9.64434	9.89101	9.97465	8.06286	7.86677	9.89284	7.35107	9.79378	9.11582	7.09276	9.80744	9.82728	10.3165	8.79085	8.27155	8.15942	9.03148	9.58865	10.2203
KPNA2		7.75373	7.85691		7.8653		8.84412	7.72063	7.57152			9.30984	7.69641	7.75401	8.20705	8.41567	7.47879	7.298		8.34869	7.99251		8.14513	8.4036	8.19581	8.10697	7.59298	8.0247	8.20569	8.49647	7.7062	8.01343	8.79296			7.96448			8.3603		8.13803	8.35433	8.86605	8.09341	7.98672		8.14412	7.97077	8.49524
PXN		8.81513	9.34078	8.92425			8.96872	8.43803	8.97025			9.44326		8.76973	9.57687					8.44489	9.03841			8.11947		8.81817	9.09643			9.12482			8.93462								8.78727		8.94778					8.75135	8.38035
PLCG2	8.03298	7.89693	9.09684	8.51217	10.0006	8.70161	10.3553	7.96725	8.78285	8.66494	8.28501	9.10547	8.13661	9.61924	8.84878	9.11213	8.11879	8.272	7.84341	8.90264	8.92159		8.92945	9.08485	9.89496	8.89477	8.9407	9.19989	8.68649	8.39101	8.58302	8.9217	9.17097	8.05809	7.95947	8.18033	7.82196	9.19139	8.74168	7.76164	9.62255	9.28401	9.95577	8.50944	8.11233	8.00758	8.66274	8.23675	9.70541
ANXA2	10.9688	12.5165	13.7543	12.2858	13.0835	11.3995	13.3383	13.067	12.7948	12.3999	11.7911	11.125	12.6238	13.3004	13.5564	13.0618	11.865	11.8439	10.2604	13.4727	13.0532	11.8327	12.816	12.4006	12.9041	12.5875	12.8651	11.5237	12.6732	13.2289	12.7174	13.3522	13.1812	12.0472	10.4992	13.2285	10.4618	12.6495	12.5297	9.06811	11.9547	12.4994	13.1223	11.7821	11.7892	10.7708	11.6453	13.1013	13.0912
H1-10	8.24606	9.97827	11.557	9.50989	11.238	10.051	12.3222	11.0315	10.3503	9.92651	7.99932	11.4372	10.9421	10.8934	11.3188	10.6928	9.97159	8.50169	8.84097	9.90814	10.6857	10.2783	10.674	10.2732	11.1814	10.6204	10.4966	10.3341	9.44744	10.9824	10.9462	10.885	10.7747	9.3563	8.08333	9.78592	7.59169	9.89017	9.33616	8.57073	11.0922	10.9373	10.757	9.45847	9.38203	8.33033	9.46995	10.2592	10.6724
EIF3M	7.31528	8.83886	9.6474	8.48584	9.61543	8.60887	10.3437	9.37588	8.5656	8.34205	8.72183	8.97542	9.08326	9.91539	9.34794	9.43736	7.99556	8.13152	7.87962	8.89822	9.25797	8.27113	9.03379	8.62387	9.63277	9.22518	8.9246	8.80855	8.52289	9.60274	9.21198	9.38057	9.756	7.65292	7.81643	9.01528	7.14515	9.3081	8.30555	7.32246	9.39454	9.14967	9.99376	8.44745	8.26647	7.97152	8.38958	8.58099	9.49559
AHCYL2		8.58142	8.91119	8.03398	8.92269	7.70143	9.02653	8.99891	7.73669	8.06218		9.25423	8.45655	8.68484	9.1537	8.52681	7.8293	8.17182		8.52562	8.52473	9.05721	8.27062	7.9292	8.77453	8.20198	8.56557	8.1982	8.29577	8.46739	8.18238	8.51458	8.57031	7.78736		8.47855		8.41219	8.40409		8.8863	8.63207	8.79628	8.32619	7.61413		8.25448	8.2499	8.60681
PPIL3	8.20577	8.58566	8.4438	7.14532	10.1078	9.71897	9.0685	9.49399	8.34347	8.94784	8.47375	8.77012	8.70963	9.066	9.04816	8.61749	8.96843	8.3865	8.91287	9.76077	9.36826	8.2366	8.82721	9.51534	9.68868	9.39684	9.19082	8.78723	8.71043	8.22829	8.89114	9.22892	9.42052	8.67695	8.29925	8.9584	7.91647	9.41923	8.52683	7.5679	9.10273	8.3658	9.28212	8.87137	8.8206	8.28221	8.68997	8.37595	8.98418
HSPH1	7.68608	8.69383	8.74366	8.0869	9.14947	8.43395	9.54214	8.70673	8.15589	8.16411	8.44561	8.98595	8.61748	9.04523	9.2846	8.9711	8.76958	7.99425	8.02648	9.34622	8.63518	8.53035	8.51662	8.76759	9.04046	8.73053	8.59778	8.9167	8.41738	9.43856	8.69661	8.9412	9.63869	7.89971	7.63771	8.87713	7.4433	8.74839	8.33827	6.91774	8.79136	9.43129	9.40339	8.43648	8.15662	7.94819	8.61225	8.51849	9.0357
TMF1		7.97264	7.97053	7.55076	8.50655		8.87182	8.10801			7.50884	9.04548	7.89301	8.52457	8.27447	8.19621		8.00645		8.18328	8.41175	8.20349	8.34923	8.49588	8.40144	7.83869	8.1506	8.21954	8.0528	8.20947	8.14822	8.12326	8.28355	8.00193	7.30887	8.05035		7.98114	8.03493		8.52147	8.67629	8.66304	8.02875			7.71924	8.12138	8.73191
FNBP1	7.6309	8.5882	8.7593	8.07777	9.426	8.3621	9.78735	8.78545	8.6832	8.33115	8.15224	9.77569	9.19054	9.14599	9.18911	8.6068	8.67239	7.93587	7.79554	8.98788	8.53184	8.73704	8.6309	8.75544	9.60651	9.02436	9.25972	8.83539	8.77131	9.02575	8.79244	8.84278	9.36261	7.56481		8.85319		8.66801	8.26027	7.44523	8.11799	9.7623	9.49737	8.35903	7.84501	7.24855	8.58429	8.62862	9.01557
DHX36		8.40983	8.13205	7.66067	8.56012	7.68095	9.08691	8.76858	7.81602		7.72417	8.37468	8.42233	8.61755	8.33196	8.60887	8.02758		6.89405	8.35446	8.18009		8.1039	7.90669	8.49235	8.36001	8.30044	7.81471	7.5753	8.91156	8.28015	8.54953	8.67211	7.69321		8.46995		8.53878	7.84844		8.36386	7.9153	8.82049	7.75303	7.23834	7.4597	8.03866	7.92445	8.4231
TAX1BP3	8.4916	11.0307	10.3298	9.50952	11.0142	8.85115	10.9754	11.2252	9.46543	8.61345	10.0567	9.4126	11.0358	11.22	11.0639	10.6997	10.1383	8.29235		10.2676	10.3625	9.74389	9.45947	10.0664	10.0739	10.0943	9.59762	8.14726	9.29945	11.4745	10.1611	10.9215	10.5303	8.67042	8.10196	10.7695	7.72945	10.7797	9.00923		10.2854	9.88789	10.7256	9.59732	9.28717	8.7552	9.22854	10.2515	9.9679
TXNL4A	7.09333	8.93244	8.89547	7.92682	9.07356	8.47679	9.45861	9.04028		7.9266	8.66493	7.76388	8.93602	8.98085	8.76081	8.86453	7.59461	7.91893		8.43116	8.71674		8.71182	8.07403	8.93197	8.7138	8.5112	8.31387	8.03337	9.21282	8.63598	8.75574	9.17066	7.47811		8.79655		8.96866	8.08694		9.07448	9.1005	9.48834	8.11974	7.6383		7.85027	8.56443	8.8323
DDB1	8.07414	9.3741	9.85322	8.76354	9.80582	9.02141	10.0326	9.87332	9.17828	9.00684	8.76661	8.79682	9.66962	9.71282	9.65716	9.56851	8.77003	8.47283	8.99185	9.34165	9.70214	8.3594	9.16256	9.20851	9.63024	9.46351	9.67857	9.16778	9.21546	9.97182	9.36402	9.60683	9.72112	8.88919	8.14468	9.51897	7.70639	9.61213	8.94201	7.53392	9.46774	9.50405	9.91615	9.05399	8.82289	8.30241	8.97434	9.32425	9.31163
NEFM			9.4197		8.11376	7.57713	8.66505						7.05314	9.11272	12.4405		9.59155					9.66206		7.846	8.58292	8.30516	8.84465		7.16679		8.24026	8.30465	7.01031										7.17814		8.81422
STX7	9.1614	10.5744	11.4083	9.95828	11.0401	11.2874	11.4946	11.2333	10.698	10.1019	10.1915	11.075	10.9836	11.1567	11.2703	11.0777	10.5146	10.6946	9.34824	11.2144	10.4508	11.1522	10.5183	10.1499	10.9421	10.8073	10.7145	10.7721	10.3228	11.5627	11.1199	10.927	11.1197	10.0385	9.2005	11.0983	9.18301	10.9687	10.0097	8.65964	10.8563	11.7009	11.2305	10.0562	10.1007	9.72669	10.8657	11.2639	10.9611
COPB1	8.05864	9.23588	9.50301	8.26851	10.2833	8.80581	10.8067	9.64	8.5716	8.33404	9.08649	8.76413	9.17287	10.129	9.39062	9.83271	8.54148	8.57851	7.75993	9.89606	9.57259	8.42214	9.34964	9.4487	9.73677	9.53546	9.13456	9.17956	8.82827	9.99161	9.45379	9.82918	10.0966	8.17551	8.01366	9.72597	7.79553	9.75742	8.91934	7.4014	9.81835	9.4513	10.3437	8.79336	8.48149	8.60886	9.04479	9.45639	10.1462
EMC4		8.96477	8.96924	8.08863	9.42248	8.38112	9.15097	9.22426	8.5735			9.28943	8.70464	7.98462	9.30055	8.67057		8.42711		9.32327	8.94855		8.98787	8.5858	8.92317	8.81402		8.36949	8.21328	9.14889	9.14263	8.72963	9.14651	8.12064		8.94601		8.65514			8.74826		9.1208	8.12376			8.61608	9.27676	9.06075
UNC45A	7.33484	8.37344	8.53314	7.47358	8.38605		8.38145	10.1362	8.3719	7.7429	8.45244	8.0764	10.0819	8.7011	8.79877	8.57067	8.72179			8.33989	7.8268	7.79683			8.01731	9.00125	7.76684	7.67083	7.06389	9.82329	8.44102	8.86778	8.5297			9.1726	7.79854	8.50731			8.15877	8.01568	8.38941	7.8957	7.80755		8.45781	9.0899	8.29147
ARPC4	9.24076	10.6792	10.4985	9.3888	11.0753	9.82805	11.4394	11.534	10.2572	9.90715	10.4545	9.52232	11.0687	11.0003	10.9316	10.7957	9.85498	10.21	10.1439	11.5627	10.3156	9.47548	10.4914	10.6786	10.9905	10.6835	10.7906	11.2863	10.2566	11.9541	10.6306	11.2548	11.1752	9.39739	8.75398	11.6132	9.20596	10.8922	10.3269	8.81227	10.7002	11.3188	11.3139	10.1965	9.84159	9.95508	10.3783	11.23	11.0403
CTNNA1	7.94536	9.76998	10.0667	8.80905	9.57759	8.46175	10.3114	10.0525	9.28805	8.80833	8.36697	8.71398	9.6966	9.72416	10.4841	9.70261	9.00635	7.09841		9.54886	9.92211	8.98503	9.39981	8.74022	9.63138	9.50554	9.17549	7.63589	8.84596	10.5225	9.60358	10.2837	9.59686	8.39719	8.35932	10.0535	7.36375	9.44226	8.86681		9.56543	9.58798	10.039	9.74363	8.72915	7.97721	8.74776	9.91931	9.50943
RAB27B	8.78451	8.46562	9.37119	8.26045	8.50044	9.42045	9.12712	8.9555	10.0353	9.38297	9.3483	6.20905	9.23758	9.71262	9.57529	8.8679	8.8569	9.37399	9.75516	8.55872	8.93342	9.14298	8.97833	9.57565	9.61771	8.67498	9.28263	11.3268	8.49981	8.65908	8.8911	9.70543	8.92453	9.63436	8.82881	8.87742	10.0116	9.03577	9.99106	8.88938	9.66378	8.90009	8.80858	10.0619	8.55876	9.8925	9.98176	8.50526	8.81388
GYG1	8.9813	10.8784	10.2498	9.7343	10.882	10.2397	10.2164	11.5761	10.4396	9.78409	10.2548	9.59456	11.5609	10.1225	10.5358	10.2549	9.9445	9.52767	8.64951	10.4938	9.83802	9.26776	9.76243	10.0396	9.63715	10.4842	11.0143	10.2804	10.0327	12.4786	10.718	10.644	10.9553	9.26807	8.47742	11.7134	9.14429	10.624	9.57615	8.61821	10.5779	10.4988	10.5768	9.39342	9.9822	8.88481	9.80322	11.4837	10.1368
SNU13	8.36096	9.49343	10.728	8.63523	11.6438	9.22706	12.0634	10.3203	9.55382	9.22211	9.59838	9.64695	9.93538	11.129	10.4966	10.1236	9.53755	8.53131	7.29629	10.3719	10.3058	8.66469	10.72	10.3317	11.0541	10.6058	10.4726	9.18619	9.29869	10.5382	10.4648	10.6724	11.0102	8.48041	8.46327	9.71996	7.40066	10.4115	9.78937	7.34336	10.5874	11.7031	11.5806	9.71408	9.02259	8.57646	9.55198	10.0778	11.0143
NCK2	7.72284	8.78112	8.9494	8.18774	8.90604	8.51483	8.77666	9.69166	8.89823	8.31713	8.23751	8.448	9.38126	8.90515	8.96973	8.62642	8.44775	7.80374	7.5043	8.40221	8.68287	8.14771	8.3849	8.6706	8.8402	8.7388	8.98231	8.65104	8.31592	9.64246	8.67921	9.3278	8.98481	8.20022	7.78345	9.51087	8.06583	8.56436	8.19945		8.82513	8.67206	8.8494	8.21793	8.04864	8.31761	8.22272	9.11093	8.29688
ATP6V1C1	8.00323	8.74303	9.037	8.2512	9.34455	8.81911	9.92227	9.20381	8.57286	8.34049	9.2894	9.23888	8.9479	9.25456	9.32571	9.37606	8.79678	9.29509	8.6141	9.88323	8.75579	9.134	8.95611	8.90766	9.27054	9.01505	8.7375	9.75807	8.63485	9.52134	9.08436	9.37428	9.93936	7.88076	8.20477	9.47328	7.88529	9.18404	8.8012	7.42257	9.33859	9.07446	9.69781	8.53186	8.01399	8.32692	9.43121	9.28528	9.75755
S100P	9.96289	8.50133	10.8322	10.1497	8.65627	10.3989	9.45589	7.37172	11.0772	11.3253	11.9976	10.1248	9.93918	8.9572	11.3119	10.1588	10.7738	9.88017	10.9751	9.42277	7.8509	9.74093	10.141	10.476	11.0509	10.3618	10.8186	12.167	10.7502	8.80202	9.00161	9.81867	10.5335	10.2174	10.713	7.79539	10.0261	10.8181	10.3753	10.7071	10.4064	10.4152	9.90669	9.90936	8.95174	9.67378	10.3819	9.04126	9.99145
GRAMD2B		7.43296	7.59181		8.31224		7.85658	7.53732	7.04195				7.69969	7.57805	7.22745	7.65086				7.71886	8.07654		7.92849		7.7559	7.44433				8.1117	7.26098	7.93776	7.46805			7.84073		7.36527	7.58958		7.28604	7.14411	7.75097					7.55296
UBE2G1		9.08097	7.792		8.85334		8.78323	8.74608	7.96973	7.65428	8.82142	9.59463	8.06413	8.74787	8.34127	8.45043	8.28764			8.86796	7.80968	7.42275	7.61868	8.16349	8.65528	8.30631	8.5093	8.16451	8.29597	9.45574	8.08821	8.41703	9.15002			8.81295		9.17734	7.46784		8.47875	8.15703	9.01324	7.80081	7.47374	6.70734	7.70848	8.44045	8.32602
S100A12	9.96999	9.03753	11.1194	9.65496	8.89144	11.4487	10.4461	8.12143	11.9578	11.2553	12.568	8.8905	10.3298	9.5722	11.6434	10.1418	10.3602	10.2771	10.8291	9.6203	8.65081	9.32475	9.92518	11.1871	11.85	10.4234	12.3368	12.4157	11.7603	8.98668	10.2996	10.421	10.218	10.7747	10.6925	8.2851	9.83583	12.1308	9.77052	10.6757	9.7268	11.3477	10.148	9.49406	9.30282	8.80027	9.89467	9.61501	10.1314
NT5C3A		7.16058		7.90139	8.71442	8.36163	8.54338		7.74349			8.26665		8.78732	7.49573	8.42528		7.79772	8.36426	7.33418	8.40961		7.78065	8.01708	7.89102	8.14397		8.04834			7.55134						7.68857	8.31973	8.43672	6.33413	8.30435		8.47238	7.67867	7.64833			8.26836	8.62022
SNRNP70	7.60823	8.4017	9.60034	7.99755	9.40701	8.38275	10.1471	9.16069	8.56072	8.20784	7.73611	9.11294	9.17165	9.18025	9.0682	9.05654	8.54581	7.89286	6.9594	9.14159	8.91851	8.53474	9.18725	8.75917	9.48639	9.23382	9.16709	8.56521	8.55591	9.46944	9.14794	9.3232	9.49511	7.97591	7.61107	8.75927		8.56529	8.21489	6.64133	9.31729	9.50193	9.59993	8.69476	7.87847	7.94074	8.35396	8.34302	8.94859
SSNA1		7.28668	7.84613		7.72384	7.44989	8.14529	8.57526	7.26664	7.17472		7.20151	7.78786	7.98682	8.39283	8.055				8.18698			7.10261	8.49617	8.28926	7.70555	7.98353	7.76906		8.5152	7.79782	7.7591	8.95101	7.03546		8.74768		8.14678				8.48463	7.89385	7.72412			7.40755	6.89424	7.39067
LSM8	7.44161	8.33715	8.92709	7.55927	8.56033	8.37307	9.63739	9.02967	8.30804	8.03026	9.04054	8.13426	8.66985	9.31077	8.98972	9.08132	8.60334	7.94217	7.77183	8.69553	8.74613	7.14039	8.51033	8.46288	9.08274	8.73918	8.57587	8.01799	8.35992	9.1684	8.61273	8.84774	9.09381	7.48288	7.99127	8.7121		9.51493	7.75556		8.40961	9.32238	9.15006	8.37365	8.15323	8.30011	8.38269	8.06597	8.78282
LAMTOR4			8.851		7.22995		8.21282	7.49488	8.53797	8.22177		8.81437	7.21939	8.40185	8.50154	8.13631	7.44651		6.61152	8.28772	8.22112		7.75173	8.21666	8.27592		8.29776	8.51856	8.32099		8.52281		8.54896					8.37524	8.53587				8.15279	8.35911	8.10874		8.18343
SPTB	9.6679	10.8225	11.2936	10.8818	9.11907	12.7152	10.6735	9.74477	11.0058	11.7456	10.1305	7.792	10.887	10.72	10.541	10.3777	10.8041	10.0003	10.974	10.3812	12.5023	9.16329	10.582	10.552	10.9848	11.204	11.5738	9.88053	11.7472	8.37189	11.0607	9.67206	9.15859	11.6637	9.40288	9.03567	8.86181	10.9052	10.913	10.2885	10.7518	9.99107	10.6299	10.9764	11.8005	10.1356	11.0531	9.62003	10.052
NTMT1	7.15784	8.66157	7.79875		8.58933	7.1743	8.75496	8.82728	7.87692		8.15077	8.20159	8.44357	8.68278	8.37378	8.33615	8.77005			8.25219	8.4373		7.67226	8.37575	8.26668	8.63346	8.1446	7.87476	6.37567	9.27905	8.09256	8.6041	9.12914	6.97578		8.69531		8.78292	7.74888		8.22288	8.20069	8.90284	7.22532	8.02731		7.92841	8.33558	8.32695
AAMDC	8.36708	11.1669	9.54206	8.67965	10.1073	8.7935	9.25618	10.9078	9.35378	8.20502	9.08	9.2684	10.4962	9.77236	9.80936	9.98002	9.44142	8.14882	7.7588	9.89107	9.58124	8.54247	8.8084	8.97118	9.404	9.27988	9.57986	7.27298	7.89369	11.9186	8.89182	9.10059	9.60554	8.11271	6.81762	11.0778	6.8989	9.46236	8.53461		9.62706	9.19502	9.28775	8.77753	8.14727	7.73732	9.27136	10.1308	8.72599
PRRX1		8.38777	9.1723	8.44379	9.60518		9.76399	8.91856	8.28429	7.98772	7.3206	7.80611	8.93052	9.1153	9.1832	9.23488	8.11067			8.76804	8.25371	7.98275	8.67739	8.65717	8.83448	8.57465	8.4348		8.99652	9.03147	9.04759	9.82581	9.75578			8.67172		8.66558	7.99683		8.96511	9.09759	9.08884	8.88842	7.95866		8.63937	8.62129	9.01981
FHL5	7.48661	6.79884	8.48632	7.74375	8.20897	8.9046	7.34862	11.9629	8.58606	7.08889	8.38194	8.35211	9.7068	7.94854	9.5991	9.02755	10.0886			7.25785	7.47164	7.56107	7.93228	7.67994	7.06409	9.16282	8.63435		7.65718	12.0835	9.05052	9.42479	9.47363			11.3548		8.78614			8.10311	8.31675	7.80513		7.1762			11.0293	7.34994
FTH1	10.7662	9.23042	10.6412	10.5224	12.7092	10.4561	11.2776	10.22	10.0371	9.64566	12.2123	11.783	9.83511	12.851	10.5093	10.8401	9.51061	11.8863	10.5995	12.9183	9.74228	10.664	12.1615	12.3775	12.2841	10.0243	10.2244	12.0627	11.0688	10.9404	12.1072	10.9975	11.6024	8.38488	10.1968	10.6861	11.2402	12.4835	10.5441	10.2315	11.1375	12.4012	13.127	11.2482	9.82327	11.6755	10.5726	9.83263	12.0161
ACTR6					8.25421		8.03312	7.57445				8.17267	7.6254	8.22773																7.63687	7.25659	7.93354									7.56327	8.45664	7.73138						7.60907
RING1		7.90261	8.49747	7.70005	8.30595	7.8376	9.33737	9.02663	7.40782	7.15764	7.52047	8.29073	8.5499	8.36248	8.29825	8.40497	7.79756			7.91732	8.1643		8.01888	7.88296	8.66935	8.46808	8.39433	7.46111	7.77347	8.76735	8.23979	8.49466	8.20827			8.03824		8.15293	7.49701		8.45581	8.6031	8.71892	7.38715	6.92861		7.23079	7.8746	8.11023
PDLIM1	8.982	11.1054	10.3052	9.69284	10.6459	10.067	10.4653	11.2231	10.1812	9.12101	9.47837	9.43245	10.4247	10.8127	10.7442	10.474	9.86322	8.81213	9.08403	10.1828	10.5929	9.44333	9.89633	10.6322	10.1268	10.4908	10.1432	10.7276	9.18921	12.5071	10.6101	11.1913	10.4656	9.37693	9.58796	11.6096	9.8797	10.6172	9.85286	8.05969	10.9465	9.91533	10.3704	10.4478	9.60271	9.67027	9.58305	11.5631	9.74837
GLUL	9.4991	8.7769	9.90182	8.29969	8.74069	8.67676	9.59664	8.71543	9.61026	8.27357	9.83989	9.61688	8.48151	8.78718	10.2632	9.80378	9.83346	11.0162	10.8441	10.8173	8.69245	8.49532	9.10854	9.60559	9.22715	9.63027	9.67346	12.1411	9.21376	10.3825	9.03152	9.35706	13.5882	8.46753	9.04809	8.96474	8.36496	8.75904	8.7819	10.83	9.60924	9.81817	9.40127	9.62994	8.85587	10.0915	10.4735	8.86387	9.38899
ADRM1	7.93064	8.99614	9.27911	8.141	9.53109	8.47376	9.51727	9.10452	8.45109	8.04451	8.54894	10.7684	8.83276	9.32589	9.2346	9.17153	8.5362	8.10964	7.95294	9.2238	8.9219	8.92001	8.77714	8.9046	9.21075	9.24217	8.67696	8.55329	8.52323	9.66401	8.77021	9.25686	9.4822	8.03838	7.41301	9.24201	6.57667	8.88122	8.4414	7.48052	9.37712	8.66508	9.37377	8.3677	8.215	7.452	9.06629	8.96813	9.11779
DCAF1		7.90991	8.10507		8.55164		8.68885	8.38141	7.76554			8.09308	8.04598	8.45594	8.16484	8.17824				8.48705	8.26175		8.00509	8.05246	8.2373	7.96535	7.76735			8.35486	8.18124	8.63477	8.41454			8.21221		7.81893	7.90917		8.12866	8.34378	8.40807		8.06655		7.79633	8.18397	8.11748
SEC23A	7.84107	9.19336	9.52834	8.27955	9.81759	8.13116	10.3636	9.60184	8.8098	8.36757	8.94952	9.32976	9.34794	9.72378	9.4276	9.6832	8.96154	8.15323	7.44073	9.4407	9.34087	8.08753	9.19024	8.89895	9.53413	9.50089	9.25884	8.55567	8.88481	9.71045	9.29744	9.81049	9.83614	8.00016	7.56688	9.39045	7.47887	9.51282	8.62664	6.93801	9.55704	9.38224	9.86001	8.49629	8.38357	8.22468	8.70702	9.06084	9.58513
FABP3	7.77121	10.4652	8.53638	8.3571	9.21344	8.3038	8.62567	11.9808	9.82424		9.83355	8.60939	11.0973	9.22467	10.3178	9.32205	9.72205	8.7521		10.0866	7.81552	8.35428	8.12634	8.27811	8.61774	10.0548	11.1088	8.17127	7.67316	12.2249	10.1427	9.12357	9.79807	11.9974	7.67045	11.2225	6.59511	9.70457	7.35307		8.11279	8.08304	8.88751	7.50176	9.5682	7.94836	8.94469	10.4649	8.59806
PLEKHF1		9.41178	8.50413	8.04998	9.07024		9.03381	9.28855	8.19224	7.79253	7.74773	8.80152	9.43901	9.26986	8.70363	8.98911	7.93593			8.76028	8.86604	8.44855	8.66997	8.17608	9.01607	8.79556	8.21567	8.72668	7.92138	9.52728	8.66091	9.03755	8.86033			9.27734		8.93382	8.00153		8.96971	8.64332	9.35155	8.15741		7.89896	8.35964	9.19677	8.66782
YWHAG	9.11199	10.4968	11.6431	9.91497	11.3483	9.98222	10.9003	11.1689	10.4592	9.78981	10.2634	10.767	11.1971	10.8737	11.1594	10.6829	10.8229	9.55046	9.96654	11.1569	10.1185	10.4107	10.1581	10.2927	10.5208	10.6758	10.7245	10.6794	10.1911	11.5732	10.383	10.8179	10.8579	9.53223	8.69674	11.1076	8.97742	10.6776	9.69096	8.33402	10.6055	10.9651	10.8391	9.74376	9.77479	9.50747	10.6602	10.9968	10.8205
RBMX	8.20354	9.28559	10.4777	9.09755	10.9481	8.94183	11.202	10.2982	9.67641	9.19177	9.06493	9.84046	10.2049	10.0688	10.4369	10.0211	9.41403	8.41947	8.028	10.0607	10.0812	9.05146	10.1376	10.0255	10.4902	10.2129	10.0351	9.41864	9.72053	10.2353	10.1841	10.3626	10.6027	8.84298	8.35128	9.67274	7.38958	9.98881	9.12149	7.87419	10.4187	10.8848	10.884	9.77411	8.93258	8.60126	9.39034	9.71579	10.4418
HBA1	12.2026	12.9319	12.2797	12.9744	11.9548	13.7027	11.781	11.4695	12.9601	13.3236	12.9757	11.4883	11.9236	12.788	11.8991	12.6604	13.3662	13.2967	13.1285	12.6956	13.0878	12.2508	12.7592	12.5651	12.9501	13.103	12.7876	12.9122	13.4116	11.4167	11.9454	12.0912	12.0615	13.1648	13.0058	11.3858	11.7728	13.199	12.6275	11.9284	12.3692	12.3233	12.8161	13.2599	13.3076	13.3412	12.3515	12.2849	12.6134
SEC13	7.53536	9.31712	9.62128	8.63803	10.0873	8.38711	10.4079	9.94924	8.94577	8.46589	8.31796	9.63446	9.26154	10.011	9.67746	9.70499	8.98007	8.25432	7.44969	9.5629	9.69551	9.23414	9.332	9.04764	9.79184	9.70835	9.43015	9.24536	9.3271	10.0951	9.56414	9.91313	9.97692	8.19262	7.39851	9.49527	8.15412	9.45045	8.91469	6.87507	10.1193	10.0446	10.1905	8.78118	8.40857	8.56576	8.90543	9.10915	10.1242
SRP14	7.66742	9.46109	10.1241	8.06442	10.5101	8.84541	11.1498	10.3213	8.97492	8.93677	7.63411	8.50886	10.0717	10.7086	10.171	9.91888	8.43141	7.66557	6.81736	9.60938	10.0502	8.35225	9.48047	9.29713	10.2725	9.6745	9.44495	8.81389	8.75292	10.2697	9.91738	10.2233	10.372	8.01391	7.5822	9.82593	6.54526	9.36123	9.10234	6.76828	9.84232	10.0481	10.3893	8.95651	8.34332	7.91676	8.77806	9.79778	10.1202
ZFP91							8.96973
IRS2		7.99013	7.20225		7.77484		7.60373	7.80727				7.65857		8.0245	8.03702	7.08916				7.51515	7.35667					6.85685				8.83969			6.91196			7.67452					7.01005						6.99942	7.13486
RPL4	8.37933	9.32518	10.5191	8.9601	10.3068	8.8636	11.3698	10.6346	9.41169	8.88186	8.45502	10.2435	9.99848	9.82528	10.458	10.5017	9.40067	8.77659	7.70035	10.8147	9.67036	9.09972	10.5273	9.96263	10.6293	10.2249	9.57107	9.25235	9.04829	10.8563	10.605	10.7107	11.1919	8.74875	8.28275	9.85376	7.45113	9.15183	9.49107	7.84525	11.0781	10.7101	10.8496	9.25352	9.03988	8.70296	9.28981	10.2041	10.9793
SAMD1			7.6102		8.04186		7.98576	7.51347				8.86927	7.97714		8.24368	7.66987	7.64009				7.34799		7.45999			7.75066			7.55465	7.51353		7.74116	8.00597			7.59843		8.02101			7.49214		8.08187						7.93328
CLPX		7.89648	8.61714	7.77155	8.66108		9.17776	8.82329		7.62543	7.17308	9.71912	8.28348	8.714	8.96423	8.74315				8.85787	8.19211		8.33747	8.3046	8.18149	8.11819	7.28218	8.24239	7.6324	8.78086	8.36548	8.82414	9.05265	6.77685	7.10393	8.44588		8.09902	7.96661		8.49991	8.54582	8.93879	8.08603	6.96533	7.31224	8.28188	7.91089	8.7647
CACTIN							7.95754																													7.29138							8.00058						8.38798
UNC119B		8.71411	8.19506		8.04408		8.65034	8.86698			7.1227	8.66814	8.22222	8.27868	8.42246	8.64551	7.71732	6.09822		8.26284	8.4053	8.03903	8.00874	7.30429	8.53502	8.33621	8.13682		7.93665	9.54913		8.46285	8.05445			8.69613		8.41328			8.33197	8.3809	8.22295					8.64368	8.09168
RCC2	7.27227	8.01017	9.29903	8.17147	9.82011	8.07896	10.0715	8.43934	8.322	8.26987	8.72747	9.37152	8.2364	9.47199	8.96511	9.17767	8.83256	8.39973	7.98934	9.51563	9.00915	7.87237	8.88857	9.60155	9.77246	9.24701	8.9871	8.9441	8.72838	8.72631	8.51171	9.25395	9.61345	7.85168	7.92745	8.79057	7.11912	9.19955	8.80491	7.65202	9.47738	10.0538	10.0861	8.58112	8.09729	8.02187	8.69696	8.34684	9.16696
RANBP6		7.40994	8.53948				8.3524	8.16185		6.99671				8.03894	8.3119	7.77291				7.76871			7.32512	6.52371						8.40203		8.0659				7.74137		7.75721					8.14026		8.16094			7.71299
RIN1					7.23758		8.16021								8.21517	7.81781																8.28588	8.3361					7.77013					8.29729
PSMD4		7.10529			7.83557							7.8942								7.46817	7.16719			7.09492																	7.69382
SH3PXD2B		8.79526	8.46955	8.07532	8.54755	7.85282	9.26222	8.73947	8.36764	8.18079	7.87073	8.92934	8.6858	8.75944	9.10295	8.8948	8.34965	8.03098		8.80855	8.4608		8.4225	8.47929	8.68084	8.72674	8.69314		8.29496	9.16313	8.90296	9.0139	9.27379	7.88914		8.72431	7.99722	8.50401	8.0909		8.82398	8.72338	9.01217	8.05687	8.15474		8.17709	8.72548	8.62264
SERPINA5	11.167	10.6963	9.87304	8.72264	9.9016	9.99924	10.5342	11.492	9.16971	9.83987	10.8975	8.48676	10.0301	10.4786	8.84435	10.668	8.47477	10.1264	7.72487	9.30927	9.24522	9.28828	10.1021	10.5656	9.92928	10.2247	8.57457	10.0131	8.87231	10.8675	9.82778	10.4232	8.16956	9.14121	11.4066	10.9406	10.6109	11.3021	10.7	11.0773	9.77387	9.66392	10.1233	9.95141	9.64838	10.4585	10.8223	10.5702	9.52056
STRN4		8.08234	8.34323	7.40984	9.12206	7.76941	8.78451	9.13473	8.17264	7.61746	8.34704	9.02906	8.70412	8.57263	8.73505	8.40936	8.56644	7.54656		8.3428	8.41583	8.07888	8.10184	8.44786	8.46355	8.39138	8.55585	8.30967	8.23374	8.80273	8.31173	8.59548	8.53197	7.63788	7.93757	8.62593	7.35665	8.32757	7.89909		8.5957	8.4328	8.66483	8.09416	8.21853	7.42371	8.33178	8.48823	8.0708
SELENOS		7.81495	8.62994	7.59209	9.57559	7.58658	9.442	8.35593	7.47916		7.166	8.0579	8.2826	8.76396	8.2964	8.51265	7.80198	7.54824		8.45934	8.48599	7.96735	8.21864	8.15516	8.37374	8.44148	8.30032	6.29195	8.15907	8.62203	8.43465	8.15844	7.97776	7.22392		8.40594		8.31024	8.03584		8.55401	8.7561	8.70026	8.04094			8.11341	8.26891	9.04499
MICAL1	7.7677	8.59195	8.61666	7.99079	9.00807	8.11157	9.60453	8.82579	9.05585	8.11477	8.76113	9.48754	8.87834	8.98077	9.12548	9.09127	8.64163	8.31091	7.79221	9.78819	8.12347	8.59251	8.60947	9.00641	9.09913	9.16339	9.26496	8.95237	8.29745	9.1208	9.2426	9.36312	9.17462	7.85491	7.45835	8.99946	7.59374	8.75738	8.44746	7.32166	8.9771	9.18247	9.44448	8.26018	8.0387	8.01605	8.74671	9.19109	8.47588
ZFPL1		7.9626	8.33017		8.7537	8.05177	8.92015	8.43533	7.55012		7.78177	8.4675	8.38389	8.2272	8.31826	7.91839		7.21484		8.17321	8.04874	7.50674	7.84768	8.21799	8.18508	8.48875	7.91562	8.14215	7.40635	8.96875	7.9486	8.38987	8.5195			8.29955		8.16147	7.51576		8.33255	8.34065	8.67873	7.47204	7.1769	7.48784	7.95753	8.46825	8.41834
NCKIPSD		8.62484	8.64437	7.51329	7.85635	7.78484	8.43772	9.40822	7.99297	7.90115	7.7735	7.72729	9.00679	8.30827	8.66211	8.27429	7.7453			8.12804	7.92416		7.91769	8.26936	8.29261	7.86921	8.18717	8.21773	7.79114	9.46492	7.86302	8.48333	8.39641	8.21861		8.66191	7.63701	8.23668	7.88934	7.57748	8.17918	7.88747	8.26933	7.73241	7.95313	7.62498	7.93278	8.09109	7.94055
PFDN4	7.99701	9.78019	9.52683	8.9465	9.86094	9.66528	9.59273	10.0323	8.92503	8.5084	8.94137	8.80639	9.35543	9.62408	9.89247	9.53085	9.11645	8.84473	8.27505	9.61636	9.36073	8.2069	8.87271	9.15501	9.47054	9.37034	9.52608	9.03738	9.1623	10.432	9.42353	9.30985	9.80868	8.49992	7.92691	9.611	7.01072	9.60276	8.6749	7.3317	9.26913	9.2518	9.63147	8.97574	9.03548	8.3818	8.95895	9.21233	9.13629
INPPL1		7.94076	8.37579	7.08544	8.29561	7.46269	8.59514	8.23757	7.81544	7.74711	8.05899	8.24298	8.20522	8.36104	8.27235	8.31784	7.85569	8.01224	7.29652	8.50418	8.11561	7.75473	7.96014	7.83757	8.11093	8.18193	7.99043	8.22775	8.1367	8.61772	7.83405	8.38211	8.51523	7.46922		8.24433	6.74264	7.99722	7.70801	7.05112	8.15439	8.33873	8.47774	7.51737	7.04806	8.24815	7.92049	8.10999	8.23234
RPF1							8.27614								7.25576													7.62681					7.28943
CDC27		7.89378	8.40059		8.07919		8.7396	8.12634					7.87636	8.27383	8.2413	8.04569	7.4831			8.10617	8.11303		7.74609	7.97978	8.22442	7.74754	8.16087			8.16539	7.4867	8.31939	8.51497			7.83157		7.96337			8.01059	7.90272	8.44936	7.57471			8.60248		8.04506
EXOSC10		7.95502	8.2603	7.54523	8.42652		9.07092	8.16661	7.34478	8.4094	7.89971	8.36669	8.10925	8.32627	8.411	8.19051	7.42441			8.29523	8.17535		8.25348	8.30217	8.49939	8.32474	8.0704	7.82226	7.48193	8.29755	8.01652	8.33198	8.48042			7.87754		7.5936	7.81815		8.24296	8.34591	8.72702	8.15493			7.63632	7.66816	8.24463
DOCK2	7.52075	7.91722	8.87576	8.04275	9.33355	7.98647	10.1311	8.02418	8.33869	8.42384	7.87253	8.7215	8.1714	9.20899	8.83054	9.16636	7.93015	8.17015	7.91905	9.37531	8.41573	7.84545	9.02394	9.0712	9.59754	8.85908	8.8652	8.99602	8.60447	8.429	8.56069	9.04777	9.63823	7.74073	7.64693	8.4772	7.42838	8.48268	8.71157	7.6171	9.31754	9.33345	9.599	8.58423	7.43816	7.93879	8.65059	7.88325	9.37363
TFRC	8.58619	8.68234	8.44666	7.44861	8.59916	9.13353	9.51795	8.87459	8.49475	8.43233	9.23357	8.14228	8.82374	8.5453	9.44416	9.47851	8.33187	9.80017	8.73945	9.28746	8.81379	8.56758	8.70414	9.35822	8.65959	8.7055	8.48397	9.8005	8.761	8.69159	9.13952	9.09891	10.3501	8.91581	8.90723	9.27295	8.70698	9.07424	9.09597	8.64613	8.69012	8.63927	8.71995	8.31983	8.9109	8.56753	10.2446	9.25607	9.27624
FH	8.35903	9.91175	10.6335	9.95944	10.3671	10.008	10.8194	10.2507	10.6293	9.97781	9.09667	9.29385	10.1158	10.5851	10.8191	10.0391	9.51397	9.35302	9.86411	9.97033	10.3223	9.01343	9.91037	9.98325	10.3449	10.1626	10.495	10.1889	10.0146	10.4189	10.0374	10.2751	10.6654	9.48837	8.87727	10.2375	8.32017	9.93036	9.79451	7.87574	10.3103	10.164	10.6387	9.64294	9.46379	9.1826	9.84443	9.94155	10.8331
TLN1	9.17057	11.0858	10.9247	10.0346	10.5067	10.1571	10.7494	12.3909	11.2129	9.99697	10.3943	9.7448	12.4639	10.8628	11.1416	10.6055	10.4127	9.82201	10.3509	10.7045	10.298	9.71629	10.09	10.9797	10.7893	10.985	11.2619	11.7037	9.4682	12.1584	10.8738	11.3931	10.9108	10.2746	9.1917	11.8185	10.7261	10.3726	10.6715	9.00952	11.3708	10.6131	10.6657	10.4152	10.187	10.2242	10.8155	11.7206	10.2935
TOMM70	7.15997	8.69163	9.52276	7.88809	8.93048	7.89521	9.48118	9.90694	8.59923	7.57261	8.27889	8.15096	9.38459	8.80813	9.44477	8.71162	8.14963	7.39044	6.52914	8.81461	8.50091	7.51729	8.54868	8.2747	8.67921	8.73562	9.01601	8.2444	7.93233	9.59989	8.79256	9.07559	9.2254	7.4757	7.37308	9.2139	6.48191	8.29999	8.19602	6.8494	8.78571	8.70639	9.24911	7.90471	7.77834	7.40311	8.30327	9.14428	8.90542
TACC2		7.72779	8.71683	7.34905	8.16156	7.32798	8.32102	9.16831	7.99159	6.93539	7.48227		8.64516	7.88985	8.64565	7.92119	8.63062			8.16327	7.81325		7.57684		7.95633	7.94087	8.27276	7.63214	7.65938	8.7	8.15637	8.40038	8.41435	6.78197		8.00381		7.78669	7.14676		7.91658	7.9901	8.36988	7.38464	7.4143		7.48966	7.41354	7.64158
CBR4		7.6257	9.0792	8.06685	9.12293	8.20416	9.18262	8.42578	8.5187	7.77865		8.21031	8.04035	8.93334	9.20811	8.41707	7.73873	7.18634		7.89388	8.38748		8.49862	7.86307	8.40348	8.39511	8.42004	6.9881	8.29153	8.71911	8.38985	8.78772	8.59188			8.51919	7.54769	8.37348	7.63751		8.67283	8.29758	8.78944	7.53912	7.65362		8.1956	8.08994	9.19288
WARS1	8.53482	9.45664	10.2693	9.14342	10.766	9.66812	10.9578	9.79141	10.1462	9.18017	9.50432	10.5355	9.1278	10.8378	10.3997	9.93283	9.87503	8.75127	8.83219	10.1016	10.006	8.73628	9.66574	9.90636	10.275	10.1832	9.76943	9.48975	9.07123	10.4791	9.75992	10.1025	10.5586	8.72953	9.51915	9.92901	8.12656	10.0905	9.14679	7.53506	9.99986	10.0768	10.3104	10.1478	9.06127	8.53932	9.40186	9.55672	10.1729
RUFY1	7.93944	8.65378	8.92122	8.01673	9.13303	8.41708	9.59781	9.19734	8.26383	8.20787	8.66348	9.40185	8.85032	9.26855	9.02352	9.1541	8.46635	8.08005	7.3958	9.5836	8.65352	8.5194	8.6792	8.76202	9.10424	8.85781	8.70405	8.94749	8.29034	9.58474	8.71165	9.16163	9.46755	7.68661	7.42612	9.1774	7.72251	8.93707	8.36809	7.47267	9.35051	8.82711	9.44652	8.30729	8.04415	7.96829	8.86688	9.11735	9.08666
ARID1A		8.01912	8.12391	7.17658	8.23352		8.64219	7.98398	7.69588	7.78868		8.84744	7.65204	7.62862	8.27195	7.9866	7.42706			7.91005	7.79928	7.76391	7.816	7.94116	8.31668	7.8699	7.77254	7.3758	7.64201	7.43669	7.78321	7.99863	8.06068			7.37568		7.66137	6.88196		8.12633	8.52708	8.22582	7.59421			7.08552	7.19726	8.04958
ARID1B			8.499		8.45835		8.91037	8.32074	7.77438			8.75216	7.94125	8.14218	8.06986	7.92437	7.25184			8.6852	8.24898	7.45299	8.12827		8.42733	7.731	8.47847	7.38672		8.33815	8.27887	8.27892	7.8685					7.69727			8.35109	8.13235	8.73632	7.69389			7.77502	7.40452	8.33683
ACBD6			8.06461		8.57878		8.49056	8.71785	8.16168		7.05144	8.50471	8.54669	8.31346	8.52527	8.22359				7.8514	7.69048			7.74671	8.31004	8.34134	8.51842	6.64861	7.64011	8.94703	8.76448	8.8037	8.57021	7.15281		8.36324		8.24992			6.725	8.73104	8.49556		7.01199			7.9874	8.05147
PDLIM3	8.85584	11.6524	8.69605	9.08482	10.519	10.1686	9.67339	13.197	10.4216	6.87009	10.7179	8.22169	12.7018	9.89609	10.2323	10.1704	9.73644	6.73036		10.2073	9.46883	8.13686	9.00157	9.26373	9.05354	11.1205	11.472		7.83884	13.8034	10.7561	10.3029	9.88526	6.93542	7.06267	13.1054	7.8957	10.6301	8.40721		10.4028	9.63898	9.71691	8.45085	10.5408	9.44291	8.8673	12.0009	9.31257
HSPA1A	9.23415	11.9729	11.9368	10.5031	11.5081	10.5217	11.5072	13.288	11.2566	10.5097	10.4201	9.26481	12.9013	11.3997	12.1581	11.6729	10.3202	9.96259	9.53288	11.3969	11.079	9.42182	10.9873	10.7083	11.4104	11.4144	11.7739	10.8424	10.7561	13.3774	11.7508	11.7272	11.774	10.3864	8.75908	12.3449	8.4863	11.0354	10.0695	8.61908	11.1983	11.1615	11.5845	10.3711	9.91053	9.53891	10.6476	12.0179	10.7854
GADD45GIP1	6.2537	7.73585	8.76737	8.13631	8.96849		9.27402	8.93	8.44876	7.89146		10.0122	8.5232	8.6839	9.26775	8.22773	8.20139	8.19855		9.19949	8.76125	9.26786	8.71595	8.23442	8.56498	8.0698	8.15962	8.03812	7.78545	8.82503	8.35805	8.78441	8.74059	7.19118		8.56459		8.64513	7.8791		8.72588	8.67026	8.91633	7.46896			7.7231	8.17706	8.97209
AOC3	9.99739	13.34	14.5301	13.066	11.3116	12.9477	10.5959	14.2569	13.9331	13.6175	12.1666	9.19753	14.2183	11.114	13.8308	12.1207	11.78	7.27764		10.7348	11.1723	10.0913	11.3927	10.5423	11.2971	12.5055	13.567	4.86474	12.1368	13.9374	13.1901	12.8021	12.132	11.7506	6.37775	14.1771	7.76115	12.2633	10.3717	5.95733	12.0946	11.3135	11.6558	10.2411	12.1686	7.2596	12.626	14.1321	10.8454
PM20D2		9.11047	8.3838		9.33904		8.09488	9.14263					8.75234	8.90602	8.46082	8.34659	8.01347			8.54837			8.25107		8.43527	9.1427	8.07122			9.50612		8.49304				9.47138		8.64196	7.36543		8.77196	8.43123	8.21862		6.91522			9.35276
PRPF40B
NNT	7.81213	8.70577	10.4076	9.35517	9.81408	8.68742	10.4107	9.9037	10.3407	9.57396	8.06881	8.57538	9.54082	9.56603	10.3425	9.47914	8.5528	9.27104	9.12128	9.67032	9.64122	8.35592	9.56572	9.43659	9.96135	9.64307	9.6873	9.87023	9.13245	9.61514	9.67508	10.0069	10.0936	8.76613	8.27267	9.80727	8.52869	8.81838	9.44362	7.61418	9.79564	9.31706	9.96467	9.22836	8.66629	8.76956	9.76185	9.65685	10.1212
ANK3		8.12437	9.38068	7.13062	8.7107		9.01851	8.0324	7.34029			8.22721	7.90325	8.52841	11.0756	7.76923	9.2271			8.61267	7.36297	8.94765	8.17625	7.97511	8.73179	8.04715	8.22734		6.79169	8.94877	8.34971	8.32527	8.05769	7.13134		8.50936		8.63397	7.80081		7.70112	7.88094	7.88259		7.89208	6.70631		8.05114	7.64473
EFNB1	7.48996	8.02714	9.4822	8.70549	8.44511	9.0048	8.89055	8.78261	8.80896	8.42831	7.98749		8.1503	8.50589	9.37734	8.66905	7.89044	7.57241		7.79257	8.59987	8.08675	8.65516	8.19056	8.80079	8.1583	8.41734	7.8545	8.17748	7.94373	8.75398	8.41914	8.69608	8.22719	7.36893	8.87915	7.69966	8.72586	7.79921		8.48113	7.79482	8.47509	7.80333	7.85616		8.48737	8.02158	8.38075
CTNND1	7.7928	9.1527	9.56514	8.22294	9.32417	8.72567	10.0162	9.63115	8.71182	8.40133	9.0359	8.01969	9.08411	9.54626	10.0868	9.50081	8.71267	7.37642	6.02392	9.48604	9.51086	8.07257	9.04293	8.79675	9.28098	9.07894	8.84639	7.69576	8.35933	9.89522	9.28491	9.7945	9.47167	8.23101	8.20883	9.60952	6.88229	9.4102	8.52121	6.42129	9.07567	8.73765	9.53607	9.1885	8.30276	7.93214	8.46259	8.9798	9.06827
RAB3GAP1	7.59146	8.59273	8.73801	8.05038	8.78654	8.24384	9.14595	8.96669	8.16549	7.94819	8.29248	8.18785	8.5069	8.61667	8.91015	8.77269	8.02655	7.96875	7.73054	8.97173	8.47395	8.07181	8.43028	8.38597	8.76599	8.60606	8.47068	8.47297	7.93148	9.27708	8.4085	8.76023	9.06117	8.00763	7.67169	8.95446	7.49886	8.28507	8.02165		8.86947	8.45611	8.87455	8.29151	7.73438	7.79203	8.48925	8.59109	8.66991
CHCHD3	7.52215	8.11505	10.1551	8.88694	9.44346	9.32894	9.64686	10.0093	9.35487	8.82682	7.37312	9.09096	9.53716	8.94272	9.76955	8.48207	8.58768	8.65831	7.86918	8.78155	9.04932	9.02467	8.8254	8.26951	9.19319	9.02672	9.6542	8.04329	9.21119	9.62589	9.29436	9.39495	9.1853	8.21272	7.53654	9.08312	7.42298	8.50746	8.77115	7.07883	8.97365	9.43851	8.99913	8.6666	8.7316	7.4107	9.24281	9.23899	9.39458
HVCN1	7.27108	7.08703	8.99034	8.12978	8.96341	8.25915	9.82345	8.09772	8.51305	8.70881	8.73662	9.15407	8.24196	8.63634	8.83721	8.67971	8.4177	9.23464	8.291	9.44399	8.42799	8.94807	8.62358	8.58121	9.2649	8.57595	8.4359	9.0425	8.33838	8.58974	9.00251	8.65496	9.04453	7.9745	7.60088	8.56815	7.22468	7.95538	8.78608	7.21641	8.80645	9.74777	9.25379	8.24113	7.59554	7.57425	9.11355	8.54301	8.84174
INPP5A		9.13356	8.83874	7.76603	8.24115	8.1724	8.42307	10.3474	8.73598	7.88124	8.4875		9.98451	8.54382	9.21197	8.07486	8.62592			8.1695	8.28555	7.68282	8.01153	8.58299	8.18876	8.92183	8.94015	7.83726	7.85953	10.1956	8.74943	8.92081	8.45348	7.93173		9.85394	7.74713	8.5309	7.78501		8.73764	8.45342	8.1621		7.77692	7.72174	8.06826	9.70859	7.97063
RRM2	5.92044				9.46183		9.43855	8.95013						9.48758	8.60582					9.07829				9.20201				8.94379		9.785			8.27349			9.41026		9.35887				8.25464							8.41532
PRG4	11.1669	8.72723	10.007	9.06039	8.6129	10.9462	10.1878	10.1551	9.91995	9.94143	11.1064	7.95137	8.58691	9.45975	9.196	10.5242	9.5735	10.2437	7.91344	9.76486	8.96485	8.97704	9.70454	9.88378	9.73149	9.32373	8.58724	10.7797	9.39747	9.6718	9.37271	9.1743	9.42214	10.1023	10.2221	10.0877	11.1892	9.86066	10.3443	10.0433	9.47093	9.51273	9.42212	9.38713	9.26414	10.5062	11.2872	9.34584	9.01304
FGD2		8.51037	8.3411		9.16014		9.19637	8.54996				9.21916		8.89398		8.7531		8.52298		8.82728	8.13189		7.95782	8.52341	8.65487	7.97783		8.48042		8.67686	7.90951	8.44278	9.31246			8.26602		9.09455	7.43045		8.72962	8.45571	8.87333	7.8501		8.2648	8.57765	8.37778	8.56208
ALOX12	8.16212	7.71887	9.24079	8.01142	8.86715	9.01643	9.03418	8.5678	9.78981	8.76914	8.64879		9.17021	9.5669	9.39869	8.68812	8.91404	9.10806	11.0799	8.44854	9.07263	9.26041	8.75365	9.8005	9.30858	9.03906	9.16247	11.7819	8.22815		8.44902	9.61655	8.34872	9.39591	9.41164	9.00326	10.1579	8.4297	9.67752	9.22705	10.253	9.14793	8.67046	9.62893	8.78152	9.68473	9.60758	8.55989	8.86065
BTAF1		7.68571			8.22674		8.59093	8.24367				8.42096	8.04383	8.21548	7.99999	8.02836				7.78899	8.21431		7.92559	8.00767	8.22065	7.74096		7.26797		8.40309	8.23563	8.17788	8.22619			7.88718					8.15747		8.40983					7.66247	8.09282
TTC4			8.2429		8.81019		9.06783	9.11699			8.40521		8.53075	8.71962	8.75198	8.71681				8.94152	8.2274		8.48584	8.07979	8.45248	8.87693	7.94792	8.33667		9.00397	8.22599	8.58439	9.12892			8.74593					8.16448	8.76357	8.6565				8.19049	8.49018	8.90727
LILRB2	7.48388	7.84836	8.20542	8.07222	8.82163	8.05109	8.85373	7.61375	8.08319	8.51644	8.63237	9.11056	7.80665	8.55006	8.54493	8.15004	8.01286	8.75445	8.1415	8.90076	7.67553	8.49912	8.47073	8.54488	8.54154	8.24704	8.81039	9.09238	8.24287	7.79062	8.16863	8.27903	8.9143	8.25566	7.8893	7.99822	7.43432	8.12548	8.36573	7.94756	8.78851	8.51496	8.31343	8.57917	7.8496	8.17138	8.62072	7.53848	8.69357
RAB3GAP2	7.56355	8.65513	8.8309	7.872	8.74928	8.07193	9.25241	9.03177	8.12832	8.04031	7.57011	8.92404	8.7974	8.65887	9.04608	8.69924	8.33522	7.9111	7.28599	8.74573	8.53913	8.07681	8.59192	8.44839	8.83427	8.49375	8.42127	8.60119	8.00045	9.13338	8.44656	8.67709	9.12844	8.00389	7.70336	8.90411	7.44713	8.14444	8.16218	7.01434	8.79621	8.3204	9.02505	8.35847	7.92684	7.95254	8.41418	8.57998	8.81647
XPC		7.45194	8.58854	7.41556	8.30261	7.6657	9.35576	8.82562	7.74513	6.73965		7.88899	8.36996	8.57864	8.39448	8.142		7.18504		8.3149	8.60367		8.13114	7.91843	8.58287	8.18581	8.1371	6.72441	7.074	8.53215	8.09494	8.41628	8.23267	6.79973		7.5977		7.95661	7.31632		8.59339	8.52379	8.93293	7.49893	7.13469		7.19957	7.9652	8.28105
PDHA1	7.70196	9.03878	10.8041	9.63516	10.6611	8.83571	10.871	10.6207	10.4053	9.33037	8.99988	9.21179	10.1528	10.1903	10.7714	9.83429	9.42077	8.70864	7.14577	9.83765	9.94529	9.09426	9.87548	9.61325	10.0562	10.0319	10.6734	8.55743	9.43607	10.4463	9.95408	10.5758	10.2611	8.45453	7.8788	10.1431	7.57692	9.71729	9.50227	7.56658	10.2083	9.90325	10.3832	8.97096	9.16762	8.03556	9.44099	10.0764	10.3479
PLA2G2A	7.95087	8.42966	7.80427	7.67658	8.97769	10.1955	10.3011	10.8376	7.39253	7.83018	7.2255		9.07574	8.52515	11.2446	9.90535	8.84699	7.62819		8.00996	9.12891	8.48687	7.8711	9.97481	8.05837	9.29143	7.97649		9.94573	9.30014	9.80607	9.81906	8.3121	9.0034	6.96504	7.50606	7.25781	8.58865	10.0666		9.07785	8.35647	8.85947	6.85223	8.5245	7.65675	8.47116	10.0276	7.3809
SLC39A11			7.92877	7.68521	9.42424	8.4642	9.12118	7.52489	7.92565			9.52188	7.89548	7.86238	8.33632	8.42059	7.89091	9.67107	7.99361	9.60552		9.24733	8.19047	8.63587	7.91915	7.76895		8.84105		8.01196	8.81361	8.37542	8.79383	7.25516		8.43647		7.59261	8.27561	8.17752	8.20115	8.74466	8.3012	8.22192	7.72772	7.92921	8.9919	8.90891	9.15563
SLC4A1	10.8667	12.2825	12.3373	11.9774	9.67248	13.9363	11.4263	11.0472	11.9356	12.7213	11.031	8.63305	12.0983	11.2285	11.6178	11.3625	10.9659	11.7944	12.2445	11.8093	13.875	10.1885	11.8245	12.1026	12.1182	12.2181	12.2231	10.819	12.7021	9.54938	11.9286	10.4051	10.7399	12.9231	12.0155	10.5419	10.5664	11.3319	12.4482	12.293	11.8141	10.4959	11.2196	11.9755	12.8647	11.8376	12.0831	10.6344	10.8217
LMNB2	8.43079	9.24744	11.3571	9.69971	11.4685	9.68713	11.8821	10.7711	10.2077	9.70192	8.91013	10.0156	10.8184	10.9191	11.2256	10.5539	10.2303	8.30795	7.05509	10.4449	10.5601	9.27156	10.5609	9.82454	10.8804	10.3984	10.7689	8.52823	10.0984	10.3082	10.6201	10.9797	10.2255	9.32833	8.0583	9.94378	7.36799	10.0822	9.72817	7.21733	10.6197	11.1304	11.1254	9.45704	9.05368	7.86352	9.65729	9.91058	10.6235
MARCKSL1	8.164	8.06658	10.3264	9.67097	10.2714	9.15956	10.3006	8.78863	9.74385	8.89397	8.97227	12.0698	8.88613	9.73183	10.9123	9.25649	10.0745	7.43152	7.67437	9.66711	10.4555	9.91919	9.24093	9.93588	10.4597	9.70107	9.64852	8.6844	10.134	8.98522	10.1263	9.71131	10.2791	9.46964	8.97027	8.22465		8.94641	8.76552	7.41129	9.98537	10.6081	9.83749	10.4056	9.09192	7.65691	8.88121	7.98663	9.99507
DHRS11	8.02485	9.11306	9.01308	8.83619	8.88675	9.12764	8.6886	9.20974	8.96274	8.86802	9.17195		9.14372	9.0246	8.82412	9.11075	9.01768	8.79699	9.17413	8.81411	9.32946	7.57953	8.78922	9.01555	9.26464	9.33415	9.42714	8.96839	8.73543	9.3241	8.75213	8.70898	8.60044	9.26527	8.73858	8.85543	8.02659	8.66445	9.01398	8.23396	9.13081	8.34836	9.1859	8.97454	9.22878	8.81699	8.48077	8.69066	8.62997
SNX13			7.95482				8.19154	8.15914		7.65265			7.95678	7.43193	8.30592	7.63771					7.19841		7.29842		7.47692	7.62424	7.7181	7.64952	7.84467	7.83955	7.22468	7.59616	8.49115			7.84958			7.21618		7.95809	7.75191	8.03948	7.33519			7.32582		7.54182
VCL	9.68795	11.9113	11.4478	10.5156	11.1423	10.3958	10.4588	13.0965	11.4503	9.94363	10.7617	9.73829	13.2185	10.6659	11.7631	10.9176	11.2036	9.15221	10.6401	10.9804	10.404	9.97916	10.2537	10.8247	10.5167	11.608	11.7102	11.5221	9.96928	13.182	11.6181	11.9806	10.7769	9.93583	9.28888	12.8938	10.1732	11.0328	10.2093	9.02705	11.4507	11.1369	10.8702	10.1837	10.694	10.2844	10.8705	12.9021	10.3221
PDIA2																																					6.69902
NDUFV2	7.16448	8.21065	10.2985	9.24492	9.55517	9.01346	10.4125	9.91675	10.0278	9.30706	7.90485	8.71904	9.5817	9.22892	10.4936	9.00079	8.25053	8.50596	8.34351	9.35199	9.75986	7.6307	9.00574	9.18067	9.44347	9.11572	10.1397	8.22253	9.42956	9.65772	9.69702	9.78838	9.69073	8.2745	7.13191	9.49042	7.24142	8.37972	8.5202	7.57688	9.59516	9.38689	9.43399	8.99455	8.36401	7.27296	8.98159	9.54909	9.82592
IDH3B	7.7553	8.66865	9.72534	8.39079	9.92759	8.52917	10.1992	9.48706	9.48926	8.23005	8.57454	8.79989	9.09063	9.53536	10.1482	9.10521	8.60602	8.45389		9.33697	9.13992	8.72055	9.15787	9.02977	9.50144	9.08693	9.18246	8.18477	8.11441	9.28532	9.10209	9.57011	9.60315	7.79171	7.60403	9.36617	6.92296	9.06138	8.9439	6.652	9.47276	9.34725	9.53525	8.02781	8.33109	8.1832	8.76837	9.122	9.74752
NAGLU	7.73774	7.95014	8.13074	7.67889	9.11042	8.04963	9.11978	8.24896	7.19179	7.54017	8.72523	7.31107	8.16574	8.51287	8.29514	8.68739	7.59409	7.79143	8.12692	8.00601	8.00402	7.45481	8.14179	8.35995	8.76285	8.03224	7.87485	8.32279	8.00545	8.98792	8.17605	8.55735	8.70884	7.61782	8.78565	8.37245	7.71967	8.9309	8.25029	8.23253	8.4788	8.02017	8.6403	8.11905	7.75327	8.2817	8.2833	8.16921	9.17486
FMNL2	7.56356	8.40459	8.37008		8.80815		9.34746	8.80238	7.83182	8.28917	8.36145	7.85022	8.03338	8.92168	9.42168	8.8041	8.23495	8.0784		9.13536	8.44365	8.16858	8.49449	8.23044	8.30998	8.29903	7.94923	8.2516	7.42971	8.99319	8.40939	8.48009	8.5559	7.53377	8.02341	8.89904	7.47364	8.77495	8.24408		8.36455	8.23459	9.10013	8.28525	8.25651	7.69516	8.53782	8.55784	8.87819
AGRN	7.61386	7.44055	8.92298	7.86534	8.45492	8.41735	9.38562	8.4434	8.20105	8.11056	8.20748	7.7687	8.06038	8.61603	9.21918	8.44418	8.70817	7.33079		8.15514	8.26938	8.32696	8.28309	8.24412	8.08196	8.5773	8.44282		8.19315	8.76048	9.19714	9.37388	7.86303	7.83275	7.15989	8.29852	7.64318	8.55234	7.90757	6.63485	8.37084	8.5326	8.56055	8.10845	8.38595	8.16936	8.63661	8.81202	8.62425
MTHFD2					9.50899		9.23583				9.14846	8.62782		9.03332	8.73702	8.55083				7.83515	8.74789			8.35968						8.74922		8.47251	8.85269			8.50986			9.02016		9.07942	8.87161	8.82081					8.29745	9.31645
SLFN11					9.00171		9.15553	8.42463						8.80005	8.67196	8.37111				8.10314	8.55497			8.20933	8.18945					8.51039	8.07109	8.78311	8.00472	7.40682				8.79435			8.47951		8.24574					7.56165	8.21256
C4A	13.207	10.3885	10.8991	10.2654	11.2673	12.1683	12.2544	11.3997	11.3065	11.6193	13.4655	8.88663	9.55277	11.6136	10.0332	11.7707	10.4387	11.3541	8.98612	10.4942	10.1599	9.08127	12.0289	12.1699	11.5582	11.1356	10.4292	11.8355	10.1039	10.7708	10.8612	11.838	11.7454	10.8553	13.2276	10.0642	14.0269	12.1531	9.25002	12.9657	11.6971	10.4463	10.8249	10.7532	10.992	12.6423	12.2292	10.6673	10.3127
PGLS	8.97244	10.9995	10.2327	9.44026	10.6951	10.1504	10.4044	10.6218	9.94097	9.78645	10.3722	9.051	9.71111	10.8474	10.4871	10.8771	9.42452	9.31655	9.35726	10.553	10.0222	8.70635	9.59748	10.0737	10.5315	10.306	10.4636	10.4706	10.1737	11.4574	9.91625	10.4516	10.84	9.44843	9.38832	10.4925	8.6532	10.9857	9.41277	8.51082	10.6181	10.3465	10.7112	9.80953	9.49822	9.5096	9.94251	10.484	10.1872
PAXX	8.25991	9.37207	9.20708	8.72044	9.85159	8.94152	10.2328	9.32356	8.67522	8.81554	9.03209	10.0789	8.86529	9.48032	9.54519	9.62983	9.09857	8.65876	8.08276	9.84579	9.27296	8.8716	9.19377	9.27483	9.809	9.48081	9.13276	9.12992	9.2232	9.61657	9.0111	9.57304	9.65203	8.45398	7.99222	9.22179	7.94669	9.34972	8.8112	7.28947	9.75295	10.1477	10.0052	9.00503	8.52884	8.01536	8.72461	9.09808	9.36928
SPTLC1	7.16452	8.3813	9.15495	8.23543	9.18407	7.83301	9.44387	8.70129	8.32264	8.15028	8.50301	8.75521	8.54112	8.9493	9.06508	8.87523	8.32028	8.63569	7.5165	9.27829	8.91051	8.49546	8.67837	8.80596	8.64784	8.66335	8.43142	8.47995	8.59739	8.85969	8.55716	8.95432	9.34549	7.98665	8.05872	8.53912	8.46383	8.44626	8.34627	7.41527	8.8365	8.79731	9.22716	8.67375	7.83912	7.98141	8.6287	8.52707	9.23505
SLC15A4		8.76558	8.52805		7.5669		9.02065	8.83645	7.88096	7.90484	7.37616		8.97902	8.95194	8.70724	8.76733		8.53541		9.44506	8.12121	8.56561	8.55284	8.06669	8.99895	8.19051	9.10612	9.35019	8.81088	9.19998	8.41553	9.00629	8.82331			8.96615		9.08137	8.56707	7.79871	8.52168	8.66709	9.44713	7.8521			8.41638	8.84605	8.72807
CD248	7.94723	8.28023	9.61905	7.78123	8.96407	9.43203	9.39101	8.57382	8.0833	7.93235	7.25822		8.36189	9.06363	8.93767	9.69609	8.94684	8.14248		8.4507	8.49303		9.09691	8.8558	9.19523	8.73659	8.89223		8.66879	8.75329	9.58625	9.84807	9.79896	8.45342	6.85516	8.15675	7.60788	9.20353	7.6027		8.30549	8.21273	9.25793		8.81622		8.67611	8.05446	8.41899
PLA2G12B	8.79905							8.74932			8.97409							8.27914																			8.7462	8.10387
DIP2B		8.25408	8.86026	8.27201	8.41978	7.59338	8.79174	8.55029	7.99677	7.69278	7.89765	8.19989	8.13765	8.45699	8.93175	8.32356	7.88259	7.91074	7.59877	8.43209	8.41383	8.20395	8.11796	8.10285	8.31307	8.13404	8.43159	7.79479	8.09005	8.58402	8.26334	8.42424	8.601	7.40631	7.01001	8.08993	7.89599	8.06007	7.87943	7.25018	8.13638	8.21686	8.39542	7.87317	8.26998	7.38941	8.20761	8.11985	8.31384
NUDT3	8.13322	10.0598	9.46651	8.59143	10.2491		9.53502	8.90154	9.2265	7.76938	9.18195	9.00997	9.50099	9.50331	10.214	9.23885	9.33967	8.14011	8.18075	10.0703	9.2198	9.04995	8.98682	9.24897	9.27759	9.60456	9.34225	9.2976	9.17345	10.2732	9.37288	9.85501	9.91403	8.03573	7.69215	9.82491	7.96777	8.4098	8.70596	7.33142	9.68581	9.77545	10.0558	8.59315	8.80966	8.22206	9.18677	9.50905	9.73316
ALB	13.6743	12.8819	12.7646	12.399	13.1458	13.5033	12.4171	12.0738	12.7284	11.8258	14.1281	11.1487	11.6879	13.3442	11.5754	13.7403	12.1491	13.4335	11.8594	12.2121	12.0052	11.8308	12.6597	13.3942	12.533	12.9663	12.0935	13.2956	12.1191	11.9044	12.5464	12.9497	12.6325	12.2785	14.2948	12.1835	13.5234	13.8201	12.9017	14.2168	12.5283	12.2378	12.9108	12.5734	12.8836	13.7592	13.402	12.0074	12.0307
LCP1	9.93989	9.46108	10.4854	9.92169	11.9254	10.2966	11.9697	9.19096	10.6329	10.7275	11.1227	11.3498	9.66969	11.5038	10.7016	11.357	9.84503	10.8281	10.3171	12.1714	10.2278	9.76411	10.6328	11.4922	11.867	11.0857	11.3049	12.4632	11.2023	10.0851	10.4569	10.8966	12.3105	9.74112	9.98247	10.3016	9.45628	11.2423	10.5539	9.89133	11.2088	12.2104	11.995	10.7349	9.543	10.2187	11.2096	10.1194	11.6121
GLOD4	8.78254	10.5785	10.0764	9.36874	10.4547	9.99087	10.1358	10.6203	9.79061	9.7682	9.9606	9.82708	10.1044	10.6795	9.96212	10.3011	9.64851	9.13168	9.60247	10.4216	10.0741	8.92554	9.44282	9.91474	10.4208	10.3219	10.1965	9.72705	9.87428	11.4572	9.65822	10.0339	10.2805	9.53225	8.98913	10.3712	8.37081	10.577	9.42212	7.90958	10.0823	10.2705	10.4909	9.58954	9.6298	9.313	9.68057	10.1824	10.0555
PFKP	8.61644	10.7189	9.65734	9.06265	10.1369	9.27724	9.74456	11.2861	10.1608	8.75148	8.2548	9.21189	11.3042	9.72283	10.2448	9.61496	9.43094	8.44717	7.97224	9.85672	9.26668	9.01867	9.25922	9.60365	9.64384	10.2571	10.6805	9.27525	8.35655	11.2878	10.289	10.0951	10.2064	8.73034	8.4864	11.424	8.61086	9.74085	9.0108	7.83251	9.59272	9.31538	10.2602	9.68993	10.2615	8.88291	9.38656	10.762	9.53444
POP1			7.97816		7.97174		8.45551	7.89379				9.11171		8.0192	7.86272	7.94719				7.90776	7.91343		8.1341	7.95366	7.79344	7.61265	7.33075	7.10744	7.5874	7.81581	7.75755	7.90314	8.02833			7.94055					7.56594	7.85632	7.71075						8.29057
AGK	7.25918	7.95732	9.01771	7.86339	8.59953	7.58151	9.38241	9.17187	8.6661	8.27161	7.61653	7.7366	8.73145	8.59253	9.23624	8.60402	7.16265	7.96646	7.21289	8.4753	8.57375	7.29487	8.61414	8.49853	8.68425	8.55751	8.64976	8.12661	8.1531	8.82836	8.75933	9.06471	9.00892	7.69837	7.19406	8.53648	6.92991	8.07235	8.43845	6.12938	8.70074	8.66721	9.08796	7.99156	7.69524	7.24206	8.26036	8.57596	8.91343
UBE3A	7.65755	8.50172	8.6014	7.9913	8.49705	8.10525	8.80111	8.78002	8.09034	7.50414	7.86724	8.63389	8.47751	8.54128	8.50541	8.42171	7.79277	8.04357	7.20771	8.48947	8.11226		8.23669	7.94539	8.59918	8.31892	8.27201	8.33675	8.30845	8.8142	8.41046	8.43634	8.82516	8.07619		8.33071		8.3552	8.23317		8.45548	8.42821	8.8213	7.96744	7.99637		8.09727	8.30448	8.54363
MTFR1L		8.54178	8.67989	7.54566	8.26155		8.63511	9.71648	7.9123	7.20638	7.99623	8.16917	9.04076	8.23161	9.15943	8.32503	8.50056	7.68456		7.74554	8.12865		8.20712	7.70414	7.99744	8.43079	8.50856	7.76292	6.88061	9.1863	8.29218	8.43155	8.65571			8.65953		7.72566	7.43079		8.04045	8.39719	8.57255	7.40629	7.75298	8.08344	7.65196	8.26412	8.08161
DAGLB		7.71342	8.07318		8.37753		9.3237	8.28547	7.41426	7.77045	8.19891	8.66483	8.49441	8.55803	8.21889	8.73767		8.0085	7.40127	8.5873	8.14381		8.33686	8.11576	8.52887	8.08575	8.06649	8.49412	8.62273	8.44293	7.99999	8.41397	8.82172	7.56092	7.72515	8.6588		8.3335	7.84118	6.12784	8.10281	8.19935	8.81446	7.36453		7.81439	8.42859	8.25053	8.49393
ZC3H7B		7.82048	7.78383		8.15252	6.9447	8.17617	7.9959	7.65944	6.81314	7.17147		8.41193		8.16769	7.81099				8.04161	8.75883			8.87595	8.10906	7.99282	8.10085	7.55939	7.43441	8.4125	8.05879	7.95033	8.66207			8.1791		7.78337			7.94109	8.16363	8.33456	7.4729			7.46273	7.54154
TMEM231		8.21154	8.68585		8.2885	7.40909	8.33668	9.18199	8.00813	7.39979			8.63863	8.09461	9.18972	7.79006				7.9671	8.90612		7.88496		7.89707	8.16537	7.73826		8.19333	8.946	8.78135	9.15811	8.68478			8.03373		8.01267	7.8798		7.97023	7.558	8.55657	7.53764	7.34536		8.07192	8.03467	7.91837
PACSIN2	8.05564	9.99258	10.0139	8.66505	9.60874	9.28558	9.99238	10.6055	9.40334	8.89757	8.77462	9.02864	10.4952	9.65266	10.0681	8.83661	8.73171	8.04328	8.50715	9.49097	9.10851	8.32921	9.11953	9.02153	9.66794	9.64086	10.1099	9.53657	9.03253	10.6365	9.59833	9.32911	10.0388	8.71304	7.9998	10.0729	8.11299	9.07086	8.96957	7.28088	8.21166	9.64166	9.78942	8.83346	8.37418	8.26789	8.42521	9.43129	9.19619
RBBP6			7.96632		8.25551		7.9015	8.21356					6.60635	8.41866	7.87436	7.96384							7.70912	7.47562	8.70682					8.28174	7.54862	7.55478	8.12291								7.963	6.64916						6.83576	6.68149
GRHPR	8.02559	10.7869	10.4418	9.11367	10.6275	9.51582	10.4643	11.3266	9.99483	9.38379	9.64564	8.86718	10.5827	10.5694	10.6044	10.4973	9.47833	8.60148	8.6408	10.0025	10.2593	8.46198	9.39201	10.0208	10.4333	10.1451	10.5545	9.2722	9.56463	11.8798	9.95496	10.3075	10.6691	8.8875	8.46703	10.7026	7.86651	10.3435	9.16922	7.7843	9.75614	10.1107	10.5367	9.08262	9.37216	8.74181	9.54928	10.3459	10.1305
GPD2	7.92757	8.2059	9.81973	8.81742	9.13746	8.67091	9.83034	9.00025	9.3894	9.15691	8.38181	9.00266	9.21287	9.49297	10.0313	9.11934	8.2578	9.09141	9.42892	9.45661	9.00629	8.70019	9.1483	9.32062	9.45243	8.86266	9.53984	10.3041	8.97412	9.00007	9.37256	9.53474	9.46867	8.6626	8.32191	8.97552	8.60414	8.77015	9.21341	8.16987	9.37635	9.37694	9.59708	9.00289	8.55387	8.72217	9.34536	8.51676	9.27879
IFI44L							7.61817							8.40447	7.74264	8.24188				8.55778				9.34264	7.756							7.73556
TTR	11.9614	10.7999	11.1291	10.5535	11.8799	12.1044	11.103	11.6282	11.3408	10.3419	13.3756	7.65001	10.0188	12.1795	9.63688	12.7859	9.50814	12.0946	9.63753	10.3988	10.3138	9.25497	10.8825	12.1121	10.8882	11.4336	10.327	11.9424	10.3183	10.0199	11.1279	11.4772	10.9485	9.8866	13.1281	10.3182	12.3172	13.0427	11.4552	13.0044	10.9937	10.1813	11.0407	11.1401	11.4372	12.6204	12.1646	10.5495	10.4771
STIM1	7.33683	8.76831	9.20248	8.12202	8.94453	8.4304	9.28766	9.30774	8.83141	8.24078	7.77767	8.63327	9.29052	8.6019	9.28034	8.90607	8.21024	8.27128	7.79494	8.74628	8.55147	8.31838	8.52124	8.79969	8.85116	8.59373	9.0294	9.214	8.29015	9.2223	9.31873	8.9946	9.06988	8.18647	7.87948	8.99441	8.34732	8.25877	8.50942	7.19427	9.01554	8.62998	8.87437	8.67226	8.05844	8.40829	8.81473	8.72711	8.58689
TRMT1			8.39547	7.9302	7.71604		8.97086	8.06816				8.71991	8.1931	8.84902	8.24128	7.98039	7.21459		8.1165	8.44417	8.39504		9.48817		8.60201	8.07435	8.56711		8.12372	8.61551	8.15436	8.48912	8.8582	7.65046		7.93842		7.98745			8.34531	8.36661	8.86572	7.71873			7.28595	9.32145	8.10335
MAGI3							8.28433																	8.58997								7.57066				7.88133
LIG3		7.72176	8.5583	7.68599	8.46863	8.01228	8.44315	8.37983	7.90131	8.0251		9.05991	8.54904	8.22677	8.64243	8.23526	7.95926			8.1782	7.85363		8.13898	7.99502	8.41462	8.21757	8.09432	7.72273	7.79767	8.41721	8.11941	8.34629	8.53728	7.3773		7.76447		8.28974	7.79348	6.44096	8.32982	8.36599	8.75914	8.11681			7.49025	7.73943	8.18173
DNAJC6			7.56488							7.55585					9.05849							9.12111			7.77521							8.10258
DUSP3	8.41374	11.1546	9.62446	8.60396	10.6969	8.96921	10.165	11.5018	9.83627	8.0535	10.0794	8.94674	11.0875	10.2586	10.07	10.314	9.13452	9.05671	8.17723	10.7272	9.25048	8.33822	9.0632	9.80792	9.76137	10.3507	9.67843	9.69547	8.18722	12.1895	10.323	10.4432	10.7945	8.50718	8.33158	11.7169	8.64154	10.4781	8.933	7.93639	9.82675	9.37997	10.2803	9.36051	9.63854	9.01792	9.67569	10.7496	9.72293
DGLUCY		8.77974	9.1471	8.93207			10.0375	8.23797	9.01049	8.73773	8.53994	8.69545	8.68407	9.61762		9.4924	9.25608	8.24136		8.47442		8.29456	9.19258	9.44204	8.86347	9.36879		8.42812	9.15244	7.40378	9.63701		9.08704	8.61152	8.06247	8.62454		8.68368	8.8835	7.41394	8.8138	8.03481		8.86975	8.76895	7.74545	8.31298		9.86537
LY6G6F	9.48141		8.82184	7.60623		7.92463	8.22153	7.99735	9.31284	8.83816	7.98463		8.44616	8.67087	8.58171	7.90575	7.99587	8.68035	9.8996	7.38017	8.30332	8.54837	8.33693	9.44151	8.61952	7.91039	9.10371	10.5517			8.30653	9.03666	7.56307	9.24816	8.0437	8.60875	9.60405	7.28806	9.52268	8.17872	9.61247	8.45859	8.22229	9.296	7.95608	9.44104	9.6319	7.88097	8.414
PRPF3		8.32508	8.68021	8.51406	8.91814	8.0468	9.21866	8.64075	7.87261	8.2883	8.81369	9.19297	8.40332	8.59792	8.70607	8.51826	8.08871			8.95825	8.6442		8.46164	8.18341	8.85346	8.4825	8.52897	8.07517	8.09219	8.54528	8.30079	8.69098	8.87855			8.34972		8.4154	8.12669		8.78981	8.88332	8.94556	8.30965			8.23334	8.51851	8.49314
F5	9.06128	8.07082	9.1983	8.70832	7.83241	9.51327	8.82854	8.63955	10.0754	9.35391	9.24426	7.71338	8.74292	8.45604	8.97673	8.7853	8.77511	9.5131	9.44917	8.24371	9.00889	8.35821	9.15112	9.6003	9.08523	8.48175	9.09038	10.1792	8.61199	7.88284	8.87509	8.97311	8.64192	9.57548	9.12697	9.29409	9.85599	8.49586	9.71083	9.08943	9.23753	8.98302	8.82672	9.26351	8.77337	9.2383	9.82001	8.26244	8.34082
ATP2C1	7.16945	7.75691	8.4127	7.51994	8.39954	6.50423	8.92842	8.01852	8.36298	7.86032		8.02659	8.0422	8.64719	8.54437	8.11998	7.28645	8.46926	7.46957	8.68524	8.3052	7.86991	8.25828	8.10562	8.39365	8.15979	7.67847	8.95866	7.69724	8.18375	8.40213	8.4929	8.48773	8.14602	7.52745	8.2628	8.22318	7.1724	8.50408	7.48675	8.75624	8.33138	8.82356	8.72154	7.46782	8.07129	9.01596	8.36354	9.02257
SIN3A	6.58854	7.70123	8.55218	7.51878	8.40588	8.29478	9.37313	8.71377	7.70048	7.91631	7.93965	8.19527	8.46178	8.54675	8.62783	8.46475	7.53021	7.02537		8.11374	8.36196	5.57148	8.41814	7.91894	8.8397	8.12849	8.20925	7.98245	8.05667	8.45545	8.24348	8.57562	8.3222	7.25618		7.54139		8.04287	7.44343	7.61559	8.43958	8.6348	9.0145	8.02381	6.99374		7.41957	7.92921	8.333
TP53BP1		7.30559	8.70039	7.80697	8.2622	7.5413	9.00895	8.11323	7.70912	7.67758		8.82264	7.96174	8.13165	8.75022	8.26126	8.18203			8.24826	8.22735	7.98761	8.34873	7.51629	8.36224	8.35964	8.21992	7.48425	8.16263	7.97715	8.46841	8.69322	8.41139	7.63582		7.79672		7.51649	7.39592		8.54165	8.57578	8.6511	8.05631	8.1284		6.74363	7.75175	8.3859
BOD1L1		7.49541	7.75712	7.37763	7.79913		8.05057	8.02215				7.84111	7.46692	7.62026	7.65119	7.74068				7.53879	7.67335	7.57605	7.84603	7.42571	7.84533	7.49366	7.85012	7.77928	7.6289	7.53095	7.71011	7.43545	7.67863			6.8574		6.82331			7.80426	7.79441	7.85688	7.06449				7.39499	7.30411
SORL1	7.8381	8.05794	8.54853	7.94535	8.06725	7.4501	8.55002	8.72755	8.26955	8.68303	7.87478	8.12291	8.93903	8.07268	9.02269	8.04125	7.95179	7.71953	8.24877	8.58656	7.33144	7.70424	8.18447	7.78431	8.51754	8.01248	9.10033	9.00359	8.58897	8.18131	8.02683	8.4873	8.14058	7.87062	7.4179	8.17582	7.5526	8.08898	7.83538	7.64477	8.50153	9.08629	8.41552	7.94307	7.49153	8.04364	7.9994	8.41529	8.2881
KLHL21								8.10831					7.68175		6.89032											7.05865				8.27011						7.63104												7.54747
SRPK2			8.43881		8.29624		8.87278	8.24028	8.18833	7.79662			8.365	8.24628	8.70929	8.04206				8.05354	8.57648		8.63963		8.67295	8.44859	8.40967	7.58475	8.70058	8.35532	8.57719	8.37582	8.46231			8.15716					7.89339	8.70087	8.69562	8.29837				8.47434	8.3719
AP2A1	8.33882	9.57737	10.1268	8.91271	9.99244	9.56616	10.7643	10.0864	9.40216	9.0853	9.20455	8.85069	9.9771	10.1024	10.3476	10.133	9.09986	8.87499	8.63981	10.0832	9.95729	8.78072	9.90887	9.57309	10.0504	10.0059	9.67858	9.42999	9.41604	10.3888	10.0938	10.4308	10.4254	8.93171	8.43111	10.1335	8.13971	9.93335	9.43773	7.92876	9.54337	9.91635	10.4961	9.12669	9.09639	8.70127	9.48987	9.98336	10.007
RCN1	8.41946	9.35262	10.2103	9.19291	10.5397	10.373	10.8177	10.5677	9.78067	9.25415	9.88594	9.70902	10.1205	10.2998	10.3533	10.28	9.57608	8.87768	6.59921	10.179	9.86761	9.9296	9.83759	9.73079	9.78705	9.60066	9.25864	8.45994	9.40899	10.7183	10.5006	10.3762	10.3134	9.13732	8.452	10.6568	8.25832	10.0147	9.49234	7.17283	10.1252	10.3203	10.0075	9.1796	9.47468	8.77224	9.97321	10.5299	10.5418
BCAT2	7.41092	8.18503	8.8836	7.85666	9.2879	8.84567	9.54213	9.15647	8.58908	7.7421	8.13815	8.23861	8.63182	9.34365	9.34739	8.95053	7.66969	8.1597	6.97119	9.11201	9.06309	7.74184	8.49967	8.87881	8.8334	8.39388	8.77152	8.1523	8.24874	9.30304	8.58196	8.97509	9.26643	7.76231		8.92952		9.20552	8.07277		8.54916	9.15707	9.40136	8.08396	7.76289	7.25221	8.46582	8.59306	9.23917
THSD7A		7.74838	8.98633	8.34782	8.90986	8.08623	8.47086	8.91446	8.40527	7.5846	7.92778		8.56807	8.86334	9.31635	8.72098	8.38724				8.21505	8.08631	8.17419	8.15306	8.34689	8.13381	8.42154		8.11363	8.23534	8.61283	8.82944	8.35543					8.65534	7.98413		8.51666	8.65224	8.38858	6.93441	7.76436			8.24989	8.21727
WDR20		7.83132	8.96306		7.77196		8.62996	8.51351	8.00819				8.36434	8.69236	8.42935						8.13378		7.81524	8.37854	8.21477	7.97375	8.15092		7.71351	8.66718	8.34636	8.29333	8.14802			8.2813		8.12318			8.467	7.97882	8.30485		7.5282			7.63454	8.05066
PLXNA1	8.03307	8.45139	8.57978	7.70227	8.66983	7.62472	8.87035	8.97325	7.89462	7.74616	8.11023	8.99693	9.00357	8.6754	8.66832	8.72312	8.81543	7.59176		8.71091	8.11981	8.39889	8.32289	8.19292	8.45239	8.2008	8.12878	7.62733	7.90913	9.13085	8.25192	8.54932	8.55275	7.47594		8.83788	6.41181	8.5156	8.11213		8.00784	8.3676	8.70943	7.46293	7.95299	7.06333	8.3176	8.62323	8.53002
SEL1L	7.48817	8.15563	9.09737	8.3706	9.84236	8.2396	10.0698	9.09801	8.50305	8.00666	8.27856	8.68441	8.66607	9.69459	9.34491	9.11631	8.19432	8.34546	7.011	8.81367	9.07125	8.26916	8.6896	8.3113	9.05407	8.77302	8.44651	8.30806	8.56204	9.21337	9.05932	9.03084	9.16455	7.801	7.33093	9.03826	7.28043	9.04128	8.47351	6.56994	9.33214	9.2376	9.61962	7.94724	7.90258	7.67096	8.81664	9.29626	10.3035
ALDH4A1	7.46389	9.34247	11.8596	10.9181	9.17975	7.99213	9.10327	10.1936	11.862	9.83192	8.01959	8.23113	9.94417	9.31778	11.8664	9.30875	9.31844	9.18726	7.04548	9.70845	8.79896	8.36259	9.23247	8.76272	9.374	9.36495	10.4252	8.56304	9.61328	9.9402	9.62339	9.81972	10.1408	8.9105	7.05648	9.53403	7.00824	8.79033	8.50191	6.7684	8.96537	9.08514	9.22314	9.06598	8.22109	7.4605	10.3392	9.51083	10.0685
MISP
YBX1	7.49545	8.85954	8.96716	8.11409	9.55197	8.54946	10.1016	8.83998	8.40062	8.19457	7.4796	10.0217	9.00255	8.9147	9.24907	9.14443	8.32149	8.11289	7.18918	9.85437	9.0666	8.89694	9.08417	8.8192	9.25473	9.40426	8.17094	8.61904	8.37286	9.66774	9.47908	9.21983	10.1979	8.12111	7.34529	8.60806	7.18462	8.2139	8.34598	6.74035	9.78435	9.4254	9.88906	8.73841	8.19205	7.75938	8.97107	8.93288	9.6463
TTC38	7.87097	9.63426	8.66693	7.92535	9.41878	8.69598	9.8776	8.82612	8.13077	8.50581	7.96382	8.67578	8.81828	9.08214	8.96809	9.19071	8.73144	7.64522	8.11767	9.04187	8.55402	8.14923	8.51092	9.08937	8.79066	8.94737	8.7189	9.12512	9.97349	9.08026	8.74579	8.92985	9.04516	8.1126	7.26456	8.83155	7.15805	9.16775	8.40405		8.99077	8.83123	9.06109	8.22376	8.14153	6.77441	8.51617	8.27215	8.66303
C5orf24			7.37857										7.50479		7.76813											7.48752				7.39054
TOE1			7.45477				8.23526					7.33936		7.4087	8.09369						7.01251				8.13942	7.28982				7.29602	8.22625		8.32375								8.2883		8.35811
RFC1		8.11634	7.83545		7.82004	7.64332	8.80839	6.85179				8.22615	8.31668	8.30189	8.12449	8.14565					8.11067		7.90655	7.74695	8.44725	8.21356	7.94916		8.09127	8.03959	7.91819	8.04328	8.19083			7.20367					8.08802		8.46221				7.5795		7.84233
KNOP1
SLC20A2		8.44316	7.50167			7.23662	7.90988	9.01826					8.48605		8.46694						7.12424				8.11252	7.75508	7.71435			9.07382	8.27377	8.06884	7.85988			8.49284			6.92109		7.92894				7.63458		8.08985	8.65066	7.87828
CALML3	9.78956	11.3051	12.0283	10.3927	11.5981	9.61149	11.3785	11.7241	10.9774	10.1727	9.25779	9.05154	11.1001	10.68	11.7523	10.4793	9.39073	9.75372	9.33074	11.7066	10.906	9.67275	9.81683	10.5901	10.9802	10.7999	11.2516	9.75129	10.7999	11.8243	11.3964	11.1772	11.512	9.74791	8.70234	12.2857	9.37572	9.81152	9.56755	9.33243	11.1502	11.0045	11.0257	10.6206	10.5124	9.60173	10.6059	11.6582	10.7949
ATP11A			8.29002	7.43194	7.83213	7.56558	8.23007	7.52856	8.13504	8.16348			7.63915	7.68284	7.92511	7.66381		7.4288	7.88529	8.53881	8.25799		7.68193	7.77485	7.57723	7.34913	8.00436	8.05403	8.02134	8.09738	8.08989	8.28284	8.51822			7.50923		7.52172	7.72365		8.03392	7.9466	8.09806	8.27323	6.91321		7.71736		7.78131
CPS1			9.84918					8.60939	8.99578						10.2197						7.81905					8.37631				9.22538																			9.29167
AP3M1	7.85737	8.73589	9.44552	7.95466	9.48452	7.87318	9.89406	9.10385	8.53334	7.9357	8.30001	8.13332	8.68716	9.27547	9.34226	9.26	8.13675	8.59433	7.31635	9.22349	8.86406	7.66947	8.95148	8.94612	8.96134	8.95617	8.95854	8.73585	8.71029	9.5172	8.81308	9.4397	9.68835	7.91889	7.21882	9.28631	7.49995	8.76481	8.53394	7.00099	9.13275	9.13819	9.48695	8.21216	7.90298	8.13716	8.84883	8.93231	9.16961
MDN1			8.47953				8.52048	7.86828					8.24745		8.58895										8.44573	8.34717				8.06402		8.16519	8.24533										8.49588						8.21622
BASP1	7.89553	8.61521	9.16792	8.33343	10.0363	9.2136	10.2444	10.5508	8.56511	8.80834	9.8546	10.5677	9.46715	9.85187	10.4697	10.1731	9.44662	9.08879	7.81289	9.80824	8.81547	10.5715	9.14252	9.16128	9.67123	9.35638	9.37523	9.16123	9.41946	9.62572	9.58415	9.84971	9.69331	8.1586	7.0461	9.97953	8.00593	10.2687	8.53194	7.3473	9.75074	10.6017	9.2649	7.83861	8.70019	7.83394	9.54584	9.85633	9.63721
PRKRA	7.02144	9.40582	9.36104	8.02849	9.37137	8.70432	9.57714	9.24271	8.25895	7.73285	8.37373	8.45485	9.24009	8.90735	9.11827	9.18018	8.37985	6.6789		9.18473	8.86631	7.85137	8.66201	8.19423	9.04437	8.94512	8.56809	7.05649	8.12888	10.3145	8.84425	9.21178	8.96968	7.66374	6.24037	9.84092	6.04932	8.68939	8.28209	5.87252	9.38898	8.81687	9.27536	7.84275	7.92358	7.60325	8.2005	9.60554	9.00497
NF2		8.67573	8.10894		8.35953		8.63447	8.46832	7.5167	8.10019			8.30985	8.32381	8.08635	7.80276	7.5766			8.66818	7.71003		7.73907		8.39262	7.63402	8.01605			8.25643	7.83424	8.32549	8.19652			8.06281		8.24738			7.32256	6.73328	8.57147		6.77809		6.67629	7.28628	7.53578
ALDH16A1	8.54761	9.50674	10.3002	9.33162	9.75847	10.0969	9.75889	9.21239	9.60276	9.84091	8.71176	9.21027	9.24913	9.92247	9.87017	9.94752	9.12036	9.29561	9.46643	9.52878	9.7589	8.72197	9.53237	9.35431	10.1686	9.43815	9.78766	9.8224	9.79966	9.65424	9.53773	9.74467	10.0093	9.40156	8.93611	9.40725	8.06677	9.79721	9.53944	8.25398	9.80517	9.60177	10.085	9.4811	9.47651	8.96312	9.23963	8.97551	9.80556
EPS8	7.00532	9.13327	8.87524	8.16837	8.96378	7.54844	8.90363	9.2535	8.4266	8.10862	8.2735	7.99014	8.91222	8.77637	8.958	8.96423	8.44882	7.89398		8.68959	8.74456	8.03973	8.55919	8.267	8.50051	8.65198	8.41203		8.46263	9.91788	8.71794	9.27242	9.42754	7.85233		9.49469	6.79945	8.69251	7.65506		8.7322	8.50618	8.73444		7.85087	7.65316	8.24284	8.96382	8.4927
MAP1B	7.09138	10.3026	9.46076	8.36685	9.12056	8.25481	9.84706	11.5056	8.68321	7.3914	8.86126	8.38336	11.3349	8.89169	11.3228	8.95263	9.3989	6.25618	7.20778	8.79136	8.22655	9.72923	8.76458	8.16772	9.00759	9.53786	9.3208		8.41837	11.4902	9.77607	9.519	9.61821	7.5161	5.9511	10.548	6.83352	8.91971	7.80033		8.68507	8.64178	8.84201	7.06463	8.9079	7.34594	8.12414	10.3065	8.45785
PDIA5	7.96951	8.50764	9.47362	8.58035	10.2166	8.15334	10.74	9.3667	8.62918	8.55159	8.37279	8.51143	9.29144	9.83851	9.56832	9.07182	8.69534	7.9048	8.37406	9.53557	9.31592	8.58373	9.49318	9.11022	9.84385	9.22742	9.3183	8.85237	9.0474	9.23974	9.42082	9.54058	9.62576	8.58572	7.97008	9.33748	8.18735	9.27263	9.04017	7.72899	9.13928	9.78434	10.1352	8.67827	8.13987	8.52806	8.33172	9.03479	9.96794
LTBP4	7.85866	11.2873	8.76508	7.54785	8.87422	9.5556	9.60026	10.6752	8.45076	8.3778	8.28275		8.89632	8.72128	9.46225	8.69839	9.11032	6.57085		8.55539	7.87649	8.32794	8.4185	8.45494	8.71919	10.1326	9.10777		8.11774	12.2335	9.50447	9.53535	7.9575	7.89872		9.95015	7.27534	9.52389	8.22932		9.30348	9.36567	8.80428	7.24896	9.46997		8.75798	10.5405	8.4162
DHX9	8.07977	9.08443	10.0668	8.66352	10.5228	8.82937	10.8867	10.0307	9.17738	8.85492	9.03544	9.7204	9.72841	10.1896	10.0089	9.80328	9.19063	8.39299	7.97173	9.88639	9.84751	8.66485	9.6748	9.55367	10.0348	9.76046	9.46398	9.0462	9.06264	10.1031	9.68207	10.0472	10.3314	8.5605	8.2383	9.68451	7.49012	9.6206	9.16514	7.64337	9.93491	9.942	10.4149	9.27708	8.66873	8.38222	9.09273	9.53628	10.0088
EVPL					9.33326																7.86576																							8.59827					8.26427
SPG7			8.30241		7.90569		8.29206	7.96666	7.94937			7.16798	7.69079	8.15954	8.52915	8.26683				8.42047	7.6828		7.8278			7.67373	8.33355		7.80738	8.20583	8.14815	8.11573	8.36605	7.58686		8.23328	7.42478	8.22912	7.94039		8.07412	8.11046	8.12052				8.07499	7.93064	8.2562
NCKAP1	7.01759	9.46378	9.7307	8.35347	8.97474	8.01308	9.55184	10.2559	9.06758	8.27544	8.51748	7.76836	9.87793	9.32394	9.68566	9.32785	8.83232	7.41386	7.22913	8.74289	9.28257	7.96693	8.77574	8.53631	9.09315	9.224	9.25688	8.06548	8.36559	10.2966	9.1876	9.86458	9.30626	8.30385	7.56199	9.79962	7.40016	9.0185	8.33946	6.94302	9.19016	8.6799	9.40282	8.32407	8.40921	7.83786	8.2943	9.54603	8.77537
IDUA		8.84586	8.71483		10.1477	7.61161	9.86871	8.51645	8.22599	8.37842	8.11993	8.09777	8.05752	9.13879	9.06485	9.40597	7.86466			9.03012	9.13329	7.50484	8.53735	8.37384	8.95704	8.4845	8.39365		8.55157	8.68704	8.62344	8.87827	8.98458			8.41382		9.23696	8.5325		9.35401	9.01391	9.94301	8.03696			8.42187	8.47025	9.20096
WDR70		8.31965	8.48341		8.32112		8.80371	8.36172		8.50003		8.66675	7.85356	8.90533	8.38392	8.61784				7.84777	9.19603		8.08769	8.2545	8.65041	8.45071	7.914	8.30241		8.05454		8.30123	8.65896					9.06965		8.88029	8.40659	8.16692	8.76992	8.40625					8.34213
CLASP1	6.76891	8.46589	8.27543	6.93769	8.46633	7.93108	8.70846	9.08328	8.09593	7.46347	7.92605	8.59924	8.68601	8.38219	8.91898	8.13427	8.07284	7.38318		8.34279	7.90438	8.17476	7.94119	7.85885	8.2272	8.03892	8.13287	7.71919	7.76788	9.10116	8.11931	8.47067	8.44972		7.59022	8.63001	7.44679	8.18721	7.71586		8.3214	8.13732	8.57275	7.68435	7.68961	7.39225	7.67978	8.33846	8.2503
CLTA	8.44308	9.28097	10.4619	9.43986	10.6098	9.41419	10.724	9.90183	9.80877	9.44594	9.07809	9.95004	9.96937	10.1459	10.5335	10.2646	9.95846	10.0917	9.3289	10.4873	9.91725	9.30194	9.98336	9.73588	10.118	10.243	10.3614	10.0221	10.1967	10.2147	10.0481	10.2935	11.0382	9.20405	8.36416	9.89455	8.54876	9.8473	9.63214	8.46738	10.3664	10.3225	10.1127	9.77328	8.91437	9.12135	10.2967	9.88024	10.4765
ANK2		8.17301	9.25143	7.95483	8.45312	7.84187	9.11154	8.87369	7.93029	7.82108	7.78792	7.55225	8.50593	8.84962	10.0535	8.83144	8.22615			7.21004	8.59509	8.53783	8.16467	7.72411	8.76877	8.63284	8.7663		8.50027	8.55501	8.71039	9.19282	8.78425	8.01175		7.78671		8.21664	7.50349		8.1623	8.1147	8.6565		8.13051		7.46105	7.64841	7.95187
PPIL2			7.993		7.78495		8.5231	8.13648				8.84351	7.70637	8.50519	7.98447	8.35221	7.21848			7.53299	7.99427	7.33457	7.57505	7.98729	8.23146	8.06583	7.74234		7.75215	7.54365	7.4657	8.19663	8.33487			7.507		8.16777			7.6368	8.54302	8.37042	7.6264			7.52194		7.93393
NXT1			8.22068				8.61004	8.85153				8.04676				7.87548										8.27591	8.02083			8.57026		8.44402	8.14957			8.1523						8.69275	8.36325
MARCKS	8.08278	7.44295	9.95674	8.83564	11.0886	9.25253	10.9243	9.0549	8.58859	7.70618	8.60256	11.1929	8.39946	10.2799	11.6335	10.1384	9.65089	9.44177	7.69422	10.842	9.4208	11.5364	9.34161	9.71693	10.0505	9.5602	8.87519	8.54713	9.08026	9.1137	10.2317	10.0806	10.3619	8.29928	7.73354	9.62638	7.20255	9.59411	8.85467	6.92754	9.54135	10.4883	9.90897	8.932	9.69901	8.4898	9.6643	9.75643	10.2561
PRKCD	7.61875	8.66991	9.8579	8.34299	9.18276	8.64918	9.58223	9.28589	9.13047	8.58952	8.17125	9.13008	8.948	8.93115	9.44359	9.02037	8.58259	8.3558	8.2216	9.37165	8.43108	8.26239	8.8257	9.25904	9.28237	8.89375	9.38364	9.40713	8.49809	9.27003	9.05231	9.09373	9.48689	8.3883	7.22257	9.01656	7.94202	8.75422	8.74644	7.86425	9.16506	8.98899	9.37648	8.67103	8.41499	8.28773	8.9307	8.8189	9.17451
HNRNPUL2	7.94165	9.05351	9.80681	8.44353	10.2084	8.34467	10.6172	9.90338	9.00341	8.12816	8.29575	9.23573	9.49611	9.52345	9.60647	9.59696	8.82149	8.11363	7.68477	9.67971	9.61558	8.73528	9.50887	9.28275	9.81866	9.69477	9.52869	8.77808	8.98803	9.88834	9.46957	9.85359	9.86382	8.18929	8.16824	9.47004	7.39725	8.97027	8.67893	7.46059	9.82995	10.268	10.2089	8.98128	8.41859	8.16811	8.7507	9.2601	9.57387
LAMB3																																										8.13532
SH3BP2			8.61394				8.5284								8.43715					8.53065						8.86194	8.60141						9.23917								8.38235		8.54788
MTR	6.82715	8.49358	8.4598		8.6845	7.38309	8.73874	8.85286	7.57521	7.10408	8.17289		8.5921	8.8844	8.71186	8.75514	8.12574	8.05461		8.18319	8.32341		7.86385	8.3018	8.35661	8.18791	8.43574		7.8262	9.36377	8.34181	8.66333	8.55651	7.25403		9.05103		8.85342	7.2869		8.29714	8.43832	8.81877	7.594	8.09478	9.32756	7.67917	8.29747	7.96894
PHF10		7.91048				5.64759	7.47228	5.89776				7.84611	7.60935	7.49107	7.57806								7.75654	7.81584	8.51376	7.90625			7.94305	7.51929												7.69383			7.83639			7.79869
INTS10					8.35237		9.06008	8.60543					8.07009		8.76599					8.29981	7.76368		8.5818			8.17697				8.57026	8.033		8.35325			7.58761					8.53681	8.22644	8.44147	7.5442
CD8A					9.32285		9.71915	8.20927				8.65918		8.47371	8.72674	8.00902				7.80393	8.06477		8.13692		8.73346	8.25665				7.62489	8.38015	8.52829	8.26334					8.48973	8.49577		7.39773	7.9002	8.91307	8.31996		7.41846	8.28997	6.95691	7.95591
RBM28			8.85019		8.46816	8.16045	9.25394	8.55819			8.00448	7.93742	8.27296	8.4296	8.72143	7.96089	8.6879			8.74211	8.48354		8.24974		8.58944					8.48291	8.50626	8.35465	8.83381			9.03499					8.44498	9.1182	8.83865	7.98936					8.49142
RELCH		8.319	8.39459	7.81148	8.11183	7.65476	8.48764	8.46676	7.64063	7.00156	7.81845	7.34186	8.3574	8.35432	8.73974	8.31061	7.54921	7.22335		8.34254	7.94161	7.47192	7.72567	7.31127	7.97395	7.83332	7.83693	8.07251	7.46066	9.06077	8.12831	8.37058	8.30299	7.31711	6.63998	8.52769	7.63517	8.03919	7.20654		8.0063	7.6252	8.1862	7.2454	7.37399	6.96448	7.75857	8.21909	7.86667
PIK3CB		7.46062	7.47481		7.21276		7.9113	8.00871	7.54576			8.03329	7.73787	7.85547	7.61763	7.6416	7.59507	7.86679	8.31627	8.37668		7.27456	7.46882	8.04021	7.77794	7.66359	7.29326	8.04733		8.30811	7.15337	7.33629	7.95013	6.99643		7.65054	6.47147	7.73451	6.76256		7.60168	7.7051	7.94671	7.8353			7.46981
ATP1A1	8.35731	10.1854	10.4156	8.91523	10.8	8.9153	10.9042	10.4972	9.42952	8.95202	9.40238	9.36148	9.93393	10.3497	11.2051	10.1877	9.77181	9.41908	8.96824	10.598	10.3265	9.82765	10.0098	9.8294	10.0763	10.0773	9.59554	9.69931	9.35937	10.789	10.2106	10.638	10.495	9.04229	7.96174	10.9486	7.78673	10.0597	9.78074	7.59874	10.3161	10.3984	10.7122	9.04397	9.273	8.68552	9.65374	10.8143	10.5664
MAN2A1	8.27669	8.62367	8.37066	8.18592	9.84356	8.25116	9.97714	8.7561	7.99099	7.78993	8.78829	8.59724	8.58002	9.64999	8.63007	8.90415	7.77079	8.5041	7.40446	8.78581	8.86314	8.07377	9.10846	8.67391	9.24037	8.72171	8.47032	8.72011	8.49084	9.08481	8.66782	8.86337	8.9523	7.86204	8.45332	8.86451	8.14227	9.13938	8.63461	8.01373	9.39101	9.12436	9.58357	8.62657	7.68878	8.70663	8.61465	8.83501	9.84328
MYO18A	7.58482	7.97402	8.86434	8.0265	8.99943	8.44758	9.13557	8.8962	8.47032	8.37817	8.11086	8.56863	8.69032	8.77301	9.22717	8.77321	8.24407	7.80032	7.90107	8.72716	8.63898	8.19534	8.31958	8.27942	8.88735	8.53394	8.92221	8.54337	8.52182	8.57029	8.60053	8.89119	8.58742	7.9546	7.69703	8.33838	7.57247	8.52914	8.38629	7.63922	8.95899	8.80927	8.84663	8.39097	8.02416	7.70624	7.81099	8.57094	8.69865
PRUNE2		8.92887	7.64704		7.99578	8.12635	7.92429	9.70395	7.63453		7.33049		9.61929	7.78589	8.25718	7.95272	7.39771					8.55435	7.43324		7.65307	8.12283	8.03439			9.58986	8.11216	8.12066	7.89081			8.50538		7.65585			7.82021	7.57393	7.50193		7.54258			8.62734	7.9511
LIG4		7.79668	8.11294		8.6949		9.01279	7.87059	7.42	6.64999			7.83659	8.33345	8.56279	8.36783				8.52808				8.13078	8.36045	7.62453	7.62656	7.68966		8.18006		8.19447	8.28184			8.10165		8.02546	7.58924		8.03229	8.07046	8.74455	8.04267			7.50878	7.86205	7.9971
XAB2			8.19212		8.84459		9.04746	8.41438	7.64581			8.49288	7.88987	8.71059	8.52939	8.76701	7.64311	7.2382		8.40068	8.17519		8.19424	8.24147	8.59289	8.31553	8.01324			8.22761	8.17267	8.53503	8.47458					8.10057	8.55144		8.23354	8.53542	8.53127	8.11296			8.2628		8.01666
DNAJC17		7.75663	8.40393		8.6847	7.81061	8.674	7.3848	7.62164	7.87064	7.19749		7.81373	8.60185	8.23327	8.21942				8.79936	8.7389		7.72772	9.09202	8.1722	8.32779	8.18404	7.51248		8.47266	7.91986	8.45709	8.98528			7.97366		7.58173			7.73972	8.18659	8.89105				7.23405	7.71899	7.80195
PFDN2	8.50818	10.2739	10.3296	9.48059	10.3907	9.93152	10.3912	10.2106	9.90545	9.31082	9.42623	8.97812	10.193	10.2855	10.6165	10.2419	9.68795	9.06893	8.49796	10.1405	9.74774	9.07976	9.61066	9.66307	10.1816	10.1751	10.2972	9.63556	9.89655	10.977	10.0781	10.2102	10.4806	9.29109	8.58185	10.289	7.97457	10.2252	9.44098	7.5156	10.2564	10.282	10.3365	9.52906	9.43831	8.63077	9.82337	10.042	9.96688
SKIC3	7.37437	8.85171	9.30045	7.98612	9.07398	8.38289	9.60734	9.22691	8.43876	7.85861	8.38147	8.23796	9.11635	9.02852	9.14632	9.20782	8.30936	7.62851	6.61478	8.93167	8.82624	7.18707	8.74395	8.55228	9.18229	8.94411	8.74734	8.35727	8.46031	9.54588	8.80283	9.28707	9.17848	8.04655	7.10775	9.25804	7.09085	8.72858	8.40447		9.1843	8.75598	9.4128	8.37113	7.96323	7.71968	8.36076	8.9856	9.12495
PRPF6	6.93914	8.20938	8.94433	7.78826	9.17407	7.52129	9.7498	8.95128	7.94567	7.80956	7.92379	9.41253	8.77251	8.95311	8.99967	8.73452	8.46445	8.02544		8.8675	8.67644	8.24969	8.90543	8.64421	8.90002	8.72724	8.48962	7.97061	7.96378	8.91114	8.55127	8.88531	9.02108	7.28188	7.27787	8.39519		8.27574	8.22989		8.8779	8.64429	9.32173	8.27646	7.55645	7.40159	7.90306	8.17803	8.8102
ERAP2	6.75835	8.2681	8.9154	8.31575	9.23456	8.10604	10.0831	8.91081	8.80112	7.92819		8.7177		10.2041	8.9718			8.12857	7.3108	9.15761					8.9974	8.44277	8.31198	7.86733	8.85471	9.95198		9.02319	9.04147	7.94549		9.53362	7.47354				8.71866	8.49991	9.18737	8.92845	7.86486		9.08155	8.44832	8.9141
PHB1	8.59033	9.27156	10.8948	10.0589	10.6227	9.54751	11.2666	10.8047	10.5823	9.9683	9.14859	9.72307	10.3513	10.5554	11.3905	10.4446	9.77205	10.1005	9.36587	10.5924	10.7007	9.5623	10.3561	9.95026	10.3056	10.174	9.78077	9.85678	9.71867	10.438	10.7926	10.8026	10.8932	9.52807	8.88325	10.5043	8.54457	9.85444	9.93563	8.15312	10.6089	9.84892	10.765	10.1356	9.57752	9.44798	10.5141	10.5207	10.8238
TREX2																											8.86798																	9.2537					9.41834
PPP1R16B			6.9524		8.68376		7.73342						6.60409	7.05654																7.19829		6.7602
PCID2	7.20073	8.66267	8.37169	7.04503	8.06231	8.11236	9.00904	9.23939	7.66647		8.14973	8.03324	8.6537	8.6497	8.36053	8.59317	7.60766			7.89792	8.29574		8.00789	7.88024	8.50485	8.40418	8.13854	7.32245		9.35159	8.01056	8.75262	8.65339			8.75723		8.22855			7.97211	7.89361	9.04346	7.80145	6.88463			8.52758	8.13506
MSTO1		8.39522	8.77152		8.93017		8.47861						8.4022							8.24446					7.9731					8.34481			8.27555			8.4119		8.49367			7.91927		8.49986					8.50984
SPTBN2			7.93609		7.47511		7.80145							7.93465	8.96514										7.4293		7.85094																8.29502	8.15032					8.30934
SCLY	6.63956	7.98962	8.16738	7.3172	8.87897	8.48296	8.62588	8.43964	7.9293	7.6879	8.07205	7.83999	7.92614	8.51393	8.51684	8.32962				8.2088	8.36174		7.76498	8.32191	8.5937	8.38448	7.94828	7.00817	7.96272	8.72385	8.11688	8.39035	8.21168			8.03916	6.31325	8.61265	7.42743		8.40236	8.85489	8.68194	7.41475	7.58712	7.08898	7.51755	8.14221	8.11105
GOLGA2	6.30427	8.23041	8.86446	7.8818	9.26642	7.57797	9.76276	8.7196	8.06383	7.71417	7.33217	8.93247	8.6012	8.91616	8.92229	8.6134	7.88702	7.62039	8.23718	8.65781	8.57335	8.01201	8.59763	8.23735	8.6941	8.63465	8.29665	8.36479	8.41611	8.70683	8.39901	8.79304	8.82664	7.53747	6.95588	8.48887	7.15063	8.26308	8.40503	6.15902	9.04449	8.83295	9.08745	8.31589	7.32048	7.75488	8.2531	8.47386	9.21018
SYVN1	7.54716	8.37491	9.36985		10.6281	8.73417	10.3063	9.54087	8.70115	8.40788		9.01326	9.09956	9.73065	9.38719	9.17173	8.75334	8.5214	7.86	9.15302	9.24179	9.26166	9.24663	8.95458	9.4271	8.83284	8.72769	8.21488	8.3581	9.43483	9.12909	9.38691	9.42034	7.60438	7.18338	9.29063	7.72178	9.28748	9.08577		9.75229	9.55158	9.92339	7.92827	8.27656	7.91952	8.77498	8.99217	10.2705
NCF1B							7.67697									7.42098
KIAA0930		7.88916	7.65025	7.56295	8.3186		8.48574	7.97054	7.56995	7.74957		8.62525	7.68078	8.2641	8.24896	8.36645	7.89421	8.00558	7.5236	8.66507	7.65393	8.36745	8.14954		7.95275	8.11614		8.66283	7.67072	8.16021	7.50467	8.02182	8.63678		7.89331	8.27237	7.85638	7.99784	7.67331		8.28391	8.46411	8.5114				8.39254	7.95303	8.54989
PCDHB7			8.35545		8.14148		8.549	8.44136					8.80359	8.71848	8.60904	8.72446														8.61441	8.76421					9.0667					8.3406		8.71978					8.99914
GFRA3			8.20389			7.62292	8.48023						7.34271	7.71997	9.11893	7.28316	9.39792								8.18262		7.12097				7.94924		7.60734												9.27081
NEMF	7.05084	8.49308	9.14912	8.03882	9.03837		9.51622	8.84897	8.27141		7.80448	8.61982	8.75373	8.70656	9.15009	8.76364	7.81895			8.76969	8.49226	8.41772	8.49832	8.56407	8.79757	8.51061	8.67023	8.07889	8.35073	9.08259	8.6198	8.81748	9.14384	7.74824		8.51403		8.27832	7.98412		8.83297	8.75226	8.97045	8.29457	7.86718	7.03997	8.15394	8.39416	8.98851
TNKS1BP1	6.98745	8.84158	9.37691	8.30194	8.70964	8.72435	9.10797	9.39365	8.51319	7.95107	8.19943	8.22548	8.78829	8.63721	9.38001	9.12737	8.27765	7.33235		8.75641	9.04538	8.35495	8.51647	8.30157	8.62976	8.89585	8.54803	6.82311	8.4242	9.48049	9.01762	9.20788	9.06959	7.89746	6.81927	8.8193	6.47257	8.52603	7.63459		8.84863	8.17114	8.50476	7.91757	8.02292	6.87406	7.91745	8.50637	8.37466
COPB2	8.09118	9.01598	9.71677	8.57067	10.4677	8.36316	10.7524	9.47206	8.77267	8.61366	8.58033	9.21191	9.42137	9.99578	9.55423	9.81815	9.15729	8.57892	8.08632	10.1179	9.61826	8.5569	9.43006	9.29576	9.87329	9.73427	9.49266	9.15913	9.2939	9.8998	9.50732	9.96548	10.1005	8.24964	7.79403	9.6326	7.95338	9.68997	9.06143	7.36575	10.0726	10.0548	10.4527	8.90847	8.49317	8.33006	9.32448	9.73037	10.3206
MDC1		7.76506	7.68609	8.32699	7.84475		8.44269	8.0747			7.07265	7.56673	7.63911	7.79598	7.79196	7.73359			7.65078	7.73174	7.81007		7.39687		7.82445	7.58054				7.90821	7.98402	7.4047	8.08795	7.6338				7.45408			7.83138		7.71484						8.31163
RTF2		7.33789			7.93186		8.03393	7.95834	7.44329			8.11817	7.40628	7.53757	7.55335					8.19577	7.59222			7.67915	7.84741			7.98601		7.56869	7.58331	7.70927	7.98897					7.59193			7.84669		7.55684	7.3876					7.00452
COQ5		7.32594	9.03379	7.99337	8.80998	8.14372	8.63052	8.80446	8.34292	7.61445	7.6996	8.89403	8.20325	8.40865	8.8757	8.36058	6.96076	7.7347		8.26835	8.1022	7.71432	7.93642	8.06474	8.19994	7.79272	8.24005	6.81666	7.57828	8.11096	8.29758	8.30623	8.43032	7.91886	7.09496	8.09005		8.09683	7.56472		8.18805	7.63972	8.37362	7.74909	7.66132	6.82111	7.93082	7.99082	8.21496
NUB1	7.01937	8.31826	8.47879	7.1334	8.84407	7.19812	8.83513	8.87977	7.86002	7.47969	7.66439	8.34564	8.50459	8.86187	8.28994	8.46682	8.05033	6.70631		8.50846	8.05452		8.14858	8.19892	8.63624	8.35988	8.25375	7.1312	7.70818	9.0373	7.94852	8.4604	8.56728	6.81276	6.55888	8.40824	5.21761	8.44908	7.80101		8.56359	8.13047	8.60085	7.56933	7.53238	7.10788	7.89555	8.1899	8.25146
EHBP1L1	7.30666	8.83429	8.55109	8.23634	8.53145	8.41624	8.87066	9.5352	8.3533	8.11167	8.31669	9.25521	9.13582	8.62838	8.72177	8.66667	8.00567	8.1068	7.50536	8.78615	8.308	8.12339	8.18471	8.24005	8.65725	8.83312	8.51484	8.29967	8.0708	9.55314	8.67189	8.85493	8.99531	7.95873	7.81034	9.03724	7.20975	8.53506	7.89465	7.34774	8.84056	8.33075	8.72399	8.03964	8.35333	7.70498	8.38939	9.00198	8.54035
CLIP2	6.73127	8.01244	8.08979	7.53999	8.23884	7.77519	8.31364	8.71494	7.60901	7.42159	7.32626	8.00188	8.28291	7.93399	9.09062	7.98146	7.78207	7.54439	7.23308	8.2156	7.85318	8.47158	7.69392	7.45608	8.11856	7.8803	8.07273	7.61327	7.81637	8.53286	7.92358	8.24735	7.73004	7.56647		8.198	6.66711	8.04264	7.44928		8.37396	7.94222	7.94695	7.67972	7.74942		7.54585	8.053	7.71979
VPS13C	7.44038	8.74146	9.33611	8.32375	8.76909	8.51446	9.56254	9.23998	8.67828	8.28086	8.14927	8.24066	9.03476	8.93012	9.37352	9.20124	8.19423	8.06821	7.64668	9.17124	8.8452	7.89972	8.65749	8.54943	9.06639	8.86596	8.81373	8.71431	8.50876	9.42489	9.02759	9.22815	9.21114	8.02915	7.5809	9.11983	7.22782	8.68502	8.32255	7.09961	9.00345	8.87633	9.47426	8.29175	8.30225	7.95511	8.83451	8.8483	8.91274
GALNT12		9.2341	9.01292		10.0002		9.69694	9.37881	8.61184				8.99013	8.93359	9.26413	9.10222				9.40852	8.98036		8.78139	8.69704	8.88368	8.96919		8.78002	8.6413		8.69385	9.20754	9.92877			9.38945	7.90588	8.91271	8.64257			9.37951	9.60929			8.32981		9.64376	9.54168
GALNT2	7.88123	8.92452	8.31855	7.84721	9.14694	8.02491	9.61999	9.02148	7.88821	7.93636	8.57628	8.57471	8.7274	9.11368	8.83627	8.67385	8.11176	7.92274	7.7196	9.03571	8.48592	7.81185	8.60626	8.6917	8.73352	8.4517	8.09868	8.58277	8.25162	9.5066	8.4605	8.77728	9.52626	7.63104	7.75333	9.14994	7.69501	8.56111	8.55061	7.39836	8.83363	9.12947	9.24599	8.04689	7.84151	8.16056	8.54638	9.11372	9.50564
SARM1		8.58741	8.2848	7.65379	8.30989	7.84979	8.79783	9.51543	7.69537	7.48221	7.92961		9.06769	8.6232	8.87692	8.58635	7.74804			8.21038	8.30658		8.23013	7.71517	8.16186	8.26865	8.14093		7.89086	9.35847	8.59022	8.767	8.42248			9.34604		8.55329	7.66725		8.33299	8.39022	8.66286		7.91325		7.85825	9.31229	8.17207
NECAP2	7.78984	9.36008	9.51814	8.49778	9.58075	9.17823	9.9022	9.50609	8.91811	8.92177	8.96152	9.64161	8.95224	9.94373	9.44778	9.71271	8.54168	9.3805	8.13664	10.0841	9.62202	8.84601	9.0219	9.50697	9.68489	9.58293	9.26748	9.36796	9.47696	9.61044	9.17733	9.36073	10.3429	8.55626	8.37921	9.02678	7.68073	9.63206	8.90739	7.59398	9.7245	9.73558	9.85923	9.30013	8.83699	8.923	9.3559	8.99687	9.36739
TIA1		7.56641	7.52804		7.78384	7.58462	8.47924	7.55564	7.45362		7.77881	8.82106	7.76148	7.97049	7.41669	7.64355	6.79709			7.22174	7.14817		7.61194	7.30485	8.18982	7.22439	7.96636	7.24865		7.46146	7.12891	7.72412	7.84874			7.28826		7.85648	6.87741		7.33986		8.11963	7.64039					7.56445
MST1	10.3691	9.79736	7.98262	7.7516	8.81207	9.67852	9.32659	9.80793	7.17968	8.59326	10.546		8.38326	9.50897	7.77468	9.61425	8.06842	9.13558	8.03674	8.71308	8.11607	7.31317	9.48219	9.29947	8.25211	9.01069	7.48493	9.57219	7.38553	9.74436	9.03527	9.13815	9.21478	8.34396	11.0524	9.08111	9.87244	9.87583	9.25762	10.3302	9.24761	9.01243	8.50055	9.90053	8.87766	10.8057	9.83017	9.12289	8.44478
ITGA10		8.69336						8.11391					7.5325							7.31409		8.5323								9.14482						8.30525		7.22907						7.49739				8.28109
LRSAM1	6.84198	8.69351	8.74203	7.43927	8.68413	8.48214	8.92542	8.94067	8.38531	7.93133	8.56541	8.24049	8.69887	8.8735	9.18775	8.79258	7.96437	8.03392	7.43263	8.56394	8.42462	7.93484	8.04339	8.30953	8.64301	8.64476	8.62248	8.26682	8.09665	9.43532	8.54349	8.79868	9.04851	7.77496	7.99745	8.91289		8.89105	8.04821		8.60263	8.4592	8.73238	8.17812	7.85371		8.30391	8.62219	8.34063
LMAN1	8.48426	8.68371	9.55052	8.68156	11.3844	9.26666	11.2139	9.5654	8.99802	8.92752	8.7974	8.86619	9.13059	10.4946	9.53523	9.829	8.73437	8.94776	7.65682	9.45696	9.71152	8.53624	9.97346	9.23525	10.3125	9.49923	9.28194	9.27582	9.47969	9.45398	9.71716	9.5015	9.68195	8.62453	8.29163	9.26803	8.27683	9.98474	9.4137	7.23466	10.2094	10.1407	10.409	8.93378	8.4964	8.5578	9.45648	9.50271	10.8733
ITIH5	8.15994	8.55209	10.6618	8.64893	8.09881	8.60866	9.12412	10.8855	9.28495	9.49908	8.27069		10.2741	8.53817	9.85776	8.84245	8.71377			7.22705	8.70968	8.08163	8.91053	7.69082	8.99523	9.09299	9.82476		8.32484	10.7229	9.63538	9.49162	8.38398	8.22612	7.07239	11.1533	8.02959	9.29668	8.19369		7.90394	8.46832	8.85463	8.26617	8.56095		8.78412	9.47702	8.42522
BOK			7.63377		7.1541		7.74255		6.93919	7.36967				7.03004	7.66044	7.49347				8.08057							8.28378			7.35908	7.79335	7.66508							6.81922				7.57495				6.84512	7.00524	7.47474
CPT1A	7.8463	9.04915	9.42142	8.17011	9.14494	8.38973	9.70416	9.94542	8.87455	8.29611	8.55342	8.8461	9.5665	8.93313	9.60743	9.10019	8.82574	8.7238	8.3608	9.16559	9.35774	8.40486	9.02049	8.95354	9.06794	8.97524	9.2807	9.32301	8.32943	9.61325	8.7097	9.39785	10.0472	8.23185	8.30453	9.58294	8.2813	8.73613	8.80523	7.72914	9.06196	9.33652	9.40639	9.10467	8.27999	8.24299	8.87192	9.26763	9.0927
WDR75			7.73909		7.35159		8.49354	7.31511				8.11106	7.44321	7.77056	7.74605	7.31335				7.70098	7.57052		7.91708		7.98092		7.12852			7.62924	7.42298	7.99427	8.0518			7.70485					6.85301	7.69359	8.32991	7.2313				6.93396	7.61167
[truncated: 8,213 more rows]
[truncated: 25 more columns]
